# Supplementary material for: Genome-wide Association Analysis in Humans Links Nucleotide Metabolism to Leukocyte Telomere Length
Source: Am J Hum Genet. 2020 Feb 27;106(3):389–404. doi: 10.1016/j.ajhg.2020.02.006 (PMC7058826; doi:10.1016/j.ajhg.2020.02.006)
Supplement: Document S2. Tables S1–S18 [file mmc2.xlsx]

## Sheet: Table S1
Table S1. Cohort demographics and LTL measurement data
T/S distributions are given from the primary data for each study prior to z-transformation for analysis. Level of statistical significance is denoted by *p<0.01, **p<0.0001. In the FINNRISK and EPIC-CVD control cohorts the gender effect was also not significant, most likely due to small sample size. Otherwise all other cohorts showed the expected age-associated decline in TL and the higher mean T…
Cohort	Nationality	Cohort Type	N	Age distribution Mean +/- SD (Range)	Sex distribution % Male	T/S distribution Mean +/- SD (Range)	T/S change per year	Sex effect	LTL lab	LTL CV (%)
EPIC-InterAct T2D cases	Europe	T2D case-cohort	8499	55.6±7.7 (29-77)	49.155	0.88±0.05(0.67-1.33)	-0.01**	0.15**	6	4.8
EPIC-InterAct subcohort	Europe	T2D case-cohort	12242	52.5±9.2 (21-79)	37.5	0.88±0.06(0.61-1.36)	-0.016**	0.10**	6	4.8
EPIC-CVD CHD cases	Europe	CVD case-cohort	7713	59.1±8.4 (21-81)	60.98	0.90±0.09 (0.63-2.11)	-0.001**	0.01**	6	9.78
EPIC-CVD CRBV cases	Europe	CVD case-cohort	3450	59.2±8.4 (22-84)	50.96	0.88±0.06 (0.65-1.54)	-0.001**	0.01**	6	6.94
EPIC-CVD controls	Europe	CVD case-cohort	752	51.7±12.2 (25-78)	38.7	0.98±0.16 (0.71-2.05)	-0.002**	0.02	6	16.3
BHF-FHS	UK	CAD	1487	60.8±7.9 (36-82)	80.1	1.35±0.22 (0.69 - 2.13)	-0.006**	0.033*	1	3.5
EGCUT_370	Estonia	Population	2354	39.87±16.3 (18-91)	47.4	1.85±0.33 (0.89-3.52)	-0.026**	0.246**	1	3.7
EGCUT_OMNI	Estonia	Population	2234	51.93±20.36	45.8	1.73±0.31 (0.87-3.85)	-0.019**	0.172**	1	3.7
ERF	Netherlands	Population Family based	2836	49.76±14.87	44.5	1.78 ±0.36	-0.008**	0.068**	1	3.5
FINRISK	Finland	Population	502	51.9±13.8 (25-74)	46.2	1.18± 0.22 (0.69 - 1.93)	-0.0058**	0.035	2	7.7
FTC/NAG-FIN	Finland	Twin, Smokers	831	54.9±4.5 (42- 66)	60.4	0.94±0.17 (0.53 - 1.65)	-0.00052	0.041*	2	8.2
GRAPHIC	UK	Population	1011	52.8±4.40 (40-61)	50.05	1.51±0.23 (0.50 - 2.35)	-0.008**	0.052**	1	3.6
GENMETS cases	Finland	Metabolic syndrome cases	807	51.1±11.1 (30 - 75)	49.3	1.07±0.20 (0.54 - 1.71)	-0.0047**	0.015	2	na
GENMETS controls	Finland	Metabolic syndrome controls	1205	51.0±11.0 (30 - 75)	48.4	1.07±0.20 (0.51 - 1.77)	-0.0037**	0.033*	2	na
HBCS	Finland	Population	1699	61.5±2.9 (56– 69)	42.7	1.39±0.30 (0.32 - 2.59)	-0.013**	0.044*	2	24.8
KORA F3	Germany	Population	3047	57.1±12.9 (34-85)	48.8	1.72±0.29 (0.92-3.23)	-0.008**	0.053**	1	3.6
KORA F4	Germany	Population	2907	56.2±13.3 (31-82)	48.3	1.85±0.33 (0.53-3.29)	-0.010**	0.096**	1	3.1
LLS	Netherlands	Population	2320	59.19± 6.8 (30-80)	45.2	1.46±0.27 (0.74-2.43)	-0.008**	0.046**	1	2.7
NESDA	Netherlands	Psychiatric (depression/anxiety) cohort	2190	42.5±12.9 (18-65)	33.8	1.10±0.29 (0.38-2.33)	-0.006**	0.062**	5	4.6
NFBC1966	Finland	Population, Birth cohort	5146	31±0	48.2	1.22±0.48 (0.28-4.88)	N/A	0.059**	3	6.2
NTR	Netherlands	Population, Twin	4977	42.3±15.6 (12-90)	37.6	2.67±0.49 (0.96 - 4.61)	-0.014**	0.088**	1	3.7
QIMR	Australia	Population, Twin	2438	24.3±14.9 (6-73)	48.77	3.49±0.61 (1.47-5.72)	-0.017**	0.086*	1	3.9
RSI	Netherlands	Population	1800	73.4±8.3 (55-106)	42	0.95±0.19 (0.31-1.79)	-0.006**	0.046**	4	4.5
RSIII	Netherlands	Population	372	62.2±8.9 (48-87)	42.3	0.99±0.14 (0.66-1.60)	-0.004**	0.014	4	4.5
TWINGENE	Sweden	Population, Twin	295	71.8±5.9 (55–91)	0	1.43±0.25 (0.96–2.26)	-0.011**	N/A	1	2.9
TWINSUK	UK	Population, Twin	4899	51.0±13.4 (16 - 99)	9	3.71±0.68 (0.68 – 11.40)	-0.016**	-0.008†	1	3.3
UKBS	UK	Population	1422	43.4±12.4 (17- 69)	48.4	1.80±0.50 (0.80 - 3.01)	-0.009**	0.035*	1	3.5

## Sheet: Table S2
Table S2. Details of genotyping platforms and analysis methods used by each study
Details of genotyping platforms and algorythms used by each individuals study is shown. Specific covariates used by individual studies within the analysis is also stated.
Study	Genotyping Platform	Genotype calling algorithm	Genotyped SNPs	Imputation algorithm	Total SNPs (after QC)	Analysis program	Study-specific covariates
EPIC-InterAct	Human CoreExome,	GenomeStudio	550601	IMPUTE2	13200213	SNPtest	batch, centre, top 4 PCs
	Illumina-660W-Quad		652061		12133512
EPIC-CVD CHD	Human CoreExome,	GenomeStudio	535701	IMPUTE2	10965134	SNPtest	batch, centre, top 4 PCs
	HumanOmniExpress		816729		9350108
BHF-FHS	Affymetrix 500K	CHIAMO	470454	IMPUTE2	13620894	SNPtest	-
EGCUT_370	Illumina HumanCNV370 HumanOmniExpress	GenomeStudio	306817	IMPUTE2	30071938	SNPtest	-
EGCUT_OMNI	Illumina HumanCNV370 HumanOmniExpress	GenomeStudio	609578	IMPUTE2	30071915	SNPtest	-
ERF	Illumina6K,	Beadstudio	650197	Mach/Minimac	8552982	SNPtest	Family Structure
	Illumina 318K, Illumina370K,
	Affymetrix 250K
FINRISK	Illumina 610 Quad	Illuminus	554988	IMPUTE2	12248535	SNPtest	-
FTC/NAG-FIN	Illumina HumanHap670K	Illuminus	549060	IMPUTE2	13142398	SNPtest	-
Genmets Case	Illumina 610 Quad	Illuminus	555388	IMPUTE2	12867930	SNPtest	-
Genmets Control	Illumina 610 Quad	Illuminus	555388	IMPUTE2	13399633	SNPtest	-
GRAPHIC	HumanOmniExpress-12v1	Illumina	648651	IMPUTE2	13293341	SNPtest	-
HBCS	Illumina HumanHap670K	Illuminus	546814	IMPUTE2	13806578	SNPtest	-
KORA F3	Illumina Omni 2.5	GenomeStudio	600641	IMPUTE v2.3.0	19805480	SNPtest	-
	Illumina Omni Express
KORA F4	Affymetrix Axiom	Affymetrix software	523260	IMPUTE v2.3.0	20283581	SNPtest	-
LLS	Illumina 660w-quad / IlluminaOmniExpress	GenomeStudio	298538	IMPUTE2	13382214	QT-assoc	Family Structure
NESDA	Perlegen-Affymetrix 5.0 Affymetrix 6.0	Perlegen , Afymterix softwares	733592	Mach/Minimac	8957775	SNPtest	chip, top 3 PCs
NFBC1966	Illumina HumanCNV370DUO	Beadstudio	339629	IMPUTE2	12253310	SNPtest	Sex, Age, Plate, Top 3 PCs
NTR	Illumina 370 Affy-Perlegen 5.0, Affy 6.0, Illumina 370, 660, Omni Express 1M	Affymetrix Proprietary Birdseed 1 and 2	289598-1139672	IMPUTE 2.1.2	8359471	plink	batch, genotyping chips, PC1, family structure
QIMR	Illumina HumanHap610K	Beadstudio	529721	Mach 1.0.16, 1.0.18/Minimac 1	10698900	merlin-offline	-
RSI	Illumina HumanHap550K	Beadstudio	502668	Mach/Minimac	11742045	mach2qtl	-
RSIII	Illumina HumanHap610Q	Beadstudio	517658	Mach/Minimac	11618162	mach2qtl	-
TWINGENE	Illumina HumanHap300	Beadstudio	307609	IMPUTE v2.3.0	11658532	SNPTEST v2.4.1	-
TWINSUK	Illumina HumanHap300	Illuminus	303940	IMPUTE2	14573410	SNPtest	Family Structure
	Illumina HumanHap610Q
	Illumina 1M-Duo		553487
			874733
UKBS	Affymetrix 500K	CHIAMO	470398	IMPUTE2	13663176	SNPtest	-

## Sheet: Table S3
Table S3. Case definition for 122 diseases identified within UK Biobank
Definitions, including ICD9/ICD10 codes used for each disease group are shown.
Disease group	Phenotype	Definition
Cardiovascular diseases	Coronary artery diseases (CAD)	Self-reported history of heart attack/myocardial infarction, coronary angioplasty (PTCA) stent, coronary artery bypass grafts (CABG) or triple heart bypass; or hospitalization for ICD9 410-412, 414, ICD10 I21-I25, OPCS-4 K40-K46, K49, K50.1, K75, or cause of death ICD10 I21-I25
	Atrial fibrillation (AF)	Self-reported history of atrial fibrillation or atrial flutter, or hospitalization or death due to ICD9 427.3, ICD10 I48
	Heart failure (HF)	Self-reported history of heart failure/pulmonary odema, or hospitalization or death due to ICD9 428, ICD10 I50
	Peripheral vascular disease (PVD)	Self-reported history of peripheral vascular disease (PVD) or leg claudication/ intermittent claudication, or hospitalization or death due to ICD9 443.9, 444, ICD10 I73.9,I74
	Venous thromboembolism	Self-reported history of venous thromboembolic disease, pulmonary embolism or deep venous thrombosis (DVT), or hospitalization or death due to ICD9 415.1, 451-453, ICD10 I26,I80-I82
	Aortic valve stenosis	Self-reported history of aortic stenosis, or hospitalization or death due to ICD9 424.1, ICD10 I35.0
	Hypertensive diseases	Self-reported use of blood pressure medications, or systolic blood pressure >140 mmHg or diastolic blood pressure >90 mmHg, or hospitalization or death due to ICD9 401-405, ICD10 I10-I13,I15
	Stroke	Self-reported history of stroke, subarachnoid haemorrhage or ischaemic stroke, or hospitalization or death due to ICD9 430-432, ICD10 I60-I64
	Varicose veins	Self-reported history of varicose veins or varicose ulcer, hospitalization or deat due to ICD-10: I83, I84, ICD-9-CM: 454, OPER code 1479 varicose vein surgery
	Raynaud's phenomenon/disease	Self-reported history of raynaud's phenomenon/disease, ICD-10: I73.0 ICD-9-CM: 443.0
Endocrine disorders	Diabetes	Self-reported diabetes, type 1 or type 2 diabetes or hospitalization or death due to ICD9 250, ICD10 E10-E11,E13-E14
	Diabetes type I	Self-reported type 1 diabetes or hospitalization or death due to ICD9 250 (juvenile type - 250.01, 250.03, 250.11, 250.13, 250.21, 250.23, 250.31, 250.33, 250.41, 250.43, 250.51, 250.53, 250.61, 250.63, 250.71, 250.73, 250.81, 250.83, 250.91, 250.93), ICD10 E10
	Diabetes type II	Self-reported generic or type 2 diabetes and age of onset 35+ years old, or hospitalization or death due to ICD9 250 (non juvenile type), ICD10 E11,E13-E14
	Hyperthyroid	Self-reported history of hyperthyroidism/thyrotoxicosis or hospitalization or death due to ICD9 242.9, ICD10 E05
	Hypothyroid	Self-reported history of hypothyroidism/myxoedema or hospitalization or death due to ICD9 244.9, ICD10 E03.9
Mental illnesses	Anxiety	Self-reported history of anxiety/panic attacks or hospitalization or death due to ICD9 300.0, ICD10 F41
	Depression	Self-reported history of depression or hospitalization or death due to ICD9 296.2-296.3, ICD10 F32-F33
	Multiple sclerosis	Self-reported history of multiple sclerosis or hospitalization or death due to ICD9 340, ICD10 G35
	Epilepsy	Self-reported history of epilepsy or hospitalization or death due to ICD9 345, ICD10 G40-G41
	Dementia	Self-reported history of dementia/alzheimers/cognitive impairment, or hospitalization or death due to ICD9 290,330-331, ICD10 F00-F03,G30-G31
	Parkinsons' disease	Self-reported history of Parkinson's disease, or hospitalization or death due to ICD9 332, ICD10 G20-G21
	Migraine	Self-reported history of migraine, or hospitalization due to ICD9 346, ICD10 G43
	Mania/bipolar disorder/manic depression	Self-reported history of mania/bipolar disorder/manic depression, ICD10 F30-F31, ICD9 296.0-296.1, 296.4-296.8
	Anorexia nervosa	Self-reported history of anorexia, ICD-10: F500,F502,F508,R630, ICD-9-CM: 3071,7830,30751
	Schizophrenia	Self-reported history of schizophrenia, ICD-10: F20, ICD-9-CM: 295
	Chronic fatigue syndrome	Self-reported history of chronic fatigue syndrome, ICD10 R5382, ICD9 78071
Digestive diseases	Gastro-oesophageal reflux disease (GORD)	Self-reported history of gastro-oesophageal reflux or gastric reflux, or hospitalization or death due to ICD9 530.11, 530.81, ICD10 K21
	Irritable bowel syndrome (IBS)	Self-reported history of irritable bowel syndrome, or hospitalization or death due to ICD9 564.1, ICD10 K58
	Inflammatory bowel disease (IBD)	Self-reported history of inflammatory bowel disease, Crohn's disease, or ulcerative colitis, or hospitalization or death due to ICD9 555-556, ICD10 K50-K51
	Gallstone	Self-reported history of cholelithiasis/gall stones, or hospitalization or death due to ICD9 574, ICD10 K80, or OPER4 code 1455 cholecystectomy/gall bladder removal, 1528 gallstones removed
	Peptic ulcer	Self-reported history of peptic ulcer, duodenal ulcer or gastric/stomach ulcers, or hospitalization or death due to ICD9 531-533, ICD10 K25-K27, OPER code 1566 peptic ulcer surgery, 1567 gastric ulcer surgery
	Liver cirrhosis	Self-reported history of liver failure/cirrhosis, primary biliary cirrhosis, alcoholic liver disease or alcoholic cirrhosis, or hospitalization or death due to ICD9 571, ICD10 K70, K74
	Appendicitis	Self-reported history of appendicitis, or hospitalization or death due to ICD9 540-543, ICD10 K35-K37
	Oesophagitis/barretts oesophagus	Self-reported history of oesophagitis/barretts oesophagus, ICD10 K20 and ICD9 530.10 (oesophagitis), ICD-10: K22.7 and ICD-9-CM: 530.85 (barretts oesophagus)
	Hiatus hernia	Self-reported history of hiatus hernia, ICD-10: K44.0,K44.1,K44.9, ICD-9-CM: 552.3, 553.3, 551.3
	Abdominal hernia	Self-reported history of abdominal hernia, ICD-10: K45-K46, ICD-9-CM: -
	Umbilical hernia	Self-reported history of umbilical hernia, ICD-10: K42, ICD-9-CM: 5511, 5521, 5531
	Inguinal hernia	Self-reported history of inguinal hernia, ICD-10: K40, ICD-9-CM: 5500,5501,5509
	Malabsorption/coeliac disease	Self-reported history of coeliac disease, ICD-10: K90.0 ICD-9-CM: 579.0
	Diverticular disease/diverticulitis	Self-reported history of diverticular disease/diverticulitis, ICD-10: K57 ICD-9-CM: 562
	Rectal or colon adenoma/polyps	Self-reported history of rectal or colon adenoma/polyps or benign neoplasms, ICD10 K63.5,K62.1,D12, ICD9 5690,211.3,211.4,2095, OPCS4 H481 - Excision of polyp of anus
	Haemorrhoids / piles	Self-reported history of haemorroids, OPER code 1483 haemorroidectomy / piles surgery/ banding of piles, ICD-10: K64 ICD-9-CM: 455
	Pancreatitis	Self-reported history of pancreatitis, ICD-10: K85, K86.0–K86.1, B25.2,B26.3,K87.1, ICD-9-CM: 577.0–577.1, 0723
	Peritonitis	Self-reported history of peritonitis, ICD-10: K65,K67,N733,N734,N735,A1831,A5485,A7481, ICD-9-CM: 567,56889,0140,03283,0952,09886,6145,6147
Genito-urinary diseases	Chronic kidney diseases	Self-reported history of renal/kidney failure requiring or not requiring dialysis, or hospitalization or death due to ICD9 585, ICD10 N18
	Benign prostatic hyperplasia (BPH)	(Male only) Self-reported history of enlarged prostate or benign prostatic hypertrophy (BPH), or hospitalization or death due to ICD9 600, ICD10 N40
	Uterine fibroid	(Female only) Self-reported history of uterine fibroids, or hospitalization or death due to ICD9 218, ICD10 D25, 1509 myomectomy/fibroids removed
	Kidney stone/ureter stone/bladder stone	Self-reported history of kidney stone/ureter stone/bladder stone, OPER code 1197 percutaneous/open kidney stone surgery/lithotripsy, ICD-10: N20.0 – N20.9,N21,N22,N13.2, ICD-9-CM: 592.0, 592.1,592.9,594
	Female infertility	Female-only. Self-reported history of female infertility, ICD-10 N97.0, ICD-9-CM 628
	Ovarian cyst	Female-only. Self-reported history of 1349 ovarian cyst or cysts, 1350 polycystic ovaries/polycystic ovarian syndrome, OPER code 1506 ovarian cyst removal/surgery, OPCS Q474 (open drainage of cyst of ovary) and Q493 (endoscopic drainage of cyst of ovary), ICD-10: N83.0-N83.2,E282,D27, ICD-9-CM: 620.0-620.2,2564,
	Uterine polyps	Female-only. Self-reported history of uterine polyps, ICD10 N84.0,N84.1,D26, ICD9 6210,2190,2191, OPER code 1539 uterine polypectomy/uterine polyps removed
	Vaginal prolapse/uterine prolapse	Female-only. Self-reported history of vaginal prolapse/uterine prolapse, ICD10 N81, ICD9 618.0-618.4,618.6-618.9
	Endometriosis	Female-only. Self-reported history of endometriosis, ICD-10: N80 ICD-9-CM: 617
	Breast cyst	Female only. Self-reported history of breast cysts, ICD10 N60.0-N60.4, ICD9 610.0-610.4, OPER code 1513 breast cyst/abscess removal
	Benign breast lump	Female only. Self-reported history of breast lump, ICD10 D24,N608,N609, ICD9 217,6108,6109
Musculoskeletal diseases	Gout	Self-reported history of gout, or hospitalization or death due to ICD9 274, ICD10 M10
	Rheumatoid arthritis	Self-reported history of rheumatoid arthritis, or hospitalization or death due to ICD9 714, ICD10 M05-M06
	Osteoarthritis	Self-reported history of osteoarthritis, or hospitalization or death due to ICD9 715, ICD10 M15-M19
	Osteoporosis	Self-reported history of osteoporosis, or hospitalization or death due to ICD9 733.0, ICD10 M80-M82
	Sciatica	Self-reported history of sciatica, or hospitalization or death due to ICD9 724.3, ICD10 M54.3-M54.4
	Intervertebral disc disorder - prolased disc / degenerative disc	Self-reported history of prolapsed disc/slipped disc or disc degeneration, or hospitalization or death due to ICD9 722, ICD10 M50-M51
	Spine arthritis/spondylitis	Self-reported history of spine arthritis/spondylitis (ICD-10 M46.0,M46.1,M46.5-M46.9, ICD-9-CM 721.90,721.91) or ankylosing spondylitis (ICD-10: M08.1, M45, ICD-9-CM: 720.0)
Respiratory diseases	Chronic obstructive pulmonary disease (COPD)	Self-reported history of COPD,emphysema/chronic bronchitis, or hospitalization or death due to ICD9 490-492,495-496, ICD10 J40-J44
	Asthma	Self-reported history of asthma, or hospitalization or death due to ICD9 493, ICD10 J45-J46
	Lower respiratory infection / pneumonia	Self-reported history of pneumonia, or hospitalization or death due to ICD9 466,480-487, ICD10 J10-J18,J20-J22
	Otitis media	Self-reported history of otitis media, or hospitalization or death due to ICD9 381-382, ICD10 H65-H66
	Hayfever_eczema	Self-reported history of hayfever, allergic rhinitis, eczema or contact dermatitis
	Bronchiectasis	Self-reported history of bronchiectasis, ICD-10: J47, Q33.4; ICD-9-CM: 494, 748.61
	Sleep apnoea	Self-reported history of sleep apnoea, ICD-10: G47.3, ICD-9-CM: 327.2, 780.57
	Pleurisy	Self-reported history of pleurisy, hospitalisation or death due to ICD-10: R09.1, ICD-9-CM: 511.0,511.1
	Pneumothorax	Self-reported history of spontaneous pneumothorax/recurrent pneumothorax, hospitalisation or death due to ICD-10: J93.0,J93.1,J9381 , ICD-9-CM: 512.0,512.81,512.82
	Chronic sinusitis	Self-reported history of chronic sinusitis, ICD-10: J01, J32, ICD-9-CM: 461, 473
	Nasal polyps	Self-reported history of nasal polyps, hospitalisation due to ICD10 J33, or ICD9 471, OPER codes 1559 nasal polyp surgery / nasal polypectomy
	Tonsillitis	Self-reported history of tonsillitis, hospitalisation due to ICD-10: J03, J35.0 ICD-9-CM: 463, 474.0, OPER code 1478 tonsillectomy +/- adenoids
	Meniere's disease	Self-reported history of meniere's disease, ICD-10: H81.0 ICD-9-CM: 386.0
	Tinnitus	Self-reported history of tinnitus, ICD-10: H93.1 ICD-9-CM: 388.3
Infections and others	Rheumatic fever	Self-reported rheumatic fever, ICD10 I00-I02, ICD9 390 (rheum fever) and 391 (with heart involvement), rheumatic chorea ICD9 392
	Meningitis	Self-reported history of meningitis, ICD-10: G00–G03 ICD-9-CM: 320–321
	Measles / morbillivirus	Self-reported history of measles / morbillivirus, ICD-10: B05 ICD-9-CM: 055
	Rubella / german measles	Self-reported history of rubella / german measles, ICD-10: B06 ICD-9-CM: 056
	Chickenpox	Self-reported history of chickenpox, ICD-10: B01 ICD-9-CM: 052
	Shingles	Self-reported history of shingles, ICD-10: B02 ICD-9-CM: 053
	Infectious mononucleosis / glandular fever / epstein barr virus (ebv)	Self-reported history of infectious mononucleosis / glandular fever / epstein barr virus (ebv), CD-10: B27 ICD-9-CM: 075
	Mumps / epidemic parotitis	Self-reported history of mumps / epidemic parotitis, ICD-10: B26 ICD-9-CM: 072
	Helicobacter pylori	Self-reported history of helicobacter pylori, ICD-10: B9681, ICD-9-CM: 041.86
	Tuberculosis (tb)	Self-reported history of tuberculosis (tb), ICD-10: A15–A19 ICD-9-CM: 010–018
	Whooping cough / pertussis	Self-reported history of whooping cough / pertussis, ICD-10: A37 ICD-9-CM: 033
	Scarlet fever / scarlatina	Self-reported history of scarlet fever / scarlatina, ICD-10: A38 ICD-9-CM: 034.1
	Malaria	Self-reported history of malaria, ICD-10: B50-B54 ICD-9-CM: 084
Eye Problems	Retinal detachment	Self-reported history of retinal detachment, ICD-10: H330,H332,H334, ICD-9-CM: 3610,3612,3618
	Diabetic eye disease	Self-reported history of diabetic eye disease, ICD-10 H36 (E10.3 E11.3 E12.3 E13.3 E14.3), ICD-9-CM 250.5, 3620,36641
	Glaucoma	Self-reported history of glaucoma, ICD-10: H40-H42 ICD-9-CM: 365, OPER code 1436 glaucoma surgery/trabeculectomy
	Cataract	Self-reported history of cataract, ICD-10: H25-H26, H28, Q12.0 ICD-9-CM: 366, OPER code 1435 cataract extraction/lens implant
Immune / inflammatory	Sarcoidosis	Self-reported history of sarcoidosis, ICD-10: D86 ICD-9-CM: 135
	Psoriasis	Self-reported history of psoriasis, ICD-10: L40 ICD-9-CM: 696
	Allergy/hypersensitivity/anaphylaxis	Self-reported history of allergy/hypersensitivity/anaphylaxis (combines all allergies and anahylaxis) General: ICD-10: T78.2, T78.4, ICD-9-CM: 995.0, V1381 (anaphylaxis) To food: ICD10 T780-T781, Z9101, Z9102, ICD9 9956, 997 (please see ICD codes description in following phenotype) To drugs: ICD10 T886, Z88, ICD9 99527 (please see ICD codes description in following phenotype) Additional: ICD10 Z9…
	Allergy or anaphylactic reaction to food	Self-reported history of allergy or anaphylactic reaction to food, ICD10 T780-T781, Z9101, Z9102, ICD9 9956, 997
	Allergy or anaphylactic reaction to drug	Self-reported history of allergy or anaphylactic reaction to drug, ICD10 T886, T887, Z88, ICD9 99527
	Polymyalgia rheumatica	Self-reported history of polymyalgia rheumatica, ICD-10 M35.3, ICD-9-CM 725
	Systemic lupus erythematosis/sle	Self-reported history of systemic lupus erythematosis/sle, ICD-10: M32,H0112, L93, ICD-9-CM: 710.0,37334,6954
	Sjogren's syndrome/sicca syndrome	Self-reported history of sjogren's syndrome/sicca syndrome, ICD-10: M35.0 ICD-9-CM: 710.2
Cancer	Lung cancer	Self-reported history of lung cancer, small cell or non-small cell lung cancer or trachea cancer, or cancer registration or death due to ICD9 162, ICD10 C33-C34
	Colorectal cancer	Self-reported history of large bowel/colorectal cancer, colon cancer/sigmoid cancer, rectal cancer or anal cancer, or cancer registration or death due to ICD9 153, 154.0-154.1, ICD10 C18-C20
	Breast cancer	(Female only) Self-reported history of breast cancer, or cancer registration or death due to ICD9 174, ICD10 C50
	Prostate cancer	(Male only) Self-reported history of prostate cancer, or cancer registration or death due to ICD9 185, ICD10 C61
	Thyroid cancer	Self-reported history of thyroid cancer, or cancer registration or death due to ICD9 193, ICD10 C73
	Oesophageal cancer	Self-reported history of oesophageal cancer, or cancer registration or death due to ICD9 150, ICD10 C15
	Stomach cancer	Self-reported history of stomach cancer, or cancer registration or death due to ICD9 151, ICD10 C16
	Pancreas cancer	Self-reported history of pancreas cancer, or cancer registration or death due to ICD9 157, ICD10 C25
	Melanoma	Self-reported history of malignant melanoma, or cancer registration or death due to ICD9 172, ICD10 C43, OPER code 1593 removal of malignant melanoma
	Skin cancer (including melanoma)	Self-reported history of skin cancer, malignant melanoma, non-melanoma skin cancer, basal cell carcinoma or squamous cell carcinoma, or cancer registration or death due to ICD9 172-173, ICD10 C43-C44, OPER codes 1595 removal of squamous cell carcinoma (scc), 1593 removal of malignant melanoma, 1596 removal of rodent ulcer / basal cell carcinoma (bcc)
	Cervical cancer	Self-reported history of cervical cancer, or cancer registration or death due to ICD9 180, ICD10 C53
	Uterus cancer	Self-reported history of uterine/endometrial cancer, or cancer registration or death due to ICD9 179,182, ICD10 C54-C55
	Ovary cancer	Self-reported history of ovarian cancer or fallopian tube cancer, or cancer registration or death due to ICD9 183, ICD10 C56-C57.4
	Kidney cancer	Self-reported history of kidney/renal cell cancer, or cancer registration or death due to ICD9 189, ICD10 C64-C66,C68
	Bladder cancer	Self-reported history of bladder cancer, or cancer registration or death due to ICD9 188, ICD10 C67
	Non-Hodgkin lymphoma	Self-reported history of non-Hodgkins lymphoma, or cancer registration or death due to ICD9 200,202, ICD10 C82-C86
	Lymphomas and multiple myeloma	Self-reported history of lymphoma, Hodgkins or non-Hodgkins lymphoma, multiple myeloma, or cancer registration or death due to ICD9 200-203, ICD10 C81-C88,C90,C96
	Leukaemia	Self-reported history of leukaemia, acute myeloid leukaemia, chronic lymphocytic or chronic myeloid, or cancer registration or death due to ICD9 204-208, ICD10 C91-C95
	Brain cancer / primary malignant brain tumour	Self-reported history of brain cancer / primary malignant brain tumour, or cancer registration or death due to ICD-10: C71, ICD-9-CM: 191
	Head and neck cancer	Self-reported history of larynx/throat cancer, parotid gland cancer, other salivary gland cancer, lip cancer, tongue cancer, gum cancer, mouth cancer, tonsil cancer, oropharynx / oropharyngeal cancer, nasal cavity cancer, sinus cancer, or cancer registration or death due to ICD-10 C32, ICD-9-CM 161 (laryngeal cancer), C30 (nasal cavity), and C00–C14/D10–D11, 140–149/210 (head and neck cancers)
	Testicular cancer	Self-reported history of testicular cancer, or cancer registration or death due to ICD-10 C62, ICD-9-CM 186

## Sheet: Table S4
Table S4. Estimated power to detect an odds ratio in the range of 0.9 to 1.1 for the given number of cases within UK Biobank
The estimated power to detect specific odds ratios (OR) is given for each phenotype.
Phenotype	N(Cases)	Detectable OR
		0.9	0.95	0.975	0.99	1.01	1.025	1.05	1.1
abdominal hernia	753	0.823514	0.289929	0.102793	0.0460521	0.0457879	0.0997573	0.266898	0.743211
allergy hypersensitivity	32232	1	1	0.992292	0.41282	0.406093	0.989672	1	1
allergy to drug	31852	1	1	0.991768	0.40912	0.402444	0.989014	1	1
allergy to food	2333	0.999084	0.695408	0.229588	0.0700041	0.0693595	0.220553	0.651969	0.995754
anorexia	1264	0.962521	0.444778	0.144325	0.0544518	0.0540611	0.139341	0.409926	0.922762
anxiety	12253	1	0.999864	0.789526	0.194219	0.19123	0.769288	0.999621	1
aortic valve stenosis	1894	0.99555	0.605536	0.194781	0.0638196	0.0632784	0.187387	0.563162	0.985347
appendicitis	7840	1	0.9945	0.603527	0.140578	0.138628	0.582232	0.989909	1
asthma	59305	1	1	0.999925	0.626835	0.618202	0.999869	1	1
atrial fibrillation	16439	1	0.999997	0.890149	0.243616	0.239688	0.874642	0.999986	1
benign breast lump	3786	0.999997	0.881607	0.341415	0.089454	0.0884674	0.327469	0.848419	0.999948
benign prostatic hyperplasia	16562	1	0.999997	0.892286	0.245044	0.241089	0.876932	0.999987	1
bladder cancer	2529	0.999556	0.729862	0.245011	0.0727047	0.0720139	0.235261	0.686823	0.997598
brain cancer	688	0.78859	0.269091	0.0974217	0.0448914	0.044644	0.0946303	0.247881	0.704753
breast cancer	15018	1	0.999988	0.862441	0.227021	0.223405	0.845186	0.999956	1
breast cyst	6906	1	0.988407	0.550954	0.12901	0.127283	0.530493	0.980487	1
bronchiectasis	2564	0.99961	0.735664	0.247756	0.0731837	0.0724847	0.23788	0.692744	0.997832
cad	31486	1	1	0.991231	0.405538	0.398912	0.98834	1	1
cataract	27998	1	1	0.984013	0.370499	0.364392	0.979493	1	1
cervical cancer	4570	1	0.931914	0.398589	0.0995808	0.0984089	0.382449	0.906887	0.999996
chickenpox	3196	0.999965	0.823728	0.296784	0.0816929	0.0808454	0.284714	0.784842	0.999674
chronic fatigue syndrome	2012	0.997071	0.63147	0.204168	0.0655032	0.0649342	0.196329	0.588512	0.989439
chronic kidney disease	5536	1	0.966623	0.465082	0.111857	0.110456	0.446752	0.950345	1
coeliac disease	2713	0.999777	0.759219	0.259411	0.0752126	0.0744786	0.249003	0.716948	0.998604
colorectal cancer	5558	1	0.967172	0.466541	0.112134	0.110728	0.448168	0.951067	1
colorectal polyp	25760	1	1	0.976567	0.34718	0.341439	0.970623	1	1
copd	15032	1	0.999988	0.862743	0.227186	0.223566	0.845505	0.999956	1
dementia	1681	0.990661	0.555352	0.177784	0.060732	0.0602414	0.171202	0.51466	0.973845
depression	34400	1	1	0.994704	0.433557	0.42655	0.992744	1	1
diabetes	30804	1	1	0.990135	0.398814	0.392285	0.986975	1	1
diabetes1	3469	0.999988	0.85306	0.317589	0.0853021	0.0843903	0.304628	0.816678	0.99986
diabetes2	20576	1	1	0.943985	0.290786	0.286	0.933386	0.999999	1
diabetic eye disease	2643	0.99971	0.748381	0.253942	0.0742614	0.0735438	0.243783	0.705778	0.998282
diverticulitis	31164	1	1	0.990729	0.402371	0.395791	0.987714	1	1
endometriosis	7312	1	0.991598	0.574407	0.13405	0.132225	0.553525	0.985321	1
epilepsy	5560	1	0.967221	0.466674	0.11216	0.110753	0.448296	0.951132	1
female infertility	1003	0.915149	0.367954	0.123223	0.0502932	0.0499663	0.119239	0.338535	0.854337
gallstone	26233	1	1	0.978381	0.352162	0.346341	0.972766	1	1
gastro gord	40496	1	1	0.998159	0.488424	0.480764	0.997317	1	1
glaucoma	8143	1	0.995697	0.619536	0.144313	0.142291	0.598069	0.991879	1
gout	8373	1	0.996432	0.63135	0.147142	0.145065	0.609781	0.993121	1
haemorrhoids	9132	1	0.998089	0.668286	0.156447	0.154189	0.646556	0.996043	1
hayfever eczema	113143	1	1	1	0.834764	0.827409	1	1	1
head and neck cancer	2636	0.999702	0.747276	0.253394	0.0741661	0.0734502	0.243261	0.704641	0.998246
heart failure	6113	1	0.978492	0.502498	0.119112	0.117574	0.483133	0.966313	1
helicobacter pylori	1334	0.970123	0.464437	0.14996	0.0555329	0.0551252	0.144707	0.428359	0.935249
hiatus hernia	33483	1	1	0.993792	0.424864	0.417972	0.991575	1	1
hypertension	232147	1	1	1	0.924967	0.920059	1	1	1
hyperthyroid	5023	1	0.951073	0.430349	0.105361	0.104081	0.41311	0.930419	0.999999
hypothyroid	26729	1	1	0.980136	0.357356	0.351453	0.974848	1	1
inflamatory bowel disease	6163	1	0.979305	0.505656	0.119739	0.118188	0.486211	0.967439	1
inguinal hernia	18516	1	0.999999	0.921423	0.267521	0.263152	0.908468	0.999997	1
intervertebral disc disorder	16648	1	0.999997	0.893757	0.246041	0.242067	0.87851	0.999988	1
irritable bowel syndrome	15175	1	0.999989	0.865792	0.228864	0.225213	0.848727	0.999961	1
kidney cancer	1412	0.97687	0.485836	0.156229	0.0567233	0.0562969	0.150677	0.44851	0.946946
kidney stone	9168	1	0.998146	0.669961	0.156887	0.154621	0.64823	0.996147	1
leukemia	1306	0.967276	0.456624	0.147707	0.055102	0.0547011	0.142562	0.421025	0.930496
liver cirrhosis	2614	0.999677	0.743774	0.251673	0.0738663	0.0731556	0.241618	0.701046	0.998129
lung cancer	2485	0.999477	0.722419	0.241555	0.0721012	0.0714208	0.231966	0.67925	0.997268
lupus	812	0.850757	0.308669	0.107644	0.0470822	0.046803	0.104385	0.284036	0.77444
lymphomas	3300	0.999977	0.83546	0.304739	0.0830719	0.0821999	0.292325	0.797492	0.999763
malaria	779	0.836013	0.298209	0.104934	0.0465086	0.0462378	0.101799	0.274466	0.75739
mania	1882	0.995358	0.602824	0.193825	0.0636473	0.0631091	0.186477	0.560523	0.984855
measles	2659	0.999727	0.750894	0.255193	0.0744791	0.0737578	0.244977	0.708362	0.998361
melanoma	4766	1	0.940932	0.412452	0.102087	0.100869	0.395821	0.917848	0.999998
meniere disease	1554	0.985606	0.523374	0.16762	0.0588566	0.0583962	0.161524	0.484093	0.963342
meningitis	2050	0.997443	0.639541	0.207187	0.0660418	0.0654638	0.199205	0.596443	0.990505
migraine	16022	1	0.999995	0.882607	0.238766	0.234928	0.866583	0.99998	1
mononucleosis	757	0.825489	0.291205	0.103123	0.0461226	0.0458574	0.100072	0.268064	0.745436
multiple sclerosis	1951	0.996361	0.618229	0.199318	0.064635	0.0640804	0.191709	0.575543	0.987484
mumps	1567	0.986225	0.526717	0.168662	0.0590499	0.0585864	0.162515	0.487277	0.964577
nasal polyp	5526	1	0.966371	0.464418	0.111731	0.110332	0.446107	0.950014	1
non.hodgkin lymphoma	2200	0.998511	0.670073	0.219078	0.0681521	0.0675388	0.210535	0.626649	0.993785
oesophageal cancer	795	0.843314	0.303288	0.106248	0.0467875	0.0465126	0.103054	0.279111	0.765787
oesophagitis	3623	0.999993	0.867619	0.32921	0.0873239	0.0863758	0.315764	0.832762	0.999913
osteoarthritis	71185	1	1	0.999989	0.692931	0.684264	0.999979	1	1
osteoporosis	12562	1	0.999896	0.799111	0.197917	0.194856	0.779156	0.999701	1
otitis media	1963	0.996513	0.620862	0.200273	0.0648062	0.0642488	0.192618	0.578118	0.987894
ovarian cyst	13177	1	0.999939	0.817043	0.205253	0.202051	0.797698	0.999814	1
ovary cancer	1462	0.980404	0.499265	0.160244	0.0574792	0.0570408	0.1545	0.461204	0.953375
pancreatitis	2816	0.999849	0.774449	0.267435	0.0766062	0.075848	0.256664	0.732752	0.998973
parkinsons	1489	0.982093	0.506421	0.16241	0.0578852	0.0574403	0.156562	0.467985	0.956537
peptic ulcer	12671	1	0.999906	0.802399	0.199219	0.196134	0.782548	0.999725	1
periph vascular disease	4287	1	0.916623	0.378259	0.0959455	0.0948406	0.362869	0.888689	0.999989
peritonitis	2446	0.999396	0.715683	0.238489	0.071565	0.0708938	0.229041	0.672417	0.996939
pertussis	757	0.825489	0.291205	0.103123	0.0461226	0.0458574	0.100072	0.268064	0.745436
pleurisy	2131	0.998089	0.656289	0.213613	0.0671844	0.0665873	0.205327	0.612972	0.992441
pneumonia	23222	1	1	0.963991	0.319972	0.314681	0.956013	1	1
pneumothorax	1209	0.955307	0.42904	0.139891	0.0535933	0.0532158	0.135118	0.39522	0.911437
polymyalgia rheumatica	1826	0.99435	0.589986	0.189362	0.062841	0.062316	0.182226	0.54806	0.98234
prostate cancer	7173	1	0.990615	0.566481	0.132326	0.130535	0.545733	0.983812	1
psoriasis	6695	1	0.986315	0.538401	0.126384	0.124707	0.518196	0.977405	1
raynauds	4096	0.999999	0.904578	0.364337	0.0934798	0.09242	0.34948	0.87464	0.99998
retinal detachment	3405	0.999984	0.846602	0.312734	0.084459	0.0835623	0.299979	0.809607	0.999829
rheumatic fever	1359	0.972466	0.471354	0.15197	0.055916	0.0555023	0.146622	0.434863	0.939236
rheumatoid arthritis	7714	1	0.993911	0.596719	0.139023	0.137103	0.575509	0.98896	1
rubella	807	0.848601	0.307088	0.107233	0.0469957	0.0467178	0.103993	0.282589	0.771923
sarcoidosis	1226	0.957665	0.433932	0.141262	0.0538595	0.053478	0.136424	0.399786	0.91509
scarlatina	684	0.78626	0.267802	0.09709	0.044819	0.0445726	0.0943136	0.246707	0.702241
schizophrenia	957	0.902512	0.353888	0.119485	0.0495351	0.0492196	0.115675	0.325563	0.837789
sciatica	7018	1	0.989388	0.557516	0.130402	0.128648	0.53693	0.981954	1
shingles	1042	0.92467	0.379764	0.126387	0.0509294	0.0505928	0.122254	0.349448	0.867177
sinusitis	6201	1	0.979903	0.508046	0.120214	0.118655	0.488541	0.968271	1
sjogren	794	0.842866	0.302971	0.106166	0.0467701	0.0464955	0.102975	0.278821	0.765269
skin cancer	19457	1	1	0.932633	0.278205	0.273643	0.920783	0.999999	1
sleep apnoea	5729	1	0.971156	0.477796	0.114289	0.112842	0.459096	0.956347	1
spondilitis	6449	1	0.983416	0.523454	0.123315	0.121697	0.503579	0.973225	1
stomach cancer	710	0.801021	0.276165	0.0992436	0.0452875	0.0450344	0.0963694	0.254332	0.718261
stroke	11650	1	0.999772	0.769656	0.186981	0.184132	0.748921	0.9994	1
testicular cancer	854	0.867819	0.321895	0.111084	0.0478035	0.0475137	0.107666	0.296157	0.794664
thyroid cancer	671	0.778536	0.26361	0.096011	0.0445829	0.0443399	0.0932834	0.242887	0.693961
tinnitus	1884	0.99539	0.603277	0.193984	0.063676	0.0631373	0.186629	0.560964	0.984938
tonsilitis	71654	1	1	0.99999	0.695247	0.686586	0.99998	1	1
tuberculosis	2535	0.999566	0.730864	0.245481	0.0727869	0.0720947	0.235711	0.687844	0.99764
umbilical hernia	4521	1	0.929468	0.395095	0.0989528	0.0977926	0.379082	0.903945	0.999995
uterine fibroid	19278	1	1	0.930625	0.27618	0.271654	0.918568	0.999998	1
uterine polyps	13014	1	0.99993	0.812435	0.203312	0.200147	0.792923	0.999789	1
uterine prolapse	13789	1	0.999964	0.833451	0.212522	0.209181	0.814764	0.999884	1
uterus cancer	1993	0.996866	0.627384	0.202658	0.0652333	0.0646688	0.194891	0.584504	0.988864
varicose	48825	1	1	0.999562	0.555275	0.547012	0.999306	1	1
venous thromboembolism	16244	1	0.999996	0.88668	0.24135	0.237464	0.870931	0.999983	1
vertigo	7873	1	0.994644	0.605295	0.140986	0.139028	0.583979	0.990144	1

## Sheet: Table S5
Table S5. Linkage relationship of sentinal variants in previously reported loci.
LD (R2 and D') were calculated using LDLink (https://ldlink.nci.nih.gov) between lead variants identified in this study and those previously reported. These are broken down by ancestry of the population from the reported study. LD is calculated for both Europeans (CEU) and for the reported ancestry (CHS or BEB) based on 1000 genomes information.
Population	Chr	Gene	New Lead SNP	Previous lead SNP	R2/D’ to new lead (CEU)	R2/D’ to new lead (CHS)	R2/D’ to new lead (BEB)
	3	TERC	rs10936600	rs10936599	1.0/1.0
	4	NAF1	rs4691895	rs7675998	0.97/1.0
	5	TERT	rs7705526	rs2736100	0.46/1.0
European	5	TERT	rs2853677	rs2736100	0.41/0.80
	10	STN1 (OBFC1)	rs9419958	rs9420907	1.0/1.0
	14	DCAF4	rs2302588	rs2535913	0.05/1.0
	19	ZNF208	rs8105767	rs8105767	-
	20	RTEL1	rs75691080	rs755017	0.01/1.0
	20	RTEL1	rs34978822	rs755017	0.004/0.22
	20	RTEL1	rs73624724	rs755017	0.89/1.0
Singaporean Chinese	1	PARP1	rs3219104	rs3219104	-	-
	7	POT1	rs59294613	rs7776744	0.23/0.87	0.43/1.0
	11	ATM	rs228595	rs227080	0.42/0.91	0.83/0.92
	16	MPHOSPH6	rs7194734	rs2967374	0.95/0.97	1.0/1.0
	18	TYMS	rs2124616	rs1001761	0.27/1.0	0.002/1.0
	20	RTEL1	rs75691080	rs41309367	0.03/0.80	0.002/1.0
	20	RTEL1	rs34978822	rs41309367	0.03/1.0	NA
	20	RTEL1	rs73624724	rs41309367	0.25/0.85	0.01/0.21
South Asian	20	RTEL1	rs75691080	rs2297439	0.50/0.80		0.04/0.39
	20	RTEL1	rs34978822	rs2297439	0.001/1.0		NA
	20	RTEL1	rs73624724	rs2297439	0.002/0.44		0.06/0.87

## Sheet: Table S6
Table S6. Independent variants associated with LTL at FDR<0.05
Columns indicate (Chr) chromosome; SNP; (bp) physical position (hg19); (freq) frequency of the effect allele in the original data; (refA) the effect allele; (b) effect size, (se) standard error and (p) p-value from the original GWAS meta-analysis; (n) estimated effective sample size; (freq_geno) frequency of the effect allele in the reference sample; (bJ) effect size,(bJ_se) standard error; (pJ) …
Chr	SNP	bp	closest gene	refA	freq	b	se	p	n	freq_geno	bJ	bJ_se	pJ	LD_r	LTL R2
3	rs10936600	169514585	LRRC34 (TERC)	T	0.242985	-0.085791	0.005716	6.4182e-51	80402	0.243097	-0.085791	0.00572397	8.79178e-51	0	0.00270768
5	rs7705526	1285974	TERT	A	0.328255	0.081978	0.005821	4.82138e-45	64656.3	0.323693	0.0661621	0.00625141	3.55211e-26	-0.365682	0.00296374
5	rs2853677	1287194	TERT	A	0.591883	-0.063849	0.005493	3.12301e-31	66348.1	0.57578	-0.0413226	0.00589612	2.41012e-12	0	0.00196951
4	rs4691895	164048199	NAF1	C	0.782919	0.057718	0.006052	1.47006e-21	77751.1	0.774852	0.057718	0.0060555	1.55026e-21	0	0.00113238
10	rs9419958	105675946	STN1 (OBFC1)	C	0.861551	-0.063644	0.007137	4.77051e-19	79673.7	0.868541	-0.063644	0.00714052	4.96335e-19	0	0.000966308
20	rs75691080	62269750	STMN3	T	0.091164	-0.06709	0.008929	5.74707e-14	73299.7	0.0847535	-0.0635513	0.00897645	1.4438e-12	-0.0469449	0.000745855
7	rs59294613	124554267	POT1	A	0.292835	-0.040711	0.005482	1.11674e-13	77807.4	0.289704	-0.040711	0.00548391	1.13875e-13	0	0.000686432
19	rs8105767	22215441	ZNF208	G	0.288655	0.039174	0.005426	5.21089e-13	80103	0.288512	0.039174	0.00542773	5.29986e-13	0	0.00063021
20	rs73624724	62436398	ZBTB46	C	0.128562	0.05073	0.007376	6.08217e-12	79451.3	0.136626	0.0390405	0.00751814	2.07103e-07	0	0.000576645
1	rs3219104	226562621	PARP1	C	0.830176	0.041749	0.006445	9.31099e-11	82701.8	0.846532	0.041749	0.0064466	9.41043e-11	0	0.000491464
20	rs932827	62380527	ZBTB46	T	0.238041	-0.037432	0.005956	3.28371e-10	75271.4	0.229107	-0.0307775	0.00608859	4.30519e-07	-0.183626	0.000508276
6	rs2736176	31587561	PRRC2A	C	0.313368	0.034458	0.005488	3.41218e-10	74733.4	0.2837	0.0321636	0.00550619	5.1778e-09	0	0.000510962
16	rs3785074	69406986	TERF2	G	0.262836	0.035087	0.005627	4.50418e-10	78946.7	0.284266	0.035002	0.00562837	5.0082e-10	-0.00293405	0.000477058
16	rs7194734	82199980	MPHOSPH6	T	0.781646	-0.036942	0.005985	6.72478e-10	79221.3	0.770193	-0.0371606	0.00598653	5.38781e-10	0	0.000465846
20	rs34978822	62291599	RTEL1	G	0.014815	-0.139746	0.022667	7.04057e-10	64578.6	0.0209406	-0.148551	0.0227843	7.03731e-11	-0.07009	0.00057007
6	rs34991172	25480328	CARMIL1	G	0.068427	-0.060781	0.010451	6.0342e-09	69563.3	0.0824945	-0.0560025	0.0104854	9.2442e-08	-0.0808645	0.000470988
11	rs228595	108105593	ATM	A	0.416866	-0.028474	0.005018	1.39198e-08	79131.2	0.410678	-0.028474	0.00501899	1.4011e-08	0	0.000394177
14	rs2302588	73404752	DCAF4	C	0.100321	0.047595	0.00843	1.64312e-08	75515	0.10287	0.048229	0.00843279	1.07011e-08	-0.0209254	0.000408914
4	rs13137667	71774347	MOB1B	C	0.959099	0.076501	0.013704	2.37243e-08	65743.6	0.973698	0.076501	0.0137071	2.38996e-08	0	0.000459157
3	rs55749605	101232093	SENP7	A	0.578977	-0.037301	0.006683	2.38487e-08	44477.5	0.621686	-0.037301	0.00668526	2.41094e-08	0	0.000678325
16	rs62053580	74680074	RFWD3	G	0.169416	-0.038855	0.007074	3.95949e-08	68784.9	0.168737	-0.0390253	0.00707568	3.47958e-08	-0.00710613	0.000424876
2	rs754017156	54482703	ACYP2	D	0.165048	0.047092	0.008756	7.52113e-08	45835	0.146303	0.047092	0.00875867	7.58983e-08	0	0.000611218
15	rs12909131	50387678	ATP8B4	T	0.23085	-0.030822	0.005814	1.14955e-07	80706.5	0.239162	-0.0310184	0.00581514	9.60329e-08	-0.0104686	0.000337359
20	rs1744757	35734863	MROH8	T	0.850719	0.035881	0.006811	1.37846e-07	82222.6	0.852027	0.035881	0.00681211	1.38491e-07	0	0.000327001
18	rs2124616	661917	TYMS	A	0.139988	-0.037407	0.007156	1.71946e-07	78571.2	0.153239	-0.037407	0.0071572	1.72762e-07	0	0.000336923
3	rs2613954	112847045	RP11-572M11.4	T	0.885842	-0.038148	0.00783	1.10457e-06	78132.7	0.87801	-0.038148	0.00783114	1.10854e-06	0	0.000294331
1	rs12065882	114078755	MAGI3	G	0.208448	0.029793	0.006168	1.3636e-06	77170.9	0.206501	0.029793	0.00616889	1.36839e-06	0	0.000292911
10	rs2386642	5702259	ASB13	A	0.673173	-0.025555	0.005302	1.43645e-06	78324.5	0.664777	-0.025555	0.00530275	1.44138e-06	0	0.00028736
2	rs56810761	210663697	UNC80	T	0.269822	0.027455	0.005698	1.44745e-06	75729.8	0.268296	0.027455	0.00569884	1.45258e-06	0	0.000297015
5	rs62365174	78925743	TENT2	G	0.088151	-0.05439	0.011306	1.50388e-06	47138.2	0.0928323	-0.05439	0.0113087	1.5124e-06	0	0.000475574
12	rs112655343	14430807	ATF7IP	T	0.101734	0.042503	0.008982	2.22297e-06	65703.2	0.11014	0.042503	0.00898346	2.23142e-06	0	0.000330172
15	rs55710439	65229816	ANKDD1A	T	0.014181	0.104958	0.022348	2.64621e-06	69379.6	0.0122564	0.104958	0.0223514	2.65546e-06	0	0.00030801
16	rs11640926	1249877	CACNA1H	G	0.139	0.0557	0.011912	2.92586e-06	28512.8	0.139551	0.0557	0.0119164	2.95034e-06	0	0.000742606
4	rs60160057	151000830	DCLK2	A	0.211476	-0.028728	0.006164	3.15274e-06	76458.6	0.219328	-0.028728	0.00616484	3.16242e-06	0	0.000275243
14	rs117536281	105494403	CDCA4	G	0.034199	0.084996	0.018276	3.30827e-06	43901.3	0.03523	0.084996	0.0182803	3.32584e-06	0	0.00047723
22	rs7510583	44698803	KIAA1644	G	0.290195	0.034708	0.00747	3.37911e-06	42136.9	0.279945	0.034708	0.00747182	3.39774e-06	0	0.00049627
14	rs59192843	74514120	BBOF1 (CCDC176)	G	0.059151	0.065497	0.014123	3.52457e-06	43632	0.043266	0.0667822	0.0141281	2.27967e-06	0	0.00047748
8	rs57415150	2882469	CSMD1	A	0.041653	-0.05841	0.012619	3.67907e-06	76209.6	0.039654	-0.05841	0.0126207	3.6901e-06	0	0.000272379
20	rs6038821	7402809	LINC01706	T	0.038322	0.059577	0.012916	3.97566e-06	78795.1	0.0249173	0.059259	0.0129179	4.48865e-06	0	0.000261616
17	rs144204502	76183233	TK1	T	0.014161	-0.089579	0.01961	4.92338e-06	90239	0.0119697	-0.089579	0.0196122	4.9352e-06	0	0.000224049
20	rs6107615	5310273	PROKR2	C	0.421712	-0.022795	0.005007	5.29803e-06	79235.8	0.422119	-0.0226701	0.0050077	5.98143e-06	-0.00545355	0.000253437
15	rs9972513	38930961	RP11-275I4.2	T	0.281296	0.024732	0.005453	5.74712e-06	80585.1	0.278147	0.024732	0.00545366	5.76214e-06	0	0.000247322
11	rs117037102	93404608	CEP295	T	0.017872	0.097937	0.021766	6.81005e-06	58251	0.021353	0.097937	0.0217696	6.83389e-06	0	0.000336717
21	rs7276273	45994841	KRTAP10-4	C	0.007434	-0.150231	0.033409	6.9009e-06	58815.8	0.0102569	-0.150231	0.0334145	6.92477e-06	0	0.000333067
19	rs11665818	39768216	IFNL2	A	0.194645	0.02775	0.006177	7.04012e-06	80994.7	0.18818	0.02775	0.00617773	7.05772e-06	0	0.000241427
14	rs3213718	90869913	CALM1	T	0.582807	0.022431	0.004999	7.22001e-06	79728.4	0.602218	0.022431	0.0049996	7.23827e-06	0	0.000244675
5	rs112347796	138964816	UBE2D2	D	0.048865	0.069076	0.015401	7.28581e-06	43935.8	0.0540681	0.069076	0.0154044	7.31922e-06	0	0.000443531
19	rs143276018	3939249	NMRK2	C	0.018183	-0.101528	0.02287	9.02298e-06	51875.2	0.0147047	-0.101528	0.0228741	9.05659e-06	0	0.000368042
8	rs201375979	100917632	COX6C	D	0.316948	0.033236	0.00749	9.10591e-06	39878.3	0.358073	0.033236	0.00749176	9.14997e-06	0	0.000478288
12	rs7311314	54592103	SMUG1	A	0.317417	0.024032	0.005427	9.50099e-06	75916	0.309381	0.024032	0.00542767	9.52492e-06	0	0.000250262
1	rs35675808	167399643	CD247	G	0.028119	0.073582	0.01662	9.54127e-06	64171.8	0.0219129	0.073582	0.0166224	9.56968e-06	0	0.000295928
15	rs117610974	55105443	UNC13C	G	0.009415	-0.154046	0.034957	1.04944e-05	42498.8	0.01016	-0.155463	0.0349656	8.74157e-06	0	0.000442632

## Sheet: Table S7
Table S7. Comparison of association data to that reported in Singaporean Chinese
Comparison of all loci at FRD<0.05 to that reported in Singaporean Chinese (Dorajoo et al., 2019). Data is sorted by original p-value, pJ inicates p-value after conditional (GCTA) analysis. Nominal support is highlighted in green (p<0.05, consistent direction of beta). Minor allele frequencies (MAF) are given from 1000 genomes populations for corresponding ancestry. MAF<0.01 was removed from SCHS…
									SCHS data								Allele frequencies
Chr	SNP	bp	ref Allele	Closest gene	beta	se	p	pJ	rsid_SCHS	If proxy used		test_allele	p	beta	se	p_het	MAF CEU	MAF CSH
										R2 CEU	R2 CSH
3	rs10936600	169514585	T	LRRC34 (TERC)	-0.085791	0.005716	6.4182e-51	8.79178e-51	rs10936600			T	1.85e-38	-0.117345	0.0090487	0.572016	0.26	0.47
5	rs7705526	1285974	A	TERT	0.081978	0.005821	4.82138e-45	3.55211e-26	rs7705526			A	2.61e-38	0.118346	0.0091443	0.0572813	0.32	0.34
5	rs2853677	1287194	A	TERT	-0.063849	0.005493	3.12301e-31	2.41012e-12	rs2853677			A	2.73e-29	-0.103638	0.0092243	0.603904	0.4	0.33
4	rs4691895	164048199	C	NAF1	0.057718	0.006052	1.47006e-21	1.55026e-21	rs4691895			C	1.36e-08	0.0616259	0.0108532	0.70345	0.22	0.22
10	rs9419958	105675946	C	STN1 (OBFC1)	-0.063644	0.007137	4.77051e-19	4.96335e-19	rs9419958			C	0.247663	-0.0447968	0.03875	0.658195	0.14	0.02
20	rs75691080	62269750	T	STMN3	-0.06709	0.008929	5.74707e-14	1.4438e-12	-								0.07	0.005
7	rs59294613	124554267	A	POT1	-0.040711	0.005482	1.11674e-13	1.13875e-13	rs59294613			A	0.0003912	-0.0348621	0.0098315	0.973584	0.26	0.36
19	rs8105767	22215441	G	ZNF208	0.039174	0.005426	5.21089e-13	5.29986e-13	rs8105767			G	0.0002205	0.0354098	0.0095851	0.200549	0.29	0.3
20	rs73624724	62436398	C	ZBTB46	0.05073	0.007376	6.08217e-12	2.07103e-07	rs73624724			C	0.840162	0.0018133	0.0089905	0.0321445	0.16	0.48
1	rs3219104	226562621	C	PARP1	0.041749	0.006445	9.31099e-11	9.41043e-11	rs3219104			C	2.43e-16	0.0738884	0.0090123	0.316548	0.14	0.44
6	rs2736176	31587561	C	PRRC2A	0.034458	0.005488	3.41218e-10	5.1778e-09	rs2736176			C	0.0346878	0.0204372	0.0096768	0.846262	0.3	0.38
16	rs3785074	69406986	G	TERF2	0.035087	0.005627	4.50418e-10	5.0082e-10	rs3785074			G	5.78e-05	0.0638353	0.015873	0.204801	0.3	0.12
16	rs7194734	82199980	T	MPHOSPH6	-0.036942	0.005985	6.72478e-10	5.38781e-10	rs7194734			T	5.84e-06	-0.0562458	0.0124107	0.616096	0.24	0.19
20	rs34978822	62291599	G	RTEL1	-0.139746	0.022667	7.04057e-10	7.03731e-11	-								0.015	-
6	rs34991172	25480328	G	CARMIL1	-0.060781	0.010451	6.0342e-09	9.2442e-08	-								0.09	-
11	rs228595	108105593	A	ATM	-0.028474	0.005018	1.39198e-08	1.4011e-08	rs228595			A	1.11e-07	-0.0496037	0.0093461	0.538214	0.37	0.44
14	rs2302588	73404752	C	DCAF4	0.047595	0.00843	1.64312e-08	1.07011e-08	rs2302588			C	0.0001273	0.0423375	0.0110495	0.379073	0.11	0.22
4	rs13137667	71774347	C	MOB1B	0.076501	0.013704	2.37243e-08	2.38996e-08	rs13137667			C	0.0275969	0.0513667	0.023317	0.351412	0.05	0.04
3	rs55749605	101232093	A	SENP7	-0.037301	0.006683	2.38487e-08	2.41094e-08	rs55749605			A	0.134509	-0.0138727	0.0092697	0.143905	0.37	0.34
16	rs62053580	74680074	G	RFWD3	-0.038855	0.007074	3.95949e-08	3.47958e-08	rs62053580			G	0.0223996	-0.0248248	0.0108713	0.192407	0.14	0.29
2	rs754017156	54482703	D	ACYP2	0.047092	0.008756	7.52113e-08	7.58983e-08	rs1872329	1	0.91	A	0.0016836	0.037808	0.0120368	0.744601	0.16	0.19
15	rs12909131	50387678	T	ATP8B4	-0.030822	0.005814	1.14955e-07	9.60329e-08	rs12909131			T	0.0287082	-0.0226582	0.0103582	0.474454	0.21	0.24
20	rs1744757	35734863	T	MROH8	0.035881	0.006811	1.37846e-07	1.38491e-07	rs1744757			T	0.002198	0.0275958	0.0090121	0.0561968	0.17	0.49
18	rs2124616	661917	A	TYMS	-0.037407	0.007156	1.71946e-07	1.72762e-07	-								0.16	0.005
20	rs932827	62380527	T	ZBTB46	-0.037432	0.005956	3.28371e-10	4.30519e-07	rs932827			T	0.0016671	-0.0491364	0.0156291	0.2995	0.24	0.07
3	rs2613954	112847045	T	RP11-572M11.4	-0.038148	0.00783	1.10457e-06	1.10854e-06									0.12	0.0095
1	rs12065882	114078755	G	MAGI3	0.029793	0.006168	1.3636e-06	1.36839e-06	rs12065882			G	0.691999	0.0114251	0.0288407	0.251644	0.17	0.02
10	rs2386642	5702259	A	ASB13	-0.025555	0.005302	1.43645e-06	1.44138e-06	rs2386642			A	0.768391	-0.0029836	0.0101318	0.154083	0.32	0.28
2	rs56810761	210663697	T	UNC80	0.027455	0.005698	1.44745e-06	1.45258e-06	rs56810761			T	0.0039726	0.0373053	0.0129518	0.271067	0.25	0.16
5	rs62365174	78925743	G	TENT2	-0.05439	0.011306	1.50388e-06	1.5124e-06	rs62365174			G	0.0475534	-0.0245207	0.0123758	0.559204	0.1	0.14
12	rs112655343	14430807	T	ATF7IP	0.042503	0.008982	2.22297e-06	2.23142e-06	-								0.11	-
15	rs55710439	65229816	T	ANKDD1A	0.104958	0.022348	2.64621e-06	2.65546e-06	-								0.01	-
16	rs11640926	1249877	G	CACNA1H	0.0557	0.011912	2.92586e-06	2.95034e-06	-								0.12	0.13	not in SCHC dataset
4	rs60160057	151000830	A	DCLK2	-0.028728	0.006164	3.15274e-06	3.16242e-06	rs60160057			A	0.554438	-0.0098598	0.0166799	0.911715	0.27	0.11
14	rs117536281	105494403	G	CDCA4	0.084996	0.018276	3.30827e-06	3.32584e-06	-								0.04	-
22	rs7510583	44698803	G	KIAA1644	0.034708	0.00747	3.37911e-06	3.39774e-06	-								NA	NA
14	rs59192843	74514120	G	BBOF1 (CCDC176)	0.065497	0.014123	3.52457e-06	2.27967e-06	rs59192843			G	0.423169	-0.012783	0.0159601	0.689456	0.06	0.18
8	rs57415150	2882469	A	CSMD1	-0.05841	0.012619	3.67907e-06	3.6901e-06	rs57415150			A	0.0402181	-0.0361696	0.0176308	0.300693	0.06	0.09
20	rs6038821	7402809	T	LINC01706	0.059577	0.012916	3.97566e-06	4.48865e-06	rs6038821			T	0.878709	0.0014388	0.009428	0.0736607	0.04	0.3
17	rs144204502	76183233	T	TK1	-0.089579	0.01961	4.92338e-06	4.9352e-06	-								0.01	-
20	rs6107615	5310273	C	PROKR2	-0.022795	0.005007	5.29803e-06	5.98143e-06	rs6107615			C	0.712051	-0.0036536	0.0098988	0.804063	0.45	0.26
15	rs9972513	38930961	T	RP11-275I4.2	0.024732	0.005453	5.74712e-06	5.76214e-06	-								NA	NA
11	rs117037102	93404608	T	CEP295	0.097937	0.021766	6.81005e-06	6.83389e-06	-								0.005	-
21	rs7276273	45994841	C	KRTAP10-4	-0.150231	0.033409	6.9009e-06	6.92477e-06	-								0.03	-
19	rs11665818	39768216	A	IFNL2	0.02775	0.006177	7.04012e-06	7.05772e-06	rs11665818			A	0.392	-0.0216978	0.025348	0.621369	0.19	0.04
14	rs3213718	90869913	T	CALM1	0.022431	0.004999	7.22001e-06	7.23827e-06	rs3213718			T	0.166871	-0.0166714	0.0120604	0.807877	0.39	0.2
5	rs112347796	138964816	D	UBE2D2	0.069076	0.015401	7.28581e-06	7.31922e-06	-								NA	NA
19	rs143276018	3939249	C	NMRK2	-0.101528	0.02287	9.02298e-06	9.05659e-06	-								0.03	-
8	rs201375979	100917632	D	COX6C	0.033236	0.00749	9.10591e-06	9.14997e-06	rs10098852	1	1	G	0.709197	-0.0033609	0.009012	0.524482	0.39	0.46
12	rs7311314	54592103	A	SMUG1	0.024032	0.005427	9.50099e-06	9.52492e-06	rs7311314			A	0.331608	-0.0088311	0.0090959	0.649408	0.23	0.4
1	rs35675808	167399643	G	CD247	0.073582	0.01662	9.54127e-06	9.56968e-06	-								0.02	-
15	rs117610974	55105443	G	UNC13C	-0.154046	0.034957	1.04944e-05	8.74157e-06	-								0.03	-

## Sheet: Table S8
Table S8. Variant Annotation
All conditionally independent SNPs associated with LTL at a significance level of FDR<5% (listed in Table S4) and their proxies (r2 < 0.8) were annotated using PhenoScanner. Proxy SNPs were identified using LDproxy option in LDLink (https://ldlink.nci.nih.gov/), selecting CEU population genomtype information from 1000 Genomes Project Phase 3 (version 5).
Level	lead_snp	snp_in_ld	chr	pos_hg19	pos_hg38	a1	a2	distance	dprime	r2	correlated_alleles	afr	amr	eas	eur	sas	consequence	protein_position	amino_acids	ensembl	hgnc
P<5x10-8	rs3219104	rs4653728	1	226537388	226349687	C	T	-25233	1	0.9178	A=T,C=C	0.9894	0.6542	0.5714	0.8529	0.9121	intergenic	-	-	-	PARP1
	rs3219104	rs4653729	1	226537535	226349834	C	T	-25086	1	0.9178	A=T,C=C	0.9622	0.6513	0.5704	0.8529	0.9141	intergenic	-	-	-	PARP1
	rs3219104	rs9943081	1	226538054	226350353	A	C	-24567	1	0.9178	A=A,C=C	0.0106	0.3458	0.4345	0.1471	0.0849	intergenic	-	-	-	PARP1
	rs3219104	rs76006554	1	226539311	226351610	-	A	-23318	1	0.9178	A=A,C=-	-	-	-	-	-	indel	-	-	-	PARP1
	rs3219104	rs76887998	1	226539353	226351652	C	T	-23268	1	0.9178	A=C,C=T	0.0378	0.3516	0.4385	0.1471	0.0849	intergenic	-	-	-	PARP1
	rs3219104	rs56033994	1	226545433	226357732	A	C	-17188	1	1	A=C,C=A	0.9622	0.647	0.5605	0.8449	0.8998	downstream	-	-	ENSG00000143799	PARP1
	rs3219104	rs12143101	1	226545785	226358084	C	G	-16836	1	1	A=C,C=G	0.0378	0.353	0.4385	0.1551	0.1002	downstream	-	-	ENSG00000143799	PARP1
	rs3219104	rs1891108	1	226550437	226362736	G	A	-12184	1	1	A=G,C=A	0.1664	0.3573	0.4821	0.1541	0.1902	intron	-	-	ENSG00000143799	PARP1
	rs3219104	rs1891107	1	226550442	226362741	T	C	-12179	1	1	A=T,C=C	0.1664	0.3573	0.4821	0.1541	0.1902	intron	-	-	ENSG00000143799	PARP1
	rs3219104	rs752309	1	226551460	226363759	T	C	-11161	1	1	A=T,C=C	0.1399	0.3573	0.4821	0.1541	0.1902	intron	-	-	ENSG00000143799	PARP1
	rs3219104	rs752307	1	226551529	226363828	G	C	-11092	1	1	A=C,C=G	0.8858	0.6441	0.5645	0.8459	0.8998	intron	-	-	ENSG00000143799	PARP1
	rs3219104	rs146042055	1	226553486	226365785	A	C	-9135	1	0.8544	A=C,C=A	0.8381	0.6354	0.5585	0.832	0.8865	-	-	-	-	-
	rs3219104	rs34917861	1	226553490	226365789	A	C	-9131	1	1	A=C,C=A	0.907	0.647	0.5476	0.8459	0.8937	intron	-	-	ENSG00000143799	PARP1
	rs3219104	rs11378196	1	226553494	226365793	-	A	-9127	1	1	A=-,C=A	-	-	-	-	-	indel	-	-	ENSG00000143799	PARP1
	rs3219104	rs2271349	1	226553934	226366233	A	C	-8687	1	1	A=A,C=C	0.1142	0.3559	0.4821	0.1541	0.1902	intron	-	-	ENSG00000143799	PARP1
	rs3219104	rs1136410	1	226555302	226367601	G	A	-7319	1	1	A=G,C=A	0.0371	0.3516	0.4365	0.1541	0.1002	missense	762	A/V	ENSG00000143799	PARP1
	rs3219104	rs34742465	1	226557669	226369968	-	A	-4952	1	1	A=-,C=A	-	-	-	-	-	indel	-	-	ENSG00000143799	PARP1
	rs3219104	rs907193	1	226561188	226373487	G	A	-1433	1	1	A=G,C=A	0.1679	0.3573	0.4802	0.1541	0.1902	intron	-	-	ENSG00000143799	PARP1
	rs3219104	rs907192	1	226561225	226373524	T	C	-1396	1	1	A=C,C=T	0.8321	0.6427	0.5179	0.8459	0.8098	intron	-	-	ENSG00000143799	PARP1
	rs3219104	rs907191	1	226561548	226373847	G	A	-1073	1	1	A=A,C=G	0.857	0.6441	0.5188	0.8459	0.8098	intron	-	-	ENSG00000143799	PARP1
	rs3219104	rs2377312	1	226561761	226374060	G	C	-860	1	1	A=G,C=C	0.1679	0.3573	0.4821	0.1541	0.1902	intron	-	-	ENSG00000143799	PARP1
	rs3219104	rs2027440	1	226563859	226376158	C	T	1238	1	1	A=C,C=T	0.1142	0.3559	0.4821	0.1541	0.1902	intron	-	-	ENSG00000143799	PARP1
	rs3219104	rs3219082	1	226566401	226378700	T	G	3780	1	1	A=G,C=T	0.9614	0.6484	0.5635	0.8459	0.8998	intron	-	-	ENSG00000143799	PARP1
	rs3219104	rs907190	1	226566726	226379025	C	A	4105	1	1	A=A,C=C	0.8328	0.6427	0.5179	0.8459	0.8098	intron	-	-	ENSG00000143799	PARP1
	rs3219104	rs3219065	1	226570211	226382510	T	C	7590	1	1	A=C,C=T	0.8858	0.6441	0.5169	0.8459	0.8098	intron	-	-	ENSG00000143799	PARP1
	rs3219104	rs2117114	1	226571619	226383918	G	A	8998	1	1	A=G,C=A	0.1142	0.3545	0.4831	0.1541	0.1902	intron	-	-	ENSG00000143799	PARP1
	rs3219104	rs2255403	1	226576270	226388569	G	A	13649	1	1	A=G,C=A	0.1415	0.3559	0.4841	0.1541	0.1902	intron	-	-	ENSG00000143799	PARP1
	rs3219104	rs932002	1	226577306	226389605	C	T	14685	1	1	A=T,C=C	0.9902	0.6499	0.5635	0.8459	0.9008	intron	-	-	ENSG00000143799	PARP1
	rs3219104	rs1805411	1	226578047	226390346	T	G	15426	1	1	A=T,C=G	0.087	0.353	0.4365	0.1541	0.1002	intron	-	-	ENSG00000143799	PARP1
	rs3219104	rs2048425	1	226583142	226395441	A	G	20521	1	1	A=G,C=A	0.8843	0.6455	0.5179	0.8459	0.8098	intron	-	-	ENSG00000143799	PARP1
	rs3219104	rs2793381	1	226586920	226399219	T	C	24299	1	1	A=T,C=C	0.2375	0.3631	0.4821	0.1551	0.1902	intron	-	-	ENSG00000143799	PARP1
	rs3219104	rs2793658	1	226587442	226399741	G	A	24821	1	1	A=G,C=A	0.1142	0.3559	0.4375	0.1541	0.1002	intron	-	-	ENSG00000143799	PARP1
	rs3219104	rs1805404	1	226589958	226402257	G	A	27337	1	1	A=A,C=G	0.885	0.6427	0.5635	0.8459	0.8998	synonymous	81	D	ENSG00000143799	PARP1
	rs3219104	rs2695243	1	226593141	226405440	C	A	30520	1	1	A=C,C=A	0.0855	0.3545	0.4375	0.1541	0.1002	intron	-	-	ENSG00000143799	PARP1
	rs3219104	rs2695242	1	226594038	226406337	T	G	31417	1	1	A=G,C=T	0.9145	0.6441	0.5625	0.837	0.8998	intron	-	-	ENSG00000143799	PARP1
	rs3219104	rs892348	1	226595377	226407676	C	G	32756	1	1	A=G,C=C	0.8896	0.6441	0.5625	0.837	0.8998	intron	-	-	ENSG00000143799	PARP1
	rs3219104	rs907187	1	226595647	226407946	G	C	33026	1	1	A=G,C=C	0.0371	0.353	0.4375	0.163	0.1002	5_prime_UTR	-	-	ENSG00000143799	PARP1
	rs3219104	rs2793379	1	226596686	226408985	T	A	34065	1	0.9598	A=A,C=T	0.9138	0.6441	0.5804	0.836	0.9018	upstream	-	-	ENSG00000143799	PARP1
	rs3219104	rs1317170	1	226598314	226410613	T	C	35693	1	0.9598	A=C,C=T	0.7035	0.6282	0.5357	0.834	0.8119	upstream	-	-	ENSG00000143799	PARP1
	rs3219104	rs2249731	1	226600554	226412853	C	A	37933	1	0.9598	A=A,C=C	0.7572	0.6297	0.5357	0.835	0.8119	upstream	-	-	ENSG00000143799	PARP1
	rs3219104	rs2570367	1	226602510	226414809	T	C	39889	1	0.9598	A=C,C=T	0.7035	0.6282	0.5407	0.835	0.8119	upstream	-	-	-	RP11-118H4.3
	rs3219104	rs1433574	1	226609339	226421638	A	C	46718	1	0.8235	A=C,C=A	0.8525	0.6383	0.5427	0.827	0.8098	intergenic	-	-	-	RP11-118H4.3
	rs55749605	rs508537	3	101011537	101292693	T	C	-220556	1	0.9786	C=T,A=C	0.1914	0.3487	0.3482	0.3887	0.3885	intron	-	-	ENSG00000081148	IMPG2
	rs55749605	rs497953	3	101043565	101324721	C	T	-188528	1	1	C=C,A=T	0.1778	0.2767	0.3403	0.3857	0.363	3_prime_UTR	-	-	ENSG00000138468	SENP7
	rs55749605	rs473702	3	101045977	101327133	A	G	-186116	1	1	C=G,A=A	0.8222	0.7205	0.6597	0.6143	0.637	intron	-	-	ENSG00000138468	SENP7
	rs55749605	rs520558	3	101046933	101328089	C	G	-185160	1	1	C=C,A=G	0.1778	0.2795	0.3403	0.3857	0.363	intron	-	-	ENSG00000138468	SENP7
	rs55749605	rs34741074	3	101064071	101345227	-	T	-168023	1	1	C=-,A=T	-	-	-	-	-	indel	-	-	ENSG00000138468	SENP7
	rs55749605	rs551442	3	101065368	101346524	T	C	-166725	1	1	C=C,A=T	0.823	0.7233	0.6597	0.6173	0.638	intron	-	-	ENSG00000138468	SENP7
	rs55749605	rs2433031	3	101066717	101347873	T	A	-165376	1	1	C=A,A=T	0.823	0.7233	0.6597	0.6173	0.638	missense	612	Q/H	ENSG00000138468	SENP7
	rs55749605	rs2682386	3	101068873	101350029	C	T	-163220	1	1	C=T,A=C	0.823	0.7233	0.6597	0.6173	0.638	intron	-	-	ENSG00000138468	SENP7
	rs55749605	rs147884157	3	101075158	101356314	-	AG	-156937	1	1	C=-,A=AG	-	-	-	-	-	indel	-	-	ENSG00000138468	SENP7
	rs55749605	rs2553430	3	101089262	101370418	C	T	-142831	1	1	C=C,A=T	0.1823	0.281	0.3423	0.3857	0.365	intron	-	-	ENSG00000138468	SENP7
	rs55749605	rs2553416	3	101095727	101376883	C	G	-136366	1	1	C=G,A=C	0.8177	0.719	0.6597	0.6143	0.635	intron	-	-	ENSG00000138468	SENP7
	rs55749605	rs2682390	3	101096532	101377688	C	T	-135561	1	1	C=T,A=C	0.8177	0.719	0.6597	0.6143	0.635	intron	-	-	ENSG00000138468	SENP7
	rs55749605	rs2682391	3	101101361	101382517	A	G	-130732	1	1	C=A,A=G	0.1823	0.281	0.3403	0.3857	0.363	intron	-	-	ENSG00000138468	SENP7
	rs55749605	rs2553424	3	101103470	101384626	C	T	-128623	1	1	C=T,A=C	0.8177	0.719	0.6597	0.6143	0.635	intron	-	-	ENSG00000138468	SENP7
	rs55749605	rs2250611	3	101104186	101385342	G	T	-127907	1	1	C=G,A=T	0.1823	0.281	0.3403	0.3857	0.365	intron	-	-	ENSG00000138468	SENP7
	rs55749605	rs2553427	3	101106527	101387683	A	G	-125566	1	1	C=G,A=A	0.8177	0.719	0.6597	0.6143	0.637	intron	-	-	ENSG00000138468	SENP7
	rs55749605	rs150367707	3	101106828	101387984	-	GGCAGTTCCTGCA	-125265	1	1	C=GGCAGTTCCTGCA,A=-	-	-	-	-	-	indel	-	-	ENSG00000138468	SENP7
	rs55749605	rs2682383	3	101110145	101391301	A	T	-121948	1	0.9573	C=A,A=T	0.1815	0.2795	0.3403	0.3797	0.3589	intron	-	-	ENSG00000138468	SENP7
	rs55749605	rs2317745	3	101111312	101392468	C	T	-120781	1	0.9786	C=T,A=C	0.8177	0.719	0.6597	0.6123	0.637	intron	-	-	ENSG00000138468	SENP7
	rs55749605	rs2682384	3	101112472	101393628	A	C	-119621	1	1	C=C,A=A	0.8177	0.719	0.6597	0.6143	0.637	intron	-	-	ENSG00000138468	SENP7
	rs55749605	rs6773536	3	101119305	101400461	C	G	-112788	1	1	C=G,A=C	0.8177	0.719	0.6597	0.6143	0.635	intron	-	-	ENSG00000138468	SENP7
	rs55749605	rs60544639	3	101119577	101400733	-	A	-112516	1	0.9786	C=-,A=A	-	-	-	-	-	indel	-	-	ENSG00000138468	SENP7
	rs55749605	rs2317748	3	101119578	101400734	A	C	-112515	1	1	C=C,A=A	0.8177	0.719	0.6597	0.6143	0.635	indel	-	-	ENSG00000138468	SENP7
	rs55749605	rs2317749	3	101121980	101403136	A	G	-110113	1	0.9573	C=A,A=G	0.1831	0.2709	0.3403	0.3787	0.364	intron	-	-	ENSG00000138468	SENP7
	rs55749605	rs6441602	3	101123041	101404197	C	G	-109052	1	0.9573	C=G,A=C	0.8177	0.7291	0.6597	0.6213	0.636	intron	-	-	ENSG00000138468	SENP7
	rs55749605	rs2317751	3	101123260	101404416	G	T	-108833	1	0.9573	C=T,A=G	0.8177	0.7291	0.6597	0.6213	0.636	intron	-	-	ENSG00000138468	SENP7
	rs55749605	rs10936607	3	101126327	101407483	C	T	-105766	1	1	C=T,A=C	0.8177	0.719	0.6597	0.6143	0.635	intron	-	-	ENSG00000138468	SENP7
	rs55749605	rs4683899	3	101129210	101410366	C	T	-102883	1	1	C=C,A=T	0.1823	0.281	0.3403	0.3857	0.365	intron	-	-	ENSG00000138468	SENP7
	rs55749605	rs4683900	3	101134696	101415852	C	T	-97397	1	1	C=C,A=T	0.1831	0.281	0.3403	0.3857	0.363	intron	-	-	ENSG00000138468	SENP7
	rs55749605	rs56075912	3	101135719	101416875	A	G	-96374	1	1	C=A,A=G	0.1823	0.281	0.3403	0.3857	0.365	intron	-	-	ENSG00000138468	SENP7
	rs55749605	rs2317699	3	101137107	101418263	C	T	-94986	1	1	C=T,A=C	0.8177	0.719	0.6597	0.6143	0.635	intron	-	-	ENSG00000138468	SENP7
	rs55749605	rs13087404	3	101140958	101422114	G	T	-91135	1	1	C=G,A=T	0.1785	0.2795	0.3403	0.3857	0.365	intron	-	-	ENSG00000138468	SENP7
	rs55749605	rs2317700	3	101143166	101424322	C	T	-88927	1	1	C=T,A=C	0.8177	0.719	0.6597	0.6143	0.635	intron	-	-	ENSG00000138468	SENP7
	rs55749605	rs12491955	3	101146597	101427753	C	T	-85496	1	1	C=C,A=T	0.1823	0.281	0.3403	0.3847	0.365	intron	-	-	ENSG00000138468	SENP7
	rs55749605	rs4524254	3	101146972	101428128	A	G	-85121	1	1	C=A,A=G	0.1823	0.281	0.3383	0.3827	0.364	intron	-	-	ENSG00000138468	SENP7
	rs55749605	rs4456838	3	101146973	101428129	C	T	-85120	1	1	C=T,A=C	0.8177	0.719	0.6617	0.6173	0.636	-	-	-	-	-
	rs55749605	rs57867809	3	101148054	101429210	C	T	-84039	1	1	C=C,A=T	0.1823	0.281	0.3403	0.3857	0.365	indel	-	-	ENSG00000138468	SENP7
	rs55749605	rs113095803	3	101152823	101433979	-	AC	-79270	1	1	C=-,A=AC	-	-	-	-	-	indel	-	-	ENSG00000138468	SENP7
	rs55749605	rs9843186	3	101161330	101442486	A	C	-70763	1	1	C=A,A=C	0.1823	0.281	0.3403	0.3857	0.365	intron	-	-	ENSG00000138468	SENP7
	rs55749605	rs13320918	3	101167346	101448502	A	G	-64747	1	1	C=A,A=G	0.1823	0.281	0.3413	0.3857	0.3661	intron	-	-	ENSG00000138468	SENP7
	rs55749605	rs60701694	3	101167422	101448578	-	G	-64671	1	1	C=-,A=G	-	-	-	-	-	indel	-	-	ENSG00000138468	SENP7
	rs55749605	rs9874188	3	101172721	101453877	A	T	-59372	1	0.8614	C=A,A=T	0.2852	0.3501	0.4018	0.4155	0.409	intron	-	-	ENSG00000138468	SENP7
	rs55749605	rs2141180	3	101179057	101460213	C	T	-53036	1	1	C=T,A=C	0.8177	0.719	0.6597	0.6143	0.635	intron	-	-	ENSG00000138468	SENP7
	rs55749605	rs6441608	3	101181028	101462184	A	G	-51065	1	1	C=G,A=A	0.8177	0.719	0.6597	0.6143	0.635	intron	-	-	ENSG00000138468	SENP7
	rs55749605	rs4683917	3	101186025	101467181	A	C	-46068	1	1	C=C,A=A	0.8177	0.7176	0.6597	0.6143	0.635	intron	-	-	ENSG00000138468	SENP7
	rs55749605	rs4683918	3	101189490	101470646	G	T	-42603	1	1	C=G,A=T	0.1823	0.281	0.3403	0.3857	0.365	intron	-	-	ENSG00000138468	SENP7
	rs55749605	rs10936642	3	101194305	101475461	A	C	-37788	1	1	C=A,A=C	0.1823	0.281	0.3403	0.3867	0.364	intron	-	-	ENSG00000138468	SENP7
	rs55749605	rs6771561	3	101196087	101477243	C	T	-36006	1	1	C=C,A=T	0.1823	0.281	0.3403	0.3857	0.365	intron	-	-	ENSG00000138468	SENP7
	rs55749605	rs7636475	3	101198604	101479760	A	G	-33489	1	1	C=A,A=G	0.1823	0.281	0.3403	0.3857	0.365	intron	-	-	ENSG00000138468	SENP7
	rs55749605	rs10936664	3	101215356	101496512	C	T	-16737	1	1	C=T,A=C	0.7943	0.7176	0.6597	0.6153	0.635	intron	-	-	ENSG00000138468	SENP7
	rs55749605	rs3846091	3	101217617	101498773	C	A	-14476	1	1	C=A,A=C	0.8177	0.719	0.6597	0.6153	0.635	intron	-	-	ENSG00000138468	SENP7
	rs55749605	rs9856435	3	101218228	101499384	C	T	-13865	1	1	C=C,A=T	0.2247	0.2839	0.3403	0.3847	0.365	intron	-	-	ENSG00000138468	SENP7
	rs55749605	rs12496260	3	101221703	101502859	C	T	-10390	1	1	C=C,A=T	0.1823	0.281	0.3403	0.3847	0.365	intron	-	-	ENSG00000138468	SENP7
	rs55749605	rs6441610	3	101225620	101506776	A	G	-6473	1	1	C=A,A=G	0.1823	0.281	0.3403	0.3847	0.365	intron	-	-	ENSG00000138468	SENP7
	rs55749605	rs2178036	3	101227429	101508585	C	T	-4664	1	1	C=T,A=C	0.8177	0.719	0.6597	0.6153	0.6339	intron	-	-	ENSG00000138468	SENP7
	rs55749605	rs2141179	3	101227639	101508795	A	C	-4454	1	1	C=A,A=C	0.1823	0.281	0.3403	0.3847	0.3661	intron	-	-	ENSG00000138468	SENP7
	rs55749605	rs28565548	3	101230663	101511819	G	T	-1430	1	0.9786	C=T,A=G	0.8033	0.7205	0.6597	0.6163	0.638	intron	-	-	ENSG00000138468	SENP7
	rs55749605	rs34255148	3	101230678	101511834	G	T	-1415	1	1	C=G,A=T	0.1974	0.2795	0.3403	0.3827	0.365	intron	-	-	ENSG00000138468	SENP7
	rs55749605	rs16843927	3	101231368	101512524	G	T	-725	1	1	C=T,A=G	0.8056	0.7882	0.7024	0.6163	0.6401	intron	-	-	ENSG00000138468	SENP7
	rs55749605	rs55749605	3	101232093	101513249	A	C	0	1	1	C=C,A=A	0.8056	0.7867	0.7024	0.6133	0.6401	upstream	-	-	ENSG00000138468	SENP7
	rs55749605	rs6772703	3	101232736	101513892	C	T	643	1	1	C=T,A=C	0.8056	0.7867	0.7024	0.6143	0.6401	upstream	-	-	ENSG00000138468	SENP7
	rs55749605	rs13322987	3	101234358	101515514	A	G	2265	1	1	C=A,A=G	0.1944	0.2133	0.2976	0.3857	0.3599	upstream	-	-	ENSG00000138468	SENP7
	rs55749605	rs7631506	3	101242614	101523770	A	C	10521	1	1	C=A,A=C	0.1944	0.2133	0.3006	0.3847	0.3579	downstream	-	-	ENSG00000175841	FAM172BP
	rs55749605	rs56722629	3	101246982	101528138	-	T	14888	1	0.9785	C=T,A=-	-	-	-	-	-	indel	-	-	-	FAM172BP
	rs55749605	rs9814991	3	101250166	101531322	C	T	18073	1	1	C=T,A=C	0.8056	0.7867	0.6974	0.6163	0.6483	intergenic	-	-	-	RNU6-461P
	rs55749605	rs141350512	3	101257799	101538955	C	T	25706	1	1	C=T,A=C	0.7821	0.7853	0.6974	0.6163	0.6483	intergenic	-	-	-	RNU6-461P
	rs55749605	rs150234348	3	101258134	101539290	G	T	26041	1	1	C=T,A=G	0.8056	0.7867	0.6984	0.6163	0.6493	intergenic	-	-	-	RNU6-461P
	rs55749605	rs138885880	3	101258135	101539291	C	T	26042	1	1	C=T,A=C	0.8056	0.7867	0.6984	0.6163	0.6493	-	-	-	-	-
	rs55749605	rs4580527	3	101258778	101539934	A	C	26685	1	1	C=A,A=C	0.1944	0.2133	0.3026	0.3837	0.3517	intergenic	-	-	-	RNU6-461P
	rs55749605	rs4287896	3	101261559	101542715	A	G	29466	1	1	C=A,A=G	0.2179	0.2147	0.3026	0.3837	0.3517	intergenic	-	-	-	RNU6-461P
	rs55749605	rs5851276	3	101263320	101544476	-	T	31226	1	0.9785	C=T,A=-	-	-	-	-	-	indel	-	-	-	TRMT10C
	rs55749605	rs1019677	3	101263573	101544729	C	T	31480	1	1	C=C,A=T	0.1959	0.2133	0.3026	0.3837	0.3517	intergenic	-	-	-	RNU6-461P
	rs55749605	rs7628681	3	101265823	101546979	G	T	33730	1	1	C=T,A=G	0.8048	0.7896	0.6974	0.6163	0.6483	intergenic	-	-	-	RNU6-461P
	rs55749605	rs1918405	3	101269038	101550194	T	G	36945	1	1	C=T,A=G	0.1785	0.2133	0.3026	0.3817	0.3517	intergenic	-	-	-	RNU6-461P
	rs55749605	rs28460520	3	101270494	101551650	A	G	38401	1	1	C=A,A=G	0.18	0.2133	0.3026	0.3817	0.3507	-	-	-	-	-
	rs10936600	rs34656828	3	169477008	169759220	-	AA	-37594	1	1	A=AA,T=-	-	-	-	-	-	-	-	-	-	-
	rs10936600	rs12638862	3	169477506	169759718	A	G	-37079	1	0.9492	A=A,T=G	0.8661	0.6297	0.4097	0.7455	0.7444	downstream	-	-	ENSG00000270141	TERC
	rs10936600	rs12630450	3	169480204	169762416	A	G	-34381	1	0.9252	A=A,T=G	0.5946	0.5677	0.3194	0.7356	0.635	downstream	-	-	ENSG00000184378	ACTRT3
	rs10936600	rs12696304	3	169481271	169763483	C	G	-33314	1	0.9252	A=C,T=G	0.4244	0.5576	0.3194	0.7346	0.635	downstream	-	-	ENSG00000184378	ACTRT3
	rs10936600	rs2293607	3	169482335	169764547	T	C	-32250	1	1	A=T,T=C	0.9629	0.6455	0.4256	0.7584	0.7607	downstream	-	-	ENSG00000184378	ACTRT3
	rs10936600	rs9822885	3	169486144	169768356	A	G	-28441	1	0.9252	A=A,T=G	0.6112	0.5706	0.3185	0.7356	0.6094	splice_region	-	-	ENSG00000184378	ACTRT3
	rs10936600	rs9860874	3	169486271	169768483	A	C	-28314	1	0.9252	A=C,T=A	0.3888	0.4294	0.6815	0.2644	0.3906	intron	-	-	ENSG00000184378	ACTRT3
	rs10936600	rs35446936	3	169486508	169768720	A	G	-28077	1	1	A=G,T=A	0.0651	0.3617	0.5774	0.2416	0.2658	intron	-	-	ENSG00000184378	ACTRT3
	rs10936600	rs12637184	3	169487437	169769649	A	G	-27148	1	1	A=G,T=A	0.0371	0.3545	0.5774	0.2416	0.2393	5_prime_UTR	-	-	ENSG00000184378	ACTRT3
	rs10936600	rs9811216	3	169487501	169769713	C	T	-27084	1	0.9252	A=T,T=C	0.3011	0.4078	0.6815	0.2575	0.2996	5_prime_UTR	-	-	ENSG00000184378	ACTRT3
	rs10936600	rs9866776	3	169487651	169769863	A	C	-26934	1	0.9252	A=C,T=A	0.3896	0.4294	0.6815	0.2644	0.364	5_prime_UTR	-	-	ENSG00000184378	ACTRT3
	rs10936600	rs55735727	3	169488148	169770360	A	T	-26437	0.9734	0.923	A=A,T=T	0.941	0.6153	0.3968	0.7445	0.7577	upstream	-	-	ENSG00000085274	MYNN
	rs10936600	rs191674933	3	169488691	169770903	A	T	-25894	1	0.9738	A=A,T=T	0.9319	0.634	0.4028	0.7614	0.7822	upstream	-	-	ENSG00000085274	MYNN
	rs10936600	rs187047327	3	169488718	169770930	A	T	-25867	1	0.9479	A=A,T=T	0.9372	0.6369	0.4038	0.7644	0.7832	upstream	-	-	ENSG00000085274	MYNN
	rs10936600	rs28465436	3	169489082	169771294	A	C	-25503	0.9736	0.9479	A=A,T=C	0.8139	0.6182	0.4008	0.7575	0.7618	upstream	-	-	ENSG00000085274	MYNN
	rs10936600	rs185857314	3	169489103	169771315	A	G	-25482	1	0.9738	A=G,T=A	0.0628	0.366	0.5982	0.2396	0.2188	upstream	-	-	ENSG00000085274	MYNN
	rs10936600	rs28649851	3	169489312	169771524	A	G	-25273	1	0.8374	A=A,T=G	0.6657	0.5922	0.3909	0.7276	0.7526	upstream	-	-	ENSG00000085274	MYNN
	rs10936600	rs34847803	3	169492016	169774228	-	A	-22569	1	1	A=-,T=A	-	-	-	-	-	indel	-	-	ENSG00000085274	MYNN
	rs10936600	rs10936599	3	169492101	169774313	C	T	-22484	1	1	A=C,T=T	0.9629	0.6455	0.4216	0.7575	0.7618	synonymous	6	H	ENSG00000085274	MYNN
	rs10936600	rs3950296	3	169493283	169775495	C	G	-21302	1	1	A=C,T=G	0.9629	0.6455	0.4216	0.7575	0.7791	intron	-	-	ENSG00000085274	MYNN
	rs10936600	rs9866116	3	169494627	169776839	A	G	-19958	1	0.9252	A=A,T=G	0.4372	0.562	0.3175	0.7336	0.6544	intron	-	-	ENSG00000085274	MYNN
	rs10936600	rs35379604	3	169495952	169778164	-	CAT	-18638	1	1	A=ATC,T=-	-	-	-	-	-	-	-	-	-	-
	rs10936600	rs1317082	3	169497585	169779797	A	G	-17000	1	1	A=A,T=G	0.9629	0.6455	0.4216	0.7575	0.7791	intron	-	-	ENSG00000085274	MYNN
	rs10936600	rs3772190	3	169500487	169782699	G	A	-14098	1	1	A=G,T=A	0.9629	0.6455	0.4226	0.7575	0.7791	intron	-	-	ENSG00000085274	MYNN
	rs10936600	rs1920120	3	169502180	169784392	C	T	-12405	1	0.9252	A=T,T=C	0.3979	0.4294	0.6835	0.2654	0.3425	intron	-	-	ENSG00000085274	MYNN
	rs10936600	rs2141595	3	169503432	169785644	C	T	-11153	1	0.9252	A=C,T=T	0.4614	0.5634	0.3165	0.7336	0.6636	intron	-	-	ENSG00000085274	MYNN
	rs10936600	rs1920122	3	169506141	169788353	C	T	-8444	1	0.9252	A=C,T=T	0.6044	0.5735	0.3165	0.7346	0.6585	3_prime_UTR	-	-	ENSG00000085274	MYNN
	rs10936600	rs1920123	3	169506173	169788385	C	T	-8412	1	0.9252	A=C,T=T	0.6044	0.5735	0.3165	0.7346	0.6585	3_prime_UTR	-	-	ENSG00000085274	MYNN
	rs10936600	rs13069553	3	169508272	169790484	A	G	-6313	1	1	A=A,T=G	0.9629	0.647	0.4216	0.7575	0.7791	downstream	-	-	ENSG00000085274	MYNN
	rs10936600	rs7625734	3	169508915	169791127	C	T	-5670	1	0.9252	A=T,T=C	0.3964	0.4265	0.6835	0.2654	0.3425	downstream	-	-	ENSG00000085274	MYNN
	rs10936600	rs7633750	3	169509244	169791456	A	G	-5341	1	0.9252	A=G,T=A	0.5802	0.438	0.6835	0.2664	0.3415	downstream	-	-	ENSG00000085274	MYNN
	rs10936600	rs1997392	3	169509652	169791864	T	C	-4933	1	0.9252	A=C,T=T	0.3956	0.4265	0.6835	0.2654	0.3415	downstream	-	-	ENSG00000085274	MYNN
	rs10936600	rs9868000	3	169510789	169793001	A	G	-3796	1	0.9252	A=G,T=A	0.3956	0.4265	0.6835	0.2654	0.3415	downstream	-	-	ENSG00000085274	MYNN
	rs10936600	rs7621631	3	169512145	169794357	A	C	-2440	1	0.9741	A=C,T=A	0.0378	0.353	0.5784	0.2445	0.2198	intron	-	-	ENSG00000171757	LRRC34
	rs10936600	rs7643115	3	169512241	169794453	A	G	-2344	1	1	A=G,T=A	0.0371	0.353	0.5784	0.2425	0.2198	intron	-	-	ENSG00000171757	LRRC34
	rs10936600	rs139385377	3	169513708	169795920	-	AA	-879	1	1	A=AA,T=-	-	-	-	-	-	-	-	-	-	-
	rs10936600	rs10936600	3	169514585	169796797	A	T	0	1	1	A=A,T=T	0.9402	0.647	0.4216	0.7575	0.7791	missense	286	L/I	ENSG00000171757	LRRC34
	rs10936600	rs9876206	3	169517436	169799648	C	T	2851	1	0.9741	A=C,T=T	0.6172	0.5793	0.3304	0.7475	0.6472	intron	-	-	ENSG00000171757	LRRC34
	rs10936600	rs9827710	3	169522387	169804599	C	G	7802	1	0.9252	A=G,T=C	0.3964	0.4265	0.6835	0.2654	0.3436	intron	-	-	ENSG00000171757	LRRC34
	rs10936600	rs71882452	3	169522392	169804604	-	AT	7805	1	1	A=AT,T=-	-	-	-	-	-	-	-	-	-	-
	rs10936600	rs11711621	3	169524016	169806228	C	T	9431	1	1	A=C,T=T	0.9629	0.6455	0.4216	0.7575	0.7781	intron	-	-	ENSG00000171757	LRRC34
	rs10936600	rs3796145	3	169524862	169807074	A	C	10277	1	1	A=A,T=C	0.9629	0.6455	0.4206	0.7575	0.7781	intron	-	-	ENSG00000171757	LRRC34
	rs10936600	rs28626343	3	169526272	169808484	C	T	11687	1	1	A=T,T=C	0.0371	0.3545	0.5794	0.2425	0.2219	intron	-	-	ENSG00000171757	LRRC34
	rs10936600	rs11344572	3	169527747	169809959	-	T	13161	1	0.8174	A=T,T=-	-	-	-	-	-	indel	-	-	ENSG00000171757	LRRC34
	rs10936600	rs10936601	3	169528449	169810661	C	T	13864	1	0.9252	A=C,T=T	0.4349	0.5677	0.3165	0.7336	0.6564	intron	-	-	ENSG00000171757	LRRC34
	rs10936600	rs9831661	3	169528523	169810735	G	T	13938	1	0.9252	A=G,T=T	0.4327	0.5648	0.3165	0.7336	0.6575	intron	-	-	ENSG00000171757	LRRC34
	rs13137667	rs10004288	4	71736665	70870948	A	G	-37682	1	0.8245	T=A,C=G	0.3585	0.1066	0.1964	0.0417	0.1135	intergenic	-	-	-	AC112518.3
	rs13137667	rs11735926	4	71739711	70873994	C	T	-34636	1	0.8245	T=T,C=C	0.6399	0.8919	0.8046	0.9583	0.8865	intergenic	-	-	-	AC112518.3
	rs13137667	rs13129612	4	71745816	70880099	C	T	-28531	1	0.8245	T=C,C=T	0.4183	0.1254	0.1954	0.0447	0.1145	intergenic	-	-	-	AC112518.3
	rs13137667	rs12649012	4	71748245	70882528	A	G	-26102	1	0.8245	T=G,C=A	0.5817	0.8732	0.8036	0.9563	0.8865	intergenic	-	-	-	AC112518.3
	rs13137667	rs10032094	4	71750987	70885270	A	G	-23360	1	0.8245	T=G,C=A	0.5825	0.8732	0.8046	0.9553	0.8865	intergenic	-	-	-	AC112518.3
	rs13137667	rs13137667	4	71774347	70908630	C	T	0	1	1	T=T,C=C	0.7806	0.9496	0.9613	0.9662	0.956	intron	-	-	ENSG00000173542	MOB1B
	rs13137667	rs4694357	4	71776416	70910699	A	C	2069	1	0.8245	T=C,C=A	0.5582	0.8718	0.7996	0.9553	0.8814	intron	-	-	ENSG00000173542	MOB1B
	rs13137667	rs57359101	4	71778001	70912284	-	T	3653	1	0.8245	T=T,C=-	-	-	-	-	-	indel	-	-	ENSG00000173542	MOB1B
	rs13137667	rs12509778	4	71783522	70917805	C	G	9175	1	0.8245	T=G,C=C	0.5582	0.8718	0.8006	0.9553	0.8855	intron	-	-	ENSG00000173542	MOB1B
	rs13137667	rs11362114	4	71794900	70929183	-	T	20552	1	0.9043	T=T,C=-	-	-	-	-	-	indel	-	-	ENSG00000173542	MOB1B
	rs13137667	rs7655638	4	71799329	70933612	C	T	24982	1	1	T=T,C=C	0.7466	0.9496	0.9613	0.9662	0.9571	intron	-	-	ENSG00000173542	MOB1B
	rs13137667	rs10213369	4	71802642	70936925	A	T	28295	1	1	T=T,C=A	0.6876	0.9438	0.9613	0.9612	0.9571	intron	-	-	ENSG00000173542	MOB1B
	rs13137667	rs72854116	4	71815203	70949486	A	T	40856	1	0.9043	T=T,C=A	0.6641	0.9352	0.9613	0.9652	0.954	intron	-	-	ENSG00000173542	MOB1B
	rs13137667	rs28668057	4	71818229	70952512	A	G	43882	1	0.9043	T=A,C=G	0.3359	0.0648	0.0397	0.0348	0.046	intron	-	-	ENSG00000173542	MOB1B
	rs13137667	rs28668618	4	71839260	70973543	A	G	64913	1	0.9043	T=A,C=G	0.3351	0.0648	0.0387	0.0348	0.046	intron	-	-	ENSG00000173542	MOB1B
	rs13137667	rs28508004	4	71839647	70973930	C	G	65300	1	0.9043	T=G,C=C	0.6657	0.9366	0.9613	0.9652	0.954	intron	-	-	ENSG00000173542	MOB1B
	rs13137667	rs6829835	4	71839908	70974191	C	T	65561	1	0.9043	T=T,C=C	0.6649	0.9352	0.9613	0.9652	0.954	intron	-	-	ENSG00000173542	MOB1B
	rs13137667	rs6446979	4	71855009	70989292	G	T	80662	1	0.9043	T=T,C=G	0.6657	0.9352	0.9613	0.9652	0.954	upstream	-	-	ENSG00000156136	DCK
	rs13137667	rs6446982	4	71855143	70989426	C	T	80796	1	0.9043	T=T,C=C	0.6657	0.9352	0.9613	0.9652	0.954	upstream	-	-	ENSG00000156136	DCK
	rs13137667	rs3775289	4	71862674	70996957	T	C	88327	1	0.8245	T=T,C=C	0.6626	0.0937	0.0397	0.0388	0.046	intron	-	-	ENSG00000156136	DCK
	rs13137667	rs9993633	4	71863610	70997893	A	G	89263	1	0.8245	T=A,C=G	0.3434	0.0663	0.0387	0.0388	0.0266	intron	-	-	ENSG00000156136	DCK
	rs13137667	rs6446988	4	71864013	70998296	A	G	89666	1	0.8245	T=A,C=G	0.6626	0.0937	0.0397	0.0388	0.046	intron	-	-	ENSG00000156136	DCK
	rs13137667	rs114734420	4	71867411	71001694	C	T	93064	1	0.8245	T=C,C=T	0.6679	0.0951	0.0397	0.0388	0.0419	intron	-	-	ENSG00000156136	DCK
	rs13137667	rs151338753	4	71868179	71002462	C	G	93832	1	0.8245	T=C,C=G	0.6014	0.0893	0.0397	0.0388	0.0409	intron	-	-	ENSG00000156136	DCK
	rs13137667	rs2129173	4	71870888	71005171	G	C	96541	1	0.8245	T=C,C=G	0.4977	0.915	0.9603	0.9612	0.9581	intron	-	-	ENSG00000156136	DCK
	rs13137667	rs62322875	4	71871677	71005960	C	T	97330	1	0.8245	T=C,C=T	0.6036	0.0893	0.0407	0.0388	0.0409	intron	-	-	ENSG00000156136	DCK
	rs13137667	rs10805074	4	71874331	71008614	A	G	99984	1	0.8245	T=A,C=G	0.6702	0.0951	0.0397	0.0388	0.0419	intron	-	-	ENSG00000156136	DCK
	rs13137667	rs7684954	4	71875237	71009520	A	G	100890	1	0.8245	T=A,C=G	0.6702	0.0951	0.0397	0.0388	0.0419	intron	-	-	ENSG00000156136	DCK
	rs13137667	rs4235090	4	71877223	71011506	A	G	102876	1	0.8245	T=A,C=G	0.6331	0.0922	0.0397	0.0388	0.0409	intron	-	-	ENSG00000156136	DCK
	rs13137667	rs4490428	4	71877286	71011569	A	T	102939	1	0.8245	T=A,C=T	0.6679	0.0951	0.0397	0.0388	0.0419	intron	-	-	ENSG00000156136	DCK
	rs13137667	rs6446998	4	71878710	71012993	G	T	104363	1	0.8245	T=G,C=T	0.6036	0.0893	0.0397	0.0398	0.0409	intron	-	-	ENSG00000156136	DCK
	rs13137667	rs4694361	4	71879378	71013661	A	G	105031	1	0.8245	T=A,C=G	0.6316	0.0922	0.0397	0.0388	0.0409	intron	-	-	ENSG00000156136	DCK
	rs13137667	rs6841923	4	71879544	71013827	A	G	105197	1	0.8245	T=G,C=A	0.3298	0.9049	0.9603	0.9612	0.9581	intron	-	-	ENSG00000156136	DCK
	rs13137667	rs201769235	4	71880310	71014593	-	C	105962	1	0.8245	T=C,C=-	-	-	-	-	-	indel	-	-	ENSG00000156136	DCK
	rs13137667	rs4308342	4	71884205	71018488	G	T	109858	1	0.8245	T=T,C=G	0.3328	0.9049	0.9603	0.9612	0.9591	intron	-	-	ENSG00000156136	DCK
	rs13137667	rs10518080	4	71884760	71019043	C	T	110413	1	0.8245	T=T,C=C	0.3328	0.9049	0.9603	0.9612	0.9591	intron	-	-	ENSG00000156136	DCK
	rs13137667	rs11935198	4	71886094	71020377	A	T	111747	1	0.8245	T=T,C=A	0.3328	0.9049	0.9603	0.9612	0.9581	intron	-	-	ENSG00000156136	DCK
	rs13137667	rs60861707	4	71886997	71021280	G	T	112650	1	0.8245	T=T,C=G	0.3328	0.9049	0.9603	0.9612	0.9591	intron	-	-	ENSG00000156136	DCK
	rs13137667	rs7439562	4	71887486	71021769	A	G	113139	1	0.8245	T=A,C=G	0.6293	0.0922	0.0397	0.0388	0.0409	intron	-	-	ENSG00000156136	DCK
	rs13137667	rs28734949	4	71890313	71024596	C	T	115966	1	0.8245	T=T,C=C	0.6573	0.9323	0.9613	0.9612	0.9775	intron	-	-	ENSG00000156136	DCK
	rs13137667	rs936869	4	71892036	71026319	T	C	117689	1	0.8245	T=T,C=C	0.6672	0.0951	0.0397	0.0388	0.0419	intron	-	-	ENSG00000156136	DCK
	rs13137667	rs1486271	4	71892513	71026796	T	A	118166	1	0.8245	T=A,C=T	0.3328	0.9049	0.9603	0.9612	0.9591	intron	-	-	ENSG00000156136	DCK
	rs13137667	rs1385986	4	71893111	71027394	G	A	118764	1	0.8245	T=A,C=G	0.3328	0.9049	0.9603	0.9612	0.9581	intron	-	-	ENSG00000156136	DCK
	rs13137667	rs4643786	4	71895260	71029543	C	T	120913	1	0.8245	T=C,C=T	0.6694	0.0951	0.0397	0.0388	0.0419	3_prime_UTR	-	-	ENSG00000156136	DCK
	rs13137667	rs4525938	4	71896731	71031014	A	T	122384	1	0.8245	T=T,C=A	0.3971	0.9107	0.9603	0.9612	0.9591	downstream	-	-	ENSG00000156136	DCK
	rs13137667	rs11947877	4	71897204	71031487	C	G	122857	1	0.8245	T=G,C=C	0.3313	0.9049	0.9603	0.9612	0.9591	downstream	-	-	ENSG00000156136	DCK
	rs13137667	rs11935167	4	71897453	71031736	A	G	123106	1	0.8245	T=A,C=G	0.6694	0.0951	0.0397	0.0388	0.0409	downstream	-	-	ENSG00000156136	DCK
	rs13137667	rs12498308	4	71897912	71032195	G	T	123565	1	0.8245	T=G,C=T	0.6694	0.0951	0.0397	0.0388	0.0419	downstream	-	-	ENSG00000156136	DCK
	rs13137667	rs10938129	4	71899761	71034044	A	G	125414	1	0.8245	T=G,C=A	0.3964	0.9107	0.9603	0.9612	0.9591	downstream	-	-	ENSG00000156136	DCK
	rs4691895	rs7675998	4	164007820	163086668	A	G	-40379	1	0.971	G=A,C=G	0.1861	0.2147	0.1716	0.2386	0.1626	intergenic	-	-	-	LINC02174
	rs4691895	rs11100477	4	164009423	163088271	A	T	-38776	1	0.9167	G=A,C=T	0.2148	0.232	0.1815	0.2575	0.1748	indel	-	-	-	RP11-563E2.2
	rs4691895	rs4443236	4	164011136	163089984	C	T	-37063	1	0.971	G=C,C=T	0.1868	0.2176	0.1706	0.2396	0.1575	intergenic	-	-	-	LINC02174
	rs4691895	rs11100479	4	164012901	163091749	C	T	-35298	1	0.971	G=C,C=T	0.1868	0.2176	0.2063	0.2396	0.1902	intergenic	-	-	-	LINC02174
	rs4691895	rs34250556	4	164013128	163091976	-	T	-35072	1	0.8913	G=T,C=-	-	-	-	-	-	indel	-	-	-	RP11-563E2.2
	rs4691895	rs11941112	4	164013880	163092728	C	T	-34319	0.9672	0.8272	G=T,C=C	0.8464	0.7968	0.8343	0.7942	0.8497	intergenic	-	-	-	LINC02174
	rs4691895	rs11941116	4	164013907	163092755	C	T	-34292	1	0.971	G=T,C=C	0.8132	0.7824	0.7966	0.7604	0.8098	intergenic	-	-	-	LINC02174
	rs4691895	rs1947794	4	164013967	163092815	C	T	-34232	1	0.971	G=T,C=C	0.8132	0.7824	0.7966	0.7604	0.8098	intergenic	-	-	-	LINC02174
	rs4691895	rs55825147	4	164014509	163093357	C	G	-33690	1	0.971	G=G,C=C	0.8132	0.7795	0.7966	0.7584	0.8067	intergenic	-	-	-	LINC02174
	rs4691895	rs57871739	4	164014607	163093455	-	ATCC	-33596	1	0.9432	G=ATCC,C=-	-	-	-	-	-	-	-	-	-	-
	rs4691895	rs7665892	4	164015026	163093874	C	T	-33173	1	0.971	G=T,C=C	0.8132	0.7795	0.7966	0.7584	0.8067	intergenic	-	-	-	LINC02174
	rs4691895	rs150509310	4	164016777	163095625	A	G	-31422	0.9697	0.862	G=A,C=G	0.2368	0.2349	0.1587	0.2475	0.1554	intergenic	-	-	-	LINC02174
	rs4691895	rs145514187	4	164016778	163095626	C	T	-31421	0.9697	0.862	G=C,C=T	0.2368	0.2378	0.1587	0.2475	0.1554	-	-	-	-	-
	rs4691895	rs140421944	4	164016781	163095629	A	G	-31418	0.9697	0.862	G=A,C=G	0.2368	0.2378	0.1587	0.2475	0.1554	intergenic	-	-	-	LINC02174
	rs4691895	rs4419438	4	164016800	163095648	C	T	-31399	0.9697	0.862	G=C,C=T	0.2579	0.2392	0.1696	0.2475	0.1759	intergenic	-	-	-	LINC02174
	rs4691895	rs4691068	4	164016978	163095826	C	G	-31221	1	0.971	G=G,C=C	0.8048	0.7925	0.8462	0.7584	0.8078	intergenic	-	-	-	LINC02174
	rs4691895	rs4353856	4	164017067	163095915	A	G	-31132	1	0.971	G=G,C=A	0.7791	0.7695	0.8413	0.7584	0.8446	intergenic	-	-	-	LINC02174
	rs4691895	rs141298132	4	164017485	163096333	A	G	-30714	1	0.971	G=G,C=A	0.7791	0.7695	0.7877	0.7584	0.8436	intergenic	-	-	-	LINC02174
	rs4691895	rs4287962	4	164017760	163096608	A	G	-30439	1	0.971	G=A,C=G	0.2216	0.2305	0.2133	0.2416	0.1564	intergenic	-	-	-	LINC02174
	rs4691895	rs143919499	4	164017804	163096652	C	G	-30395	1	0.9167	G=C,C=G	0.2557	0.2334	0.253	0.2445	0.1943	intergenic	-	-	-	LINC02174
	rs4691895	rs201366342	4	164018141	163096989	-	C	-30059	1	0.9167	G=C,C=-	-	-	-	-	-	indel	-	-	-	RP11-563E2.2
	rs4691895	rs6823527	4	164018567	163097415	A	C	-29632	1	0.971	G=C,C=A	0.7859	0.7738	0.7867	0.7584	0.8436	intergenic	-	-	-	LINC02174
	rs4691895	rs9992504	4	164019615	163098463	C	T	-28584	1	0.971	G=T,C=C	0.7874	0.7709	0.7867	0.7594	0.8425	intergenic	-	-	-	LINC02174
	rs4691895	rs936564	4	164019763	163098611	G	A	-28436	1	0.971	G=A,C=G	0.7867	0.7738	0.7867	0.7594	0.8425	intergenic	-	-	-	LINC02174
	rs4691895	rs4435700	4	164020174	163099022	A	C	-28025	1	0.971	G=C,C=A	0.4289	0.7435	0.7401	0.7565	0.7434	intergenic	-	-	-	LINC02174
	rs4691895	rs4485770	4	164020175	163099023	A	G	-28024	1	0.971	G=A,C=G	0.2133	0.2262	0.2133	0.2406	0.1585	indel	-	-	-	RP11-563E2.2
	rs4691895	rs4691069	4	164020815	163099663	C	T	-27384	1	0.971	G=C,C=T	0.2383	0.2248	0.2133	0.2425	0.1575	intergenic	-	-	-	LINC02174
	rs4691895	rs10006476	4	164020879	163099727	A	C	-27320	1	0.971	G=A,C=C	0.2292	0.2248	0.2133	0.2406	0.1575	intergenic	-	-	-	LINC02174
	rs4691895	rs10031393	4	164021092	163099940	C	G	-27107	1	0.971	G=G,C=C	0.7874	0.7738	0.7867	0.7594	0.8425	intergenic	-	-	-	LINC02174
	rs4691895	rs9654226	4	164021473	163100321	A	G	-26726	1	0.971	G=G,C=A	0.7874	0.7738	0.7867	0.7594	0.8425	intergenic	-	-	-	LINC02174
	rs4691895	rs9654227	4	164021565	163100413	A	G	-26634	1	0.971	G=A,C=G	0.2126	0.2262	0.2133	0.2406	0.1575	intergenic	-	-	-	LINC02174
	rs4691895	rs4691070	4	164021830	163100678	A	G	-26369	1	0.971	G=G,C=A	0.7867	0.7738	0.7867	0.7594	0.8425	intergenic	-	-	-	LINC02174
	rs4691895	rs4691893	4	164022111	163100959	A	G	-26088	1	0.971	G=A,C=G	0.2141	0.2262	0.2133	0.2406	0.1575	intergenic	-	-	-	LINC02174
	rs4691895	rs2874185	4	164022341	163101189	G	A	-25858	1	0.971	G=A,C=G	0.7859	0.7738	0.7867	0.7594	0.8425	intergenic	-	-	-	LINC02174
	rs4691895	rs28840093	4	164022385	163101233	C	T	-25814	1	0.971	G=T,C=C	0.7859	0.7738	0.7867	0.7594	0.8425	intergenic	-	-	-	LINC02174
	rs4691895	rs6536702	4	164028105	163106953	A	G	-20094	1	1	G=G,C=A	0.7648	0.7709	0.7867	0.7604	0.8425	downstream	-	-	ENSG00000145414	NAF1
	rs4691895	rs2320333	4	164029247	163108095	A	T	-18952	1	0.8561	G=A,C=T	0.1437	0.2089	0.2133	0.2048	0.1503	downstream	-	-	ENSG00000145414	NAF1
	rs4691895	rs6841345	4	164030273	163109121	A	T	-17926	1	0.971	G=T,C=A	0.7882	0.7738	0.7867	0.7594	0.8415	downstream	-	-	ENSG00000145414	NAF1
	rs4691895	rs6811980	4	164034530	163113378	A	T	-13669	1	1	G=A,C=T	0.2126	0.2233	0.2133	0.2386	0.1585	indel	-	-	ENSG00000145414	NAF1
	rs4691895	rs74353715	4	164034759	163113607	-	TG	-13440	1	1	G=-,C=TG	-	-	-	-	-	indel	-	-	ENSG00000145414	NAF1
	rs4691895	rs6825206	4	164036359	163115207	A	T	-11840	1	0.9705	G=A,C=T	0.211	0.2219	0.2123	0.2356	0.1605	indel	-	-	ENSG00000145414	NAF1
	rs4691895	rs10023105	4	164036363	163115211	A	T	-11836	1	0.9705	G=A,C=T	0.211	0.2219	0.2113	0.2356	0.1585	intron	-	-	ENSG00000145414	NAF1
	rs4691895	rs56101029	4	164038808	163117656	-	CTTT	-9393	1	0.971	G=-,C=TTCT	-	-	-	-	-	indel	-	-	ENSG00000145414	NAF1
	rs4691895	rs4691895	4	164048199	163127047	C	G	0	1	1	G=G,C=C	0.8056	0.7738	0.7867	0.7614	0.8425	missense	368	V/L	ENSG00000145414	NAF1
	rs4691895	rs1463555	4	164049448	163128296	T	A	1249	1	0.8561	G=T,C=A	0.031	0.196	0.2133	0.2028	0.1503	intron	-	-	ENSG00000145414	NAF1
	rs4691895	rs28826687	4	164051770	163130618	A	G	3571	1	0.8561	G=A,C=G	0.1142	0.2061	0.2113	0.2058	0.1513	intron	-	-	ENSG00000145414	NAF1
	rs4691895	rs6829366	4	164054971	163133819	G	T	6772	1	0.971	G=G,C=T	0.211	0.2233	0.2133	0.2386	0.1585	intron	-	-	ENSG00000145414	NAF1
	rs4691895	rs6835785	4	164056002	163134850	A	G	7803	1	0.8561	G=A,C=G	0.1135	0.2061	0.2133	0.2038	0.1513	intron	-	-	ENSG00000145414	NAF1
	rs4691895	rs78232325	4	164057497	163136345	A	C	9298	0.9696	0.9123	G=A,C=C	0.298	0.232	0.2163	0.2237	0.1564	intron	-	-	ENSG00000145414	NAF1
	rs4691895	rs75270836	4	164057498	163136346	A	C	9299	0.9696	0.9123	G=C,C=A	0.702	0.768	0.7837	0.7763	0.8436	indel	-	-	ENSG00000145414	NAF1
	rs4691895	rs10857351	4	164062809	163141657	A	T	14610	1	1	G=A,C=T	0.211	0.2233	0.2133	0.2386	0.1585	intron	-	-	ENSG00000145414	NAF1
	rs4691895	rs7693533	4	164066710	163145558	C	T	18511	1	1	G=T,C=C	0.7897	0.7767	0.7867	0.7614	0.8415	intron	-	-	ENSG00000145414	NAF1
	rs4691895	rs1479089	4	164067228	163146076	T	C	19029	1	1	G=T,C=C	0.211	0.2233	0.2123	0.2386	0.1585	intron	-	-	ENSG00000145414	NAF1
	rs4691895	rs7675924	4	164067855	163146703	C	T	19656	1	0.971	G=C,C=T	0.211	0.2233	0.2133	0.2396	0.1585	intron	-	-	ENSG00000145414	NAF1
	rs4691895	rs2320615	4	164069949	163148797	G	A	21750	1	1	G=A,C=G	0.789	0.7767	0.7857	0.7614	0.8415	intron	-	-	ENSG00000145414	NAF1
	rs4691895	rs2045995	4	164073853	163152701	G	C	25654	0.9672	0.8272	G=G,C=C	0.1831	0.2104	0.2133	0.2058	0.1513	intron	-	-	ENSG00000145414	NAF1
	rs4691895	rs1824886	4	164075062	163153910	G	A	26863	1	1	G=A,C=G	0.7829	0.7723	0.7867	0.7614	0.8415	intron	-	-	ENSG00000145414	NAF1
	rs4691895	rs1824885	4	164075133	163153981	G	A	26934	1	1	G=A,C=G	0.789	0.7738	0.7867	0.7614	0.8415	intron	-	-	ENSG00000145414	NAF1
	rs4691895	rs1564313	4	164075750	163154598	C	A	27551	1	1	G=A,C=C	0.789	0.7738	0.7867	0.7614	0.8415	intron	-	-	ENSG00000145414	NAF1
	rs4691895	rs1351222	4	164076558	163155406	G	A	28359	1	1	G=G,C=A	0.211	0.2262	0.2133	0.2386	0.1585	intron	-	-	ENSG00000145414	NAF1
	rs4691895	rs10708323	4	164083254	163162102	-	T	35054	0.9672	0.8272	G=T,C=-	-	-	-	-	-	indel	-	-	ENSG00000145414	NAF1
	rs4691895	rs4691896	4	164085425	163164273	C	T	37226	1	1	G=T,C=C	0.789	0.7767	0.7867	0.7614	0.8415	missense	162	V/I	ENSG00000145414	NAF1
	rs4691895	rs6536705	4	164085771	163164619	A	C	37572	1	0.971	G=A,C=C	0.211	0.2233	0.2133	0.2396	0.1585	intron	-	-	ENSG00000145414	NAF1
	rs4691895	rs936562	4	164087954	163166802	T	A	39755	0.9672	0.8272	G=A,C=T	0.82	0.7925	0.7877	0.7952	0.8487	5_prime_UTR	-	-	ENSG00000145414	NAF1
	rs4691895	rs4295216	4	164094570	163173418	A	C	46371	1	0.971	G=C,C=A	0.7905	0.7738	0.7877	0.7594	0.8415	intergenic	-	-	-	LINC02174
	rs4691895	rs1824884	4	164097794	163176642	C	G	49595	1	1	G=G,C=C	0.7905	0.7738	0.7937	0.7594	0.8415	intergenic	-	-	-	LINC02174
	rs4691895	rs2086240	4	164098317	163177165	G	T	50118	1	1	G=T,C=G	0.7859	0.7738	0.7887	0.7604	0.8415	intergenic	-	-	-	LINC02174
	rs7705526	rs7705526	5	1285974	1285859	A	C	0	1	1	C=C,A=A	0.1672	0.3069	0.3929	0.337	0.4509	intron	-	-	ENSG00000164362	TERT
	rs2853677	rs2853677	5	1287194	1287079	G	A	0	1	1	G=G,A=A	0.2625	0.3545	0.3641	0.4135	0.5777	intron	-	-	ENSG00000164362	TERT
	rs34991172	rs11421226	6	25413403	25413175	-	T	-66925	0.9316	0.8124	T=-,G=T	-	-	-	-	-	indel	-	-	-	CARMIL1
	rs34991172	rs4712936	6	25417423	25417195	G	T	-62905	1	0.9392	T=T,G=G	0.0998	0.0346	0	0.0557	0	intron	-	-	-	CARMIL1
	rs34991172	rs7752195	6	25419094	25418866	C	T	-61234	1	1	T=C,G=T	0.8623	0.9611	1	0.9443	1	intron	-	-	-	CARMIL1
	rs34991172	rs913455	6	25420344	25420116	G	C	-59984	1	1	T=G,G=C	0.8631	0.9625	1	0.9443	1	splice_region	47	V	-	CARMIL1
	rs34991172	rs4632883	6	25424191	25423963	A	G	-56137	1	1	T=G,G=A	0.1377	0.0375	0	0.0557	0	intron	-	-	-	CARMIL1
	rs34991172	rs2039069	6	25424327	25424099	G	A	-56001	1	1	T=A,G=G	0.1377	0.0375	0	0.0557	0	intron	-	-	-	CARMIL1
	rs34991172	rs7774567	6	25425526	25425298	A	G	-54802	1	1	T=G,G=A	0.1293	0.0389	0	0.0557	0	intron	-	-	-	CARMIL1
	rs34991172	rs9295661	6	25450026	25449798	A	C	-30302	1	1	T=A,G=C	0.8865	0.964	1	0.9433	1	intron	-	-	-	CARMIL1
	rs34991172	rs301400	6	25464108	25463880	T	C	-16220	1	1	T=T,G=C	0.9107	0.9654	1	0.9443	1	intron	-	-	-	CARMIL1
	rs34991172	rs34991172	6	25480328	25480100	G	T	0	1	1	T=T,G=G	0.0045	0.0216	0	0.0497	0	intron	-	-	-	CARMIL1
	rs34991172	rs35789010	6	25514179	25513951	A	G	33851	1	0.936	T=G,G=A	0.0166	0.0288	0	0.0497	0.001	intron	-	-	-	CARMIL1
	rs2736176	rs2844479	6	31572956	31605179	C	A	-14605	1	0.8489	G=A,C=C	0.2738	0.438	0.4425	0.3688	0.319	intergenic	-	-	-	TBC1D22B
	rs2736176	rs144831544	6	31574156	31606379	-	AATTAGC	-13405	1	0.8174	G=-,C=AATTAGC	-	-	-	-	-	indel	-	-	ENSG00000229189	UQCRHP1
	rs2736176	rs2857702	6	31577283	31609506	C	G	-10278	1	0.8174	G=G,C=C	0.0129	0.1427	0.1905	0.2336	0.181	downstream	-	-	ENSG00000229189	UQCRHP1
	rs2736176	rs2857698	6	31585084	31617307	T	C	-2477	1	1	G=C,C=T	0.0174	0.3401	0.3194	0.327	0.3098	upstream	-	-	ENSG00000231825	PRRC2A
	rs2736176	rs2736176	6	31587561	31619784	G	C	0	1	1	G=G,C=C	0.9826	0.6599	0.6806	0.673	0.6902	upstream	-	-	ENSG00000231825	PRRC2A
	rs2736176	rs755714	6	31609813	31642036	C	T	22252	1	1	G=C,C=T	0.9826	0.6599	0.6508	0.673	0.6871	intron	-	-	ENSG00000233348	BAG6
	rs2736176	rs805299	6	31619652	31651875	T	A	32091	1	1	G=T,C=A	0.9826	0.6614	0.6518	0.673	0.6881	5_prime_UTR	-	-	ENSG00000233348	BAG6
	rs2736176	rs805297	6	31622606	31654829	C	A	35045	1	1	G=C,C=A	0.9826	0.6599	0.6518	0.673	0.6871	intron	-	-	ENSG00000235754	APOM
	rs2736176	rs5872	6	31637734	31669957	T	A	50173	1	1	G=A,C=T	0.0174	0.3415	0.3492	0.328	0.3119	3_prime_UTR	-	-	ENSG00000224774	CSNK2B
	rs2736176	rs707919	6	31641139	31673362	G	A	53578	1	1	G=A,C=G	0.0174	0.3415	0.3482	0.328	0.3108	3_prime_UTR	-	-	-	XXbac-BPG32J3.22
	rs2736176	rs812561	6	31676641	31708864	T	C	89080	1	1	G=C,C=T	0.0174	0.3386	0.3472	0.326	0.3098	intron	-	-	-	XXbac-BPG32J3.19
	rs59294613	rs2239532	7	124405676	124765622	C	A	-148591	0.9713	0.8465	C=A,A=C	0.0333	0.1772	0.3095	0.2455	0.1605	5_prime_UTR	-	-	ENSG00000170775	GPR37
	rs59294613	rs988699	7	124409814	124769760	T	C	-144453	0.9719	0.8713	C=C,A=T	0.0348	0.1744	0.3065	0.2455	0.1718	upstream	-	-	ENSG00000170775	GPR37
	rs59294613	rs989177	7	124412886	124772832	G	A	-141381	0.9719	0.8713	C=A,A=G	0.0113	0.1715	0.3075	0.2445	0.1738	downstream	-	-	-	C7orf77
	rs59294613	rs10281582	7	124423688	124783634	A	G	-130579	1	0.9738	C=A,A=G	0.534	0.7767	0.7014	0.7366	0.7781	intron	-	-	-	C7orf77
	rs59294613	rs10230610	7	124425398	124785344	A	C	-128869	1	0.9224	C=A,A=C	0.8593	0.8141	0.7014	0.7525	0.8108	intron	-	-	-	C7orf77
	rs59294613	rs10718256	7	124427208	124787154	-	T	-127060	1	0.9738	C=T,A=-	-	-	-	-	-	indel	-	-	-	C7orf77
	rs59294613	rs113839563	7	124427335	124787281	A	G	-126932	1	0.9224	C=G,A=A	0.0113	0.1671	0.3085	0.2455	0.1851	intron	-	-	-	C7orf77
	rs59294613	rs11380525	7	124427517	124787463	-	G	-126750	1	1	C=-,A=G	-	-	-	-	-	indel	-	-	-	C7orf77
	rs59294613	rs7791430	7	124429953	124789899	G	T	-124314	1	0.9224	C=G,A=T	0.9032	0.8199	0.6915	0.7505	0.8149	intron	-	-	-	C7orf77
	rs59294613	rs72396472	7	124430435	124790381	-	TA	-123834	0.9202	0.8249	C=TA,A=-	-	-	-	-	-	-	-	-	-	-
	rs59294613	rs2286175	7	124431032	124790978	G	A	-123235	1	0.9224	C=G,A=A	0.9887	0.8329	0.6915	0.7545	0.8149	upstream	-	-	-	C7orf77
	rs59294613	rs7806680	7	124433079	124793025	A	G	-121188	1	1	C=G,A=A	0.4221	0.2176	0.3085	0.2664	0.2178	upstream	-	-	-	C7orf77
	rs59294613	rs2402751	7	124434760	124794706	A	G	-119507	1	0.8478	C=G,A=A	0.0408	0.1556	0.3075	0.2207	0.1053	upstream	-	-	-	C7orf77
	rs59294613	rs7777947	7	124436063	124796009	G	T	-118204	1	1	C=T,A=G	0.4818	0.2248	0.3085	0.2664	0.2311	-	-	-	-	-
	rs59294613	rs2402752	7	124439599	124799545	C	T	-114668	1	1	C=T,A=C	0.4849	0.2248	0.3085	0.2664	0.227	intergenic	-	-	-	C7orf77
	rs59294613	rs2107939	7	124439888	124799834	T	G	-114379	1	1	C=T,A=G	0.5234	0.7781	0.6915	0.7326	0.773	intergenic	-	-	-	C7orf77
	rs59294613	rs34986416	7	124441017	124800963	G	A	-113250	1	0.9224	C=A,A=G	0.0393	0.1729	0.3105	0.2475	0.1943	intergenic	-	-	-	C7orf77
	rs59294613	rs369977553	7	124442763	124802709	-	AAAAAA	-111510	1	0.9252	C=AAAAAA,A=-	-	-	-	-	-	-	-	-	-	-
	rs59294613	rs28392553	7	124442944	124802890	C	T	-111323	1	1	C=C,A=T	0.7042	0.7925	0.6905	0.7316	0.774	intergenic	-	-	-	C7orf77
	rs59294613	rs28702851	7	124442991	124802937	A	G	-111276	1	0.9224	C=G,A=A	0.0227	0.1715	0.3095	0.2475	0.1933	intergenic	-	-	-	C7orf77
	rs59294613	rs1014163	7	124443604	124803550	G	A	-110663	1	0.9224	C=G,A=A	0.9289	0.8199	0.6905	0.7515	0.8067	intergenic	-	-	-	C7orf77
	rs59294613	rs3925331	7	124446137	124806083	G	C	-108130	1	1	C=C,A=G	0.4054	0.219	0.3105	0.2714	0.227	intergenic	-	-	-	C7orf77
	rs59294613	rs1541418	7	124448672	124808618	G	A	-105595	1	0.9224	C=A,A=G	0.0121	0.1671	0.3105	0.2505	0.1943	intergenic	-	-	-	POT1
	rs59294613	rs10228201	7	124449895	124809841	A	G	-104372	1	0.9224	C=A,A=G	0.8691	0.8184	0.6895	0.7435	0.8057	intergenic	-	-	-	POT1
	rs59294613	rs1541416	7	124450345	124810291	T	C	-103922	1	1	C=T,A=C	0.6505	0.7882	0.6895	0.7296	0.773	intergenic	-	-	-	POT1
	rs59294613	rs10265763	7	124451514	124811460	A	G	-102753	1	0.9224	C=G,A=A	0.1301	0.1801	0.3095	0.2565	0.1943	intergenic	-	-	-	POT1
	rs59294613	rs720613	7	124452670	124812616	C	T	-101597	1	1	C=C,A=T	0.6815	0.7911	0.6905	0.7286	0.773	intergenic	-	-	-	POT1
	rs59294613	rs720614	7	124452790	124812736	C	T	-101477	1	0.9224	C=T,A=C	0.0779	0.1801	0.3095	0.2515	0.1943	intergenic	-	-	-	POT1
	rs59294613	rs10241173	7	124453258	124813204	A	G	-101009	1	1	C=A,A=G	0.6218	0.7853	0.6905	0.7286	0.773	intergenic	-	-	-	POT1
	rs59294613	rs7790856	7	124459852	124819798	C	T	-94415	1	1	C=C,A=T	0.7095	0.7939	0.6925	0.7276	0.773	downstream	-	-	ENSG00000128513	POT1
	rs59294613	rs727505	7	124462081	124822027	G	A	-92186	1	0.9224	C=G,A=A	0.8707	0.8199	0.6925	0.7416	0.8057	downstream	-	-	ENSG00000128513	POT1
	rs59294613	rs10225552	7	124466668	124826614	A	G	-87599	1	0.9224	C=G,A=A	0.0779	0.1801	0.3075	0.2535	0.1953	intron	-	-	ENSG00000128513	POT1
	rs59294613	rs10244817	7	124467470	124827416	C	T	-86797	1	0.9224	C=T,A=C	0.0726	0.1801	0.3075	0.2535	0.1953	intron	-	-	ENSG00000128513	POT1
	rs59294613	rs140070908	7	124474287	124834233	A	G	-79980	1	0.9224	C=A,A=G	0.9221	0.8199	0.6925	0.7445	0.8047	intron	-	-	ENSG00000128513	POT1
	rs59294613	rs56387611	7	124479180	124839126	A	G	-75087	1	0.9224	C=G,A=A	0.0121	0.1671	0.3075	0.2525	0.1953	intron	-	-	ENSG00000128513	POT1
	rs59294613	rs6952721	7	124480075	124840021	C	T	-74192	1	1	C=T,A=C	0.2905	0.2061	0.3075	0.2724	0.228	intron	-	-	ENSG00000128513	POT1
	rs59294613	rs7801661	7	124483222	124843168	C	T	-71045	1	0.9224	C=T,A=C	0.0787	0.1801	0.3075	0.2535	0.1953	intron	-	-	ENSG00000128513	POT1
	rs59294613	rs7795943	7	124483796	124843742	A	C	-70471	1	0.9224	C=C,A=A	0.0779	0.1801	0.3075	0.2535	0.1953	intron	-	-	ENSG00000128513	POT1
	rs59294613	rs10264060	7	124486413	124846359	A	C	-67854	1	0.9224	C=C,A=A	0.1293	0.1801	0.3075	0.2584	0.1963	intron	-	-	ENSG00000128513	POT1
	rs59294613	rs722560	7	124488035	124847981	T	C	-66232	1	0.9224	C=T,A=C	0.9766	0.83	0.6925	0.7475	0.8037	intron	-	-	ENSG00000128513	POT1
	rs59294613	rs72466775	7	124490131	124850077	-	AG	-64138	1	1	C=AG,A=-	-	-	-	-	-	-	-	-	-	-
	rs59294613	rs68007199	7	124491307	124851253	C	T	-62960	1	0.9224	C=T,A=C	0.0121	0.1671	0.3075	0.2525	0.1963	intron	-	-	ENSG00000128513	POT1
	rs59294613	rs66513837	7	124492763	124852709	A	G	-61504	1	0.9224	C=A,A=G	0.9879	0.8329	0.6925	0.7475	0.8037	intron	-	-	ENSG00000128513	POT1
	rs59294613	rs10246424	7	124494861	124854807	A	G	-59406	1	0.9224	C=A,A=G	0.9766	0.83	0.6925	0.7475	0.8037	intron	-	-	ENSG00000128513	POT1
	rs59294613	rs12111865	7	124498035	124857981	A	G	-56232	1	1	C=G,A=A	0.2912	0.2032	0.3075	0.2724	0.229	intron	-	-	ENSG00000128513	POT1
	rs59294613	rs10233385	7	124498707	124858653	C	G	-55560	1	0.9224	C=C,A=G	0.9274	0.8228	0.6925	0.7465	0.8037	intron	-	-	ENSG00000128513	POT1
	rs59294613	rs67084428	7	124499388	124859334	G	T	-54879	1	0.9224	C=G,A=T	0.9274	0.8228	0.6925	0.7465	0.8037	intron	-	-	ENSG00000128513	POT1
	rs59294613	rs28638102	7	124499480	124859426	A	C	-54787	1	0.9224	C=A,A=C	0.9221	0.8228	0.6925	0.7465	0.8037	intron	-	-	ENSG00000128513	POT1
	rs59294613	rs66526112	7	124504074	124864020	A	C	-50193	1	0.9224	C=C,A=A	0.0726	0.1772	0.3075	0.2535	0.1963	intron	-	-	ENSG00000128513	POT1
	rs59294613	rs56313563	7	124507003	124866949	A	G	-47264	1	0.9224	C=G,A=A	0.0779	0.1772	0.3085	0.2535	0.1963	intron	-	-	ENSG00000128513	POT1
	rs59294613	rs10253613	7	124508929	124868875	A	G	-45338	1	0.9224	C=G,A=A	0.0734	0.1772	0.3075	0.2535	0.1963	intron	-	-	ENSG00000128513	POT1
	rs59294613	rs6943653	7	124512249	124872195	A	G	-42018	1	0.9224	C=G,A=A	0.0779	0.1772	0.3075	0.2535	0.1963	intron	-	-	ENSG00000128513	POT1
	rs59294613	rs66922607	7	124512555	124872501	A	T	-41712	1	0.9224	C=T,A=A	0.0113	0.1643	0.3075	0.2525	0.1963	intron	-	-	ENSG00000128513	POT1
	rs59294613	rs10240673	7	124513050	124872996	A	G	-41217	1	0.9224	C=A,A=G	0.9221	0.8213	0.6925	0.7465	0.8037	intron	-	-	ENSG00000128513	POT1
	rs59294613	rs9655845	7	124513355	124873301	C	G	-40912	1	0.9224	C=G,A=C	0.1293	0.1772	0.3075	0.2584	0.1963	intron	-	-	ENSG00000128513	POT1
	rs59294613	rs77718560	7	124514544	124874490	A	T	-39723	1	0.9224	C=T,A=A	0.0779	0.1772	0.3075	0.2545	0.1963	intron	-	-	ENSG00000128513	POT1
	rs59294613	rs55964341	7	124517280	124877226	A	G	-36987	1	0.9224	C=A,A=G	0.9274	0.8228	0.6925	0.7465	0.8037	intron	-	-	ENSG00000128513	POT1
	rs59294613	rs67552763	7	124517857	124877803	A	G	-36410	1	0.9224	C=A,A=G	0.9274	0.8228	0.6925	0.7465	0.8037	intron	-	-	ENSG00000128513	POT1
	rs59294613	rs113394869	7	124518172	124878118	C	G	-36095	1	0.9224	C=G,A=C	0.0779	0.1772	0.3075	0.2535	0.1963	-	-	-	-	-
	rs59294613	rs10464529	7	124520308	124880254	A	G	-33959	1	0.9224	C=G,A=A	0.0779	0.1772	0.3075	0.2535	0.1963	intron	-	-	ENSG00000128513	POT1
	rs59294613	rs59670428	7	124520966	124880912	A	C	-33301	1	1	C=C,A=A	0.292	0.2032	0.3075	0.2724	0.229	intron	-	-	ENSG00000128513	POT1
	rs59294613	rs10226033	7	124521430	124881376	A	C	-32837	1	0.9224	C=C,A=A	0.025	0.1686	0.3075	0.2535	0.1963	intron	-	-	ENSG00000128513	POT1
	rs59294613	rs6971909	7	124525517	124885463	C	T	-28750	1	1	C=C,A=T	0.7073	0.7968	0.6925	0.7276	0.771	intron	-	-	ENSG00000128513	POT1
	rs59294613	rs28622327	7	124526213	124886159	C	T	-28054	1	0.9224	C=C,A=T	0.9274	0.8228	0.6925	0.7465	0.8037	intron	-	-	ENSG00000128513	POT1
	rs59294613	rs68091803	7	124526331	124886277	C	T	-27936	1	0.9224	C=C,A=T	0.9887	0.8357	0.6925	0.7475	0.8047	intron	-	-	ENSG00000128513	POT1
	rs59294613	rs56321835	7	124529622	124889568	C	T	-24645	1	0.9224	C=T,A=C	0.0113	0.1643	0.3075	0.2525	0.1963	intron	-	-	ENSG00000128513	POT1
	rs59294613	rs28728448	7	124532938	124892884	A	T	-21329	1	0.9224	C=T,A=A	0.1293	0.1772	0.3065	0.2584	0.1963	intron	-	-	ENSG00000128513	POT1
	rs59294613	rs67585224	7	124537476	124897422	A	C	-16791	1	0.9224	C=A,A=C	0.9758	0.8314	0.6925	0.7465	0.8037	intron	-	-	ENSG00000128513	POT1
	rs59294613	rs10249722	7	124543209	124903155	C	T	-11058	1	1	C=C,A=T	0.6702	0.7939	0.6925	0.7266	0.7618	intron	-	-	ENSG00000128513	POT1
	rs59294613	rs4532534	7	124543902	124903848	A	T	-10365	1	1	C=T,A=A	0.2927	0.2032	0.3075	0.2734	0.2382	intron	-	-	ENSG00000128513	POT1
	rs59294613	rs4473974	7	124544026	124903972	G	T	-10241	1	0.9224	C=G,A=T	0.9274	0.8228	0.6925	0.7455	0.8037	intron	-	-	ENSG00000128513	POT1
	rs59294613	rs148190371	7	124544470	124904416	A	G	-9797	1	0.9224	C=G,A=A	0.0113	0.1643	0.3075	0.2535	0.1963	intron	-	-	ENSG00000128513	POT1
	rs59294613	rs141127958	7	124544562	124904508	A	G	-9705	1	0.9224	C=A,A=G	0.9773	0.8329	0.6925	0.7465	0.8037	intron	-	-	ENSG00000128513	POT1
	rs59294613	rs150719159	7	124544588	124904534	A	G	-9679	1	0.9224	C=A,A=G	0.9887	0.8357	0.6925	0.7465	0.8037	intron	-	-	ENSG00000128513	POT1
	rs59294613	rs10271646	7	124549573	124909519	C	T	-4694	1	1	C=T,A=C	0.2927	0.2032	0.3075	0.2734	0.2382	intron	-	-	ENSG00000128513	POT1
	rs59294613	rs66665074	7	124550526	124910472	C	T	-3741	1	0.9224	C=C,A=T	0.9221	0.8228	0.6925	0.7455	0.8037	intron	-	-	ENSG00000128513	POT1
	rs59294613	rs59294613	7	124554267	124914213	A	C	0	1	1	C=C,A=A	0.2927	0.2032	0.3075	0.2734	0.229	intron	-	-	ENSG00000128513	POT1
	rs59294613	rs67939974	7	124554364	124914310	C	T	97	1	0.9224	C=C,A=T	0.9879	0.8357	0.6925	0.7455	0.8037	intron	-	-	ENSG00000128513	POT1
	rs59294613	rs10233596	7	124556659	124916605	A	G	2392	1	0.9224	C=A,A=G	0.9773	0.8329	0.6925	0.7465	0.8027	intron	-	-	ENSG00000128513	POT1
	rs59294613	rs56356267	7	124557549	124917495	A	G	3282	1	0.9224	C=A,A=G	0.9221	0.8228	0.6925	0.7455	0.8037	intron	-	-	ENSG00000128513	POT1
	rs59294613	rs67146030	7	124561790	124921736	G	T	7523	1	0.9224	C=T,A=G	0.0113	0.1643	0.3075	0.2535	0.1963	intron	-	-	ENSG00000128513	POT1
	rs59294613	rs28844358	7	124562695	124922641	A	C	8428	1	0.9224	C=A,A=C	0.9228	0.8242	0.6925	0.7465	0.8037	intron	-	-	ENSG00000128513	POT1
	rs59294613	rs58618031	7	124583896	124943842	C	T	29629	0.9736	0.9479	C=T,A=C	0.1831	0.1888	0.3542	0.2664	0.228	intron	-	-	ENSG00000224897	POT1-AS1
	rs59294613	rs67870530	7	124591878	124951824	A	G	37611	0.9719	0.8713	C=A,A=G	0.9887	0.8458	0.6448	0.7475	0.8047	intron	-	-	ENSG00000224897	POT1-AS1
	rs59294613	rs59379598	7	124596903	124956849	C	G	42636	0.9719	0.8713	C=C,A=G	0.9493	0.8458	0.6448	0.7425	0.8047	intron	-	-	ENSG00000224897	POT1-AS1
	rs59294613	rs59673207	7	124596982	124956928	C	G	42715	1	0.8972	C=G,A=C	0.0507	0.1542	0.3552	0.2555	0.1953	intron	-	-	ENSG00000224897	POT1-AS1
	rs59294613	rs2170352	7	124605584	124965530	A	G	51317	0.9719	0.8713	C=G,A=A	0.0507	0.1542	0.3552	0.2575	0.1953	intron	-	-	ENSG00000224897	POT1-AS1
	rs59294613	rs56155943	7	124606346	124966292	G	T	52079	0.9719	0.8713	C=T,A=G	0.0113	0.1542	0.3552	0.2525	0.1953	intron	-	-	ENSG00000224897	POT1-AS1
	rs59294613	rs55765852	7	124608699	124968645	C	G	54432	0.9719	0.8713	C=C,A=G	0.9493	0.8458	0.6458	0.7425	0.8057	intron	-	-	ENSG00000224897	POT1-AS1
	rs59294613	rs56170777	7	124609596	124969542	A	G	55329	0.9719	0.8713	C=G,A=A	0.0537	0.1542	0.3542	0.2575	0.1953	intron	-	-	ENSG00000224897	POT1-AS1
	rs59294613	rs67167896	7	124614127	124974073	C	T	59860	0.9719	0.8713	C=T,A=C	0.0507	0.1542	0.3542	0.2575	0.1953	intron	-	-	ENSG00000224897	POT1-AS1
	rs59294613	rs56144810	7	124619729	124979675	G	T	65462	0.9736	0.9479	C=G,A=T	0.7572	0.8127	0.6468	0.7286	0.772	intron	-	-	ENSG00000224897	POT1-AS1
	rs59294613	rs79059935	7	124620020	124979966	C	T	65753	0.9719	0.8713	C=T,A=C	0.0507	0.1542	0.3542	0.2565	0.1953	intron	-	-	ENSG00000224897	POT1-AS1
	rs59294613	rs190785527	7	124624557	124984503	C	G	70290	0.9707	0.822	C=G,A=C	0.0227	0.1427	0.3284	0.2465	0.1902	intron	-	-	ENSG00000224897	POT1-AS1
	rs59294613	rs182408729	7	124625080	124985026	G	T	70813	0.9707	0.822	C=G,A=T	0.9546	0.8646	0.6548	0.7495	0.818	intron	-	-	ENSG00000224897	POT1-AS1
	rs59294613	rs1031957	7	124627301	124987247	C	T	73034	0.9719	0.8713	C=T,A=C	0.0106	0.1542	0.3542	0.2515	0.1922	intron	-	-	ENSG00000224897	POT1-AS1
	rs59294613	rs1031958	7	124627309	124987255	C	T	73042	0.9719	0.8713	C=C,A=T	0.9493	0.8458	0.6409	0.7435	0.8078	intron	-	-	ENSG00000224897	POT1-AS1
	rs59294613	rs1009450	7	124628723	124988669	C	G	74456	0.9719	0.8713	C=C,A=G	0.9493	0.8458	0.6458	0.7425	0.8047	intron	-	-	ENSG00000224897	POT1-AS1
	rs59294613	rs1383748	7	124638201	124998147	A	T	83934	0.9719	0.8713	C=A,A=T	0.9493	0.8458	0.6458	0.7425	0.8037	intron	-	-	ENSG00000224897	POT1-AS1
	rs59294613	rs7810427	7	124645103	125005049	C	T	90836	0.9719	0.8713	C=C,A=T	0.9493	0.8458	0.6458	0.7425	0.8037	intron	-	-	ENSG00000224897	POT1-AS1
	rs59294613	rs17325193	7	124648385	125008331	A	G	94118	0.9719	0.8713	C=A,A=G	0.9493	0.8458	0.6458	0.7425	0.8037	intron	-	-	ENSG00000224897	POT1-AS1
	rs59294613	rs66691367	7	124654217	125014163	G	T	99950	0.9719	0.8713	C=G,A=T	0.9493	0.8458	0.6438	0.7425	0.8037	intron	-	-	ENSG00000224897	POT1-AS1
	rs59294613	rs1525613	7	124658636	125018582	G	A	104369	0.9719	0.8713	C=A,A=G	0.0507	0.1542	0.3542	0.2575	0.1963	intron	-	-	ENSG00000224897	POT1-AS1
	rs59294613	rs55768077	7	124663216	125023162	A	G	108949	0.9192	0.8227	C=A,A=G	0.9455	0.8429	0.6458	0.7266	0.8037	intron	-	-	ENSG00000224897	POT1-AS1
	rs59294613	rs66871687	7	124670475	125030421	A	G	116208	0.9192	0.8227	C=A,A=G	0.9879	0.8429	0.6458	0.7316	0.8037	intron	-	-	ENSG00000224897	POT1-AS1
	rs59294613	rs10954065	7	124672253	125032199	A	C	117986	0.9192	0.8227	C=C,A=A	0.0431	0.1571	0.3522	0.2694	0.1963	intron	-	-	ENSG00000224897	POT1-AS1
	rs59294613	rs7789055	7	124677543	125037489	G	T	123276	0.9192	0.8227	C=G,A=T	0.9569	0.8429	0.6528	0.7306	0.8037	intron	-	-	ENSG00000224897	POT1-AS1
	rs59294613	rs59283092	7	124678282	125038228	C	T	124015	0.9192	0.8227	C=T,A=C	0.0431	0.1571	0.3472	0.2694	0.1963	intron	-	-	ENSG00000224897	POT1-AS1
	rs59294613	rs56176024	7	124682418	125042364	A	G	128151	0.9192	0.8227	C=G,A=A	0.0121	0.1571	0.3472	0.2684	0.1953	intron	-	-	ENSG00000224897	POT1-AS1
	rs59294613	rs68102397	7	124685315	125045261	C	T	131048	0.9192	0.8227	C=C,A=T	0.9879	0.8429	0.6508	0.7316	0.8037	intron	-	-	ENSG00000224897	POT1-AS1
	rs59294613	rs56332262	7	124688164	125048110	-	A	133896	0.9192	0.8227	C=A,A=-	-	-	-	-	-	indel	-	-	ENSG00000224897	POT1-AS1
	rs59294613	rs73225498	7	124704197	125064143	C	T	149930	0.9192	0.8227	C=C,A=T	0.9607	0.8429	0.6528	0.7306	0.8037	intron	-	-	ENSG00000224897	POT1-AS1
	rs59294613	rs2054586	7	124708414	125068360	C	T	154147	0.9192	0.8227	C=C,A=T	0.9879	0.8429	0.6528	0.7316	0.8037	intron	-	-	ENSG00000224897	POT1-AS1
	rs59294613	rs1568883	7	124710761	125070707	A	G	156494	0.9192	0.8227	C=G,A=A	0.0393	0.1571	0.3472	0.2694	0.1963	intron	-	-	ENSG00000224897	POT1-AS1
	rs9419958	rs1265164	10	105674854	103915096	G	A	-1092	1	1	T=A,C=G	0.4145	0.8631	0.9831	0.8678	0.91	intron	-	-	-	STN1
	rs9419958	rs9419958	10	105675946	103916188	C	T	0	1	1	T=T,C=C	0.4115	0.866	0.9831	0.8698	0.91	intron	-	-	-	STN1
	rs9419958	rs9420907	10	105676465	103916707	A	C	519	1	1	T=C,C=A	0.4047	0.866	0.9831	0.8698	0.91	intron	-	-	-	STN1
	rs9419958	rs11591710	10	105687632	103927874	A	C	11686	1	1	T=C,C=A	0.7027	0.8977	0.9851	0.8748	0.9131	intergenic	-	-	-	STN1
	rs9419958	rs35818937	10	105692619	103932861	-	AC	16671	1	0.9586	T=-,C=AC	-	-	-	-	-	-	-	-	-	-
	rs228595	rs7129527	11	108044995	108174268	A	G	-60598	1	0.9786	G=A,A=G	0.8775	0.4669	0.6052	0.5417	0.4571	intron	-	-	ENSG00000149308	NPAT
	rs228595	rs228606	11	108087847	108217120	G	T	-17746	1	0.9786	G=G,A=T	0.8865	0.4669	0.6101	0.5417	0.4581	intron	-	-	ENSG00000149308	NPAT
	rs228595	rs2066734	11	108098461	108227734	-	AA	-7134	1	1	G=AA,A=-	-	-	-	-	-	-	-	-	-	-
	rs228595	rs228595	11	108105593	108234866	A	G	0	1	1	G=G,A=A	0.1233	0.5331	0.3869	0.4543	0.546	intron	-	-	ENSG00000149311	ATM
	rs228595	rs651030	11	108141701	108270974	G	T	36108	1	1	G=G,A=T	0.8767	0.4784	0.6508	0.5457	0.454	intron	-	-	ENSG00000149311	ATM
	rs228595	rs611646	11	108177097	108306370	T	A	71504	1	1	G=T,A=A	0.8759	0.4669	0.6111	0.5447	0.454	intron	-	-	ENSG00000149311	ATM
	rs228595	rs227069	11	108210258	108339531	T	C	104665	1	0.9786	G=T,A=C	0.8427	0.464	0.5962	0.5437	0.409	intron	-	-	ENSG00000149311	ATM
	rs228595	rs199504893	11	108267402	108396675	-	A	161809	1	1	G=-,A=A	-	-	-	-	-	indel	-	-	ENSG00000166323	C11orf65
	rs228595	rs10431061	11	108288808	108418081	G	T	183215	1	1	G=G,A=T	0.6203	0.4496	0.5833	0.5447	0.4008	intron	-	-	ENSG00000166323	C11orf65
	rs228595	rs11212620	11	108290959	108420232	A	G	185366	1	1	G=A,A=G	0.6233	0.451	0.5833	0.5447	0.4008	intron	-	-	ENSG00000166323	C11orf65
	rs228595	rs1960006	11	108294107	108423380	G	A	188514	1	1	G=A,A=G	0.379	0.549	0.4167	0.4553	0.5992	intron	-	-	ENSG00000166323	C11orf65
	rs228595	rs4250067	11	108295315	108424588	C	T	189722	1	1	G=C,A=T	0.7557	0.4625	0.5982	0.5457	0.453	intron	-	-	ENSG00000166323	C11orf65
	rs228595	rs7952492	11	108296680	108425953	C	T	191087	1	1	G=C,A=T	0.6263	0.451	0.5833	0.5447	0.4008	intron	-	-	ENSG00000166323	C11orf65
	rs228595	rs7121112	11	108297408	108426681	C	T	191815	1	1	G=T,A=C	0.379	0.549	0.4167	0.4553	0.5992	intron	-	-	ENSG00000166323	C11orf65
	rs228595	rs11212624	11	108298019	108427292	C	G	192426	1	1	G=C,A=G	0.621	0.451	0.5833	0.5447	0.4008	intron	-	-	ENSG00000166323	C11orf65
	rs228595	rs11212626	11	108298263	108427536	A	G	192670	1	1	G=G,A=A	0.1241	0.5331	0.3859	0.4543	0.547	intron	-	-	ENSG00000166323	C11orf65
	rs228595	rs28861227	11	108298323	108427596	C	T	192730	1	1	G=T,A=C	0.379	0.5504	0.4177	0.4553	0.5992	intron	-	-	ENSG00000166323	C11orf65
	rs228595	rs28810151	11	108298374	108427647	A	G	192781	1	1	G=G,A=A	0.2443	0.5375	0.4018	0.4543	0.547	intron	-	-	ENSG00000166323	C11orf65
	rs228595	rs111612686	11	108298482	108427755	C	T	192889	1	1	G=T,A=C	0.379	0.549	0.4177	0.4553	0.5992	intron	-	-	ENSG00000166323	C11orf65
	rs228595	rs112568268	11	108298581	108427854	A	G	192988	1	1	G=A,A=G	0.6316	0.4524	0.5833	0.5457	0.4008	intron	-	-	ENSG00000166323	C11orf65
	rs228595	rs61913875	11	108298852	108428125	A	G	193259	1	1	G=A,A=G	0.621	0.451	0.5833	0.5447	0.4008	intron	-	-	ENSG00000166323	C11orf65
	rs228595	rs34005627	11	108300855	108430128	-	T	195261	1	0.9578	G=T,A=-	-	-	-	-	-	indel	-	-	ENSG00000166323	C11orf65
	rs228595	rs10890839	11	108306236	108435509	A	C	200643	1	1	G=C,A=A	0.3132	0.5418	0.4167	0.4543	0.5992	intron	-	-	ENSG00000166323	C11orf65
	rs228595	rs10789662	11	108308175	108437448	A	G	202582	1	1	G=G,A=A	0.2443	0.536	0.4018	0.4543	0.5481	intron	-	-	ENSG00000166323	C11orf65
	rs228595	rs7129816	11	108308510	108437783	A	G	202917	1	1	G=G,A=A	0.1263	0.5346	0.3879	0.4543	0.5481	intron	-	-	ENSG00000166323	C11orf65
	rs228595	rs4753842	11	108311606	108440879	C	G	206013	1	1	G=G,A=C	0.3033	0.5418	0.4018	0.4553	0.5481	intron	-	-	ENSG00000166323	C11orf65
	rs228595	rs4754322	11	108311655	108440928	C	T	206062	1	1	G=T,A=C	0.3729	0.5504	0.4177	0.4553	0.5992	intron	-	-	ENSG00000166323	C11orf65
	rs228595	rs11212636	11	108311965	108441238	A	G	206372	1	1	G=G,A=A	0.2436	0.5375	0.4028	0.4543	0.5481	intron	-	-	ENSG00000166323	C11orf65
	rs228595	rs11212637	11	108311989	108441262	A	G	206396	1	1	G=G,A=A	0.202	0.5375	0.4028	0.4553	0.5481	intron	-	-	ENSG00000166323	C11orf65
	rs228595	rs11212638	11	108312080	108441353	C	T	206487	1	1	G=T,A=C	0.3033	0.5432	0.4028	0.4553	0.5481	intron	-	-	ENSG00000166323	C11orf65
	rs228595	rs116201292	11	108313599	108442872	C	T	208006	1	1	G=T,A=C	0.3132	0.5432	0.4177	0.4543	0.6002	intron	-	-	ENSG00000166323	C11orf65
	rs228595	rs6589018	11	108314128	108443401	C	G	208535	1	1	G=C,A=G	0.6263	0.451	0.5823	0.5447	0.4018	intron	-	-	ENSG00000166323	C11orf65
	rs228595	rs4255510	11	108314362	108443635	A	C	208769	1	1	G=A,A=C	0.3638	0.4308	0.5942	0.5467	0.4039	intron	-	-	ENSG00000166323	C11orf65
	rs228595	rs4460776	11	108314363	108443636	A	C	208770	1	1	G=C,A=A	0.6369	0.5692	0.4058	0.4533	0.5961	-	-	-	-	-
	rs228595	rs7111091	11	108314694	108443967	A	T	209101	1	1	G=T,A=A	0.3729	0.549	0.4177	0.4553	0.5992	intron	-	-	ENSG00000166323	C11orf65
	rs228595	rs139685780	11	108314886	108444159	A	G	209293	1	1	G=A,A=G	0.6868	0.4568	0.5823	0.5457	0.4008	intron	-	-	ENSG00000166323	C11orf65
	rs228595	rs2118308	11	108315463	108444736	G	C	209870	1	1	G=C,A=G	0.3729	0.549	0.4167	0.4553	0.6002	intron	-	-	ENSG00000166323	C11orf65
	rs228595	rs199528050	11	108317173	108446446	C	G	211580	1	1	G=C,A=G	0.6233	0.4524	0.5833	0.5467	0.4018	intron	-	-	ENSG00000166323	C11orf65
	rs228595	rs78462478	11	108333978	108463251	-	AGAC	228381	1	1	G=AGAC,A=-	-	-	-	-	-	-	-	-	-	-
	rs228595	rs7943063	11	108336907	108466180	A	C	231314	1	1	G=C,A=A	0.2443	0.536	0.4018	0.4543	0.5562	intron	-	-	ENSG00000166323	C11orf65
	rs228595	rs10749917	11	108341554	108470827	A	C	235961	1	1	G=C,A=A	0.2005	0.5346	0.4395	0.4553	0.5501	upstream	-	-	ENSG00000166323	C11orf65
	rs228595	rs7934719	11	108341864	108471137	C	T	236271	1	1	G=C,A=T	0.5711	0.451	0.5466	0.5437	0.3988	upstream	-	-	ENSG00000166323	C11orf65
	rs228595	rs7943203	11	108344081	108473354	A	G	238488	1	1	G=G,A=A	0.3873	0.5504	0.4554	0.4563	0.6012	3_prime_UTR	-	-	ENSG00000178202	KDELC2
	rs228595	rs11374964	11	108345515	108474788	-	A	239922	1	1	G=-,A=A	-	-	-	-	-	indel	-	-	ENSG00000178202	KDELC2
	rs228595	rs201942465	11	108345515	108474788	G	A	239922	1	1	G=G,A=A	0.7965	0.5807	0.5556	0.5517	0.8773	indel	-	-	ENSG00000178202	KDELC2
	rs228595	rs3824987	11	108346103	108475376	G	A	240510	1	1	G=A,A=G	0.2345	0.5346	0.4425	0.4563	0.5603	intron	-	-	ENSG00000178202	KDELC2
	rs228595	rs12419828	11	108349526	108478799	A	C	243933	0.9783	0.9571	G=A,A=C	0.7708	0.4669	0.5585	0.5467	0.4407	intron	-	-	ENSG00000178202	KDELC2
	rs228595	rs11212666	11	108350451	108479724	A	T	244858	1	0.9785	G=A,A=T	0.8253	0.4683	0.5724	0.5487	0.4479	intron	-	-	ENSG00000178202	KDELC2
	rs228595	rs12223381	11	108354102	108483375	C	T	248509	1	0.9785	G=C,A=T	0.6112	0.4524	0.5486	0.5477	0.3896	intron	-	-	ENSG00000178202	KDELC2
	rs228595	rs10749918	11	108354874	108484147	C	G	249281	1	0.9785	G=C,A=G	0.7012	0.4582	0.5437	0.5487	0.3998	intron	-	-	ENSG00000178202	KDELC2
	rs228595	rs10789665	11	108356680	108485953	C	T	251087	0.978	0.9359	G=T,A=C	0.4879	0.5418	0.4583	0.4523	0.6084	intron	-	-	ENSG00000178202	KDELC2
	rs228595	rs10890848	11	108361278	108490551	A	G	255685	0.978	0.9359	G=A,A=G	0.8154	0.4755	0.5724	0.5487	0.4407	intron	-	-	ENSG00000178202	KDELC2
	rs228595	rs11212676	11	108361578	108490851	A	G	255985	0.978	0.9359	G=G,A=A	0.1846	0.5245	0.4246	0.4513	0.5511	intron	-	-	ENSG00000178202	KDELC2
	rs228595	rs34082898	11	108362805	108492078	-	CA	257212	0.956	0.8943	G=-,A=CA	-	-	-	-	-	indel	-	-	ENSG00000178202	KDELC2
	rs228595	rs893279	11	108365182	108494455	T	C	259589	0.9777	0.915	G=C,A=T	0.1846	0.5231	0.4196	0.4493	0.5593	intron	-	-	ENSG00000178202	KDELC2
	rs228595	rs751343	11	108366449	108495722	A	C	260856	0.9777	0.915	G=A,A=C	0.5113	0.4582	0.5486	0.5487	0.3916	intron	-	-	ENSG00000178202	KDELC2
	rs2302588	rs77694099	14	73398446	72931738	A	G	-6306	1	1	G=G,C=A	0.0522	0.0677	0.1915	0.1133	0.0491	intron	-	-	ENSG00000119599	DCAF4
	rs2302588	rs76891117	14	73399837	72933129	A	G	-4915	1	1	G=A,C=G	0.9448	0.9323	0.8085	0.8867	0.9509	intron	-	-	ENSG00000119599	DCAF4
	rs2302588	rs72472806	14	73412787	72946079	-	GGTAGTT	8028	1	1	G=GGTAGTT,C=-	-	-	-	-	-	indel	-	-	ENSG00000119599	DCAF4
	rs2302588	rs137901416	14	73418095	72951387	A	G	13343	1	1	G=G,C=A	0.0204	0.0663	0.1885	0.1123	0.047	intron	-	-	ENSG00000119599	DCAF4
	rs2302588	rs56905972	14	73419460	72952752	A	T	14708	1	1	G=T,C=A	0.0272	0.0663	0.1885	0.1123	0.047	intron	-	-	ENSG00000119599	DCAF4
	rs2302588	rs59591876	14	73419615	72952907	C	T	14863	1	1	G=C,C=T	0.9735	0.9366	0.8115	0.8897	0.954	intron	-	-	ENSG00000119599	DCAF4
	rs2302588	rs57097782	14	73419961	72953253	A	G	15209	1	1	G=G,C=A	0.0265	0.0663	0.1885	0.1133	0.047	intron	-	-	ENSG00000119599	DCAF4
	rs2302588	rs7142775	14	73421899	72955191	G	T	17147	1	1	G=G,C=T	0.966	0.9323	0.8115	0.8867	0.953	intron	-	-	ENSG00000119599	DCAF4
	rs2302588	rs3815460	14	73422259	72955551	C	G	17507	1	1	G=C,C=G	0.9584	0.9323	0.8115	0.8877	0.953	missense	345	S/C	ENSG00000119599	DCAF4
	rs2302588	rs2572	14	73426290	72959582	T	C	21538	1	1	G=C,C=T	0.0408	0.0677	0.1895	0.1133	0.047	3_prime_UTR	-	-	ENSG00000119599	DCAF4
	rs2302588	rs57682131	14	73426983	72960275	A	G	22231	1	1	G=G,C=A	0.034	0.0677	0.1895	0.1133	0.047	downstream	-	-	ENSG00000119599	DCAF4
	rs2302588	rs200596062	14	73429222	72962514	A	T	24470	1	1	G=A,C=T	0.9592	0.9323	0.8065	0.8857	0.9397	downstream	-	-	ENSG00000119599	DCAF4
	rs2302588	rs114182937	14	73430680	72963972	C	T	25928	1	1	G=C,C=T	0.9592	0.9323	0.8085	0.8857	0.9387	downstream	-	-	ENSG00000119599	DCAF4
	rs2302588	rs150441843	14	73431638	72964930	A	G	26886	1	1	G=G,C=A	0.0416	0.0677	0.1915	0.1143	0.0613	downstream	-	-	ENSG00000165861	ZFYVE1
	rs2302588	rs78517833	14	73432100	72965392	A	T	27348	1	1	G=A,C=T	0.9592	0.9323	0.8085	0.8857	0.9387	downstream	-	-	ENSG00000165861	ZFYVE1
	rs2302588	rs79202928	14	73432744	72966036	C	T	27992	1	1	G=C,C=T	0.9592	0.9323	0.8085	0.8857	0.9387	downstream	-	-	ENSG00000165861	ZFYVE1
	rs2302588	rs2286835	14	73441036	72974328	C	G	36284	1	1	G=C,C=G	0.9735	0.9337	0.8105	0.8897	0.9397	intron	-	-	ENSG00000165861	ZFYVE1
	rs2302588	rs59491753	14	73441911	72975203	A	G	37159	1	1	G=G,C=A	0.0265	0.0663	0.1895	0.1103	0.0603	intron	-	-	ENSG00000165861	ZFYVE1
	rs2302588	rs2286836	14	73442192	72975484	C	T	37440	1	1	G=C,C=T	0.9735	0.9337	0.8105	0.8897	0.9397	intron	-	-	ENSG00000165861	ZFYVE1
	rs2302588	rs151157965	14	73444039	72977331	A	G	39287	1	0.9511	G=G,C=A	0.0234	0.0663	0.1915	0.1113	0.0603	intron	-	-	ENSG00000165861	ZFYVE1
	rs2302588	rs200299540	14	73449098	72982390	-	A	44345	1	0.8492	G=-,C=A	-	-	-	-	-	indel	-	-	ENSG00000165861	ZFYVE1
	rs2302588	rs9671705	14	73449833	72983125	A	G	45081	1	0.8989	G=G,C=A	0.0227	0.0605	0.1925	0.1014	0.0573	intron	-	-	ENSG00000165861	ZFYVE1
	rs2302588	rs60245507	14	73450098	72983390	C	G	45346	1	0.8989	G=C,C=G	0.9773	0.9395	0.8075	0.8986	0.9427	intron	-	-	ENSG00000165861	ZFYVE1
	rs2302588	rs147691616	14	73452142	72985434	C	T	47390	1	0.8989	G=C,C=T	0.9788	0.9395	0.8075	0.8986	0.9427	intron	-	-	ENSG00000165861	ZFYVE1
	rs2302588	rs74585385	14	73452620	72985912	C	G	47868	1	0.8989	G=C,C=G	0.9788	0.9395	0.8075	0.8986	0.9427	intron	-	-	ENSG00000165861	ZFYVE1
	rs2302588	rs75768819	14	73452987	72986279	A	G	48235	1	0.8989	G=A,C=G	0.9788	0.9395	0.8075	0.8986	0.9417	intron	-	-	ENSG00000165861	ZFYVE1
	rs2302588	rs78044039	14	73454645	72987937	A	G	49893	1	0.8989	G=G,C=A	0.0219	0.0605	0.1925	0.1014	0.0573	intron	-	-	ENSG00000165861	ZFYVE1
	rs2302588	rs142657092	14	73458134	72991426	C	T	53382	1	0.8989	G=T,C=C	0.0227	0.0605	0.1905	0.1014	0.0573	intron	-	-	ENSG00000165861	ZFYVE1
	rs2302588	rs79844334	14	73459405	72992697	C	T	54653	1	0.8989	G=C,C=T	0.9773	0.9395	0.8095	0.8986	0.9417	intron	-	-	ENSG00000165861	ZFYVE1
	rs2302588	rs59761054	14	73462311	72995603	A	G	57559	1	0.8989	G=A,C=G	0.9773	0.9395	0.8105	0.8986	0.9417	intron	-	-	ENSG00000165861	ZFYVE1
	rs2302588	rs143877172	14	73466036	72999328	A	G	61284	1	0.8989	G=A,C=G	0.9773	0.9395	0.8105	0.8986	0.9417	intron	-	-	ENSG00000165861	ZFYVE1
	rs2302588	rs145521793	14	73478320	73011612	C	T	73568	1	0.8989	G=C,C=T	0.9781	0.9395	0.8105	0.8986	0.9417	intron	-	-	ENSG00000165861	ZFYVE1
	rs2302588	rs77089029	14	73481386	73014678	A	C	76634	1	0.8989	G=A,C=C	0.9766	0.9395	0.8105	0.8976	0.9417	intron	-	-	ENSG00000165861	ZFYVE1
	rs2302588	rs79371926	14	73485370	73018662	A	G	80618	1	0.8989	G=G,C=A	0.0234	0.0605	0.1905	0.1044	0.0624	intron	-	-	ENSG00000165861	ZFYVE1
	rs2302588	rs138272328	14	73486741	73020033	A	G	81989	1	0.8989	G=G,C=A	0.0234	0.0605	0.1905	0.1044	0.0624	intron	-	-	ENSG00000165861	ZFYVE1
	rs2302588	rs143083112	14	73489683	73022975	C	G	84931	1	0.8989	G=C,C=G	0.9766	0.9395	0.8095	0.8956	0.9376	intron	-	-	ENSG00000165861	ZFYVE1
	rs2302588	rs2333022	14	73500114	73033406	C	G	95362	1	0.8989	G=C,C=G	0.9781	0.9395	0.8056	0.8956	0.9366	intergenic	-	-	-	ZFYVE1
	rs2302588	rs8004153	14	73500726	73034018	C	T	95974	1	0.8989	G=C,C=T	0.9788	0.9395	0.8056	0.8956	0.9376	intergenic	-	-	-	RN7SL586P
	rs2302588	rs141903764	14	73504937	73038229	A	G	100185	1	0.8989	G=G,C=A	0.0219	0.0605	0.1954	0.1044	0.0634	downstream	-	-	ENSG00000241487	RN7SL586P
	rs2302588	rs150170911	14	73513400	73046692	C	T	108648	1	0.8989	G=C,C=T	0.9781	0.9395	0.8095	0.8956	0.9376	intergenic	-	-	-	RN7SL586P
	rs2302588	rs78815650	14	73524193	73057485	C	T	119441	1	0.8989	G=T,C=C	0.0507	0.085	0.1905	0.1113	0.0634	upstream	-	-	ENSG00000119707	RBM25
	rs2302588	rs74562619	14	73531688	73064980	G	T	126936	1	0.8989	G=T,C=G	0.0514	0.085	0.1895	0.1113	0.0624	5_prime_UTR	-	-	ENSG00000119707	RBM25
	rs2302588	rs117050309	14	73537907	73071199	A	G	133155	1	0.8989	G=G,C=A	0.0507	0.0865	0.1895	0.1113	0.0624	intron	-	-	ENSG00000119707	RBM25
	rs2302588	rs60964585	14	73541201	73074493	A	G	136449	1	0.8989	G=G,C=A	0.0514	0.085	0.1905	0.1113	0.0624	intron	-	-	ENSG00000119707	RBM25
	rs2302588	rs144131961	14	73542145	73075437	A	G	137393	1	0.8989	G=G,C=A	0.0514	0.085	0.1895	0.1113	0.0624	intron	-	-	ENSG00000119707	RBM25
	rs2302588	rs7144753	14	73543361	73076653	A	G	138609	1	0.8989	G=G,C=A	0.0514	0.085	0.1895	0.1113	0.0624	intron	-	-	ENSG00000119707	RBM25
	rs2302588	rs60262296	14	73546035	73079327	A	G	141283	0.8977	0.8059	G=G,C=A	0.0514	0.0893	0.1895	0.1213	0.0624	intron	-	-	ENSG00000119707	RBM25
	rs2302588	rs75984759	14	73546559	73079851	C	T	141807	0.8977	0.8059	G=C,C=T	0.9478	0.9107	0.8105	0.8787	0.9376	intron	-	-	ENSG00000119707	RBM25
	rs2302588	rs2333028	14	73549155	73082447	A	C	144403	1	0.8989	G=A,C=C	0.9486	0.915	0.8323	0.8887	0.9376	intron	-	-	ENSG00000119707	RBM25
	rs2302588	rs200233342	14	73552003	73085295	A	G	147251	1	0.8492	G=A,C=G	0.9554	0.9222	0.8125	0.8996	0.9397	intron	-	-	ENSG00000119707	RBM25
	rs2302588	rs139756261	14	73552017	73085309	A	G	147265	1	0.8	G=A,C=G	0.1112	0.0821	0.1855	0.0984	0.0603	intron	-	-	ENSG00000119707	RBM25
	rs2302588	rs80292384	14	73554890	73088182	C	T	150138	1	0.8989	G=T,C=C	0.0514	0.085	0.1895	0.1123	0.0624	intron	-	-	ENSG00000119707	RBM25
	rs2302588	rs72734449	14	73558836	73092128	A	T	154084	1	0.8989	G=A,C=T	0.9486	0.915	0.8095	0.8887	0.9376	intron	-	-	ENSG00000119707	RBM25
	rs2302588	rs114114539	14	73560560	73093852	A	G	155808	1	0.8989	G=G,C=A	0.0514	0.085	0.1895	0.1123	0.0624	intron	-	-	ENSG00000119707	RBM25
	rs2302588	rs1990059	14	73569475	73102767	G	A	164723	1	0.8989	G=A,C=G	0.0492	0.085	0.1895	0.1113	0.0532	intron	-	-	ENSG00000119707	RBM25
	rs2302588	rs362413	14	73575814	73109106	C	T	171062	1	0.8989	G=T,C=C	0.0514	0.085	0.1895	0.1123	0.0624	intron	-	-	ENSG00000119707	RBM25
	rs2302588	rs148192731	14	73576401	73109693	C	T	171649	1	0.8989	G=C,C=T	0.9486	0.915	0.8105	0.8887	0.9376	intron	-	-	ENSG00000119707	RBM25
	rs2302588	rs362414	14	73581011	73114303	A	G	176259	1	0.8989	G=A,C=G	0.9508	0.9135	0.8105	0.8887	0.9376	synonymous	803	S	ENSG00000119707	RBM25
	rs2302588	rs362415	14	73581701	73114993	C	G	176949	1	0.8989	G=C,C=G	0.9486	0.915	0.8105	0.8887	0.9479	intron	-	-	ENSG00000119707	RBM25
	rs2302588	rs362439	14	73582301	73115593	C	T	177549	1	0.8989	G=C,C=T	0.9486	0.915	0.8105	0.8887	0.9479	intron	-	-	ENSG00000119707	RBM25
	rs2302588	rs362416	14	73582434	73115726	A	G	177682	1	0.8989	G=G,C=A	0.0514	0.085	0.1895	0.1113	0.0521	intron	-	-	ENSG00000119707	RBM25
	rs2302588	rs148862242	14	73593345	73126637	C	T	188593	1	0.8989	G=C,C=T	0.9508	0.9164	0.8115	0.8867	0.9366	downstream	-	-	ENSG00000119707	RBM25
	rs2302588	rs144003826	14	73598402	73131694	A	G	193650	1	0.8989	G=G,C=A	0.0492	0.085	0.1885	0.1143	0.0634	upstream	-	-	ENSG00000080815	PSEN1
	rs2302588	rs115694672	14	73598922	73132214	A	G	194170	1	0.8989	G=G,C=A	0.0492	0.085	0.1885	0.1143	0.0634	upstream	-	-	ENSG00000080815	PSEN1
	rs2302588	rs8008686	14	73617516	73150808	A	G	212764	1	0.8989	G=G,C=A	0.0673	0.0879	0.1885	0.1143	0.0624	intron	-	-	ENSG00000080815	PSEN1
	rs2302588	rs362340	14	73639138	73172430	A	G	234386	1	0.8989	G=A,C=G	0.9508	0.915	0.8065	0.8857	0.9366	intron	-	-	ENSG00000080815	PSEN1
	rs2302588	rs362408	14	73698548	73231840	A	G	293796	1	0.8989	G=G,C=A	0.0499	0.0879	0.1935	0.1193	0.0624	intergenic	-	-	-	PAPLN
	rs2302588	rs1860710	14	73703112	73236404	C	T	298360	1	0.8492	G=C,C=T	0.9493	0.9078	0.8075	0.8797	0.9192	upstream	-	-	ENSG00000100767	PAPLN
	rs2302588	rs125505	14	73709015	73242307	C	T	304263	1	0.8492	G=T,C=C	0.0877	0.0937	0.1944	0.1203	0.0818	intron	-	-	ENSG00000100767	PAPLN
	rs2302588	rs1008245	14	73710696	73243988	A	C	305944	1	0.8492	G=A,C=C	0.9501	0.9078	0.8046	0.8807	0.9182	intron	-	-	ENSG00000100767	PAPLN
	rs3785074	rs7186635	16	69378445	69344542	A	G	-28541	1	0.8129	A=A,G=G	0.4917	0.7709	0.9167	0.7197	0.6503	intron	-	-	ENSG00000157315	TMED6
	rs3785074	rs7191614	16	69382195	69348292	A	G	-24791	1	0.9765	A=A,G=G	0.5749	0.7839	0.9167	0.7435	0.6524	intron	-	-	ENSG00000157315	TMED6
	rs3785074	rs9925619	16	69391714	69357811	C	G	-15272	1	1	A=C,G=G	0.5893	0.7968	0.9167	0.7515	0.6554	intron	-	-	ENSG00000132604	TERF2
	rs3785074	rs9939870	16	69396585	69362682	C	T	-10401	1	1	A=C,G=T	0.4939	0.7896	0.9167	0.7525	0.6575	intron	-	-	ENSG00000132604	TERF2
	rs3785074	rs35124791	16	69400207	69366304	G	T	-6779	1	1	A=T,G=G	0.2511	0.1859	0.0843	0.2465	0.3425	3_prime_UTR	-	-	ENSG00000132604	TERF2
	rs3785074	rs3785073	16	69401937	69368034	A	G	-5049	1	1	A=G,G=A	0.2481	0.1859	0.0833	0.2465	0.3405	intron	-	-	ENSG00000132604	TERF2
	rs3785074	rs13330072	16	69402831	69368928	A	G	-4155	1	1	A=A,G=G	0.5749	0.7939	0.9167	0.7535	0.6575	intron	-	-	ENSG00000132604	TERF2
	rs3785074	rs12325060	16	69404241	69370338	A	G	-2745	1	0.9763	A=G,G=A	0.1377	0.1787	0.0556	0.2435	0.2076	3_prime_UTR	-	-	ENSG00000132604	TERF2
	rs3785074	rs3785074	16	69406986	69373083	A	G	0	1	1	A=A,G=G	0.5734	0.7939	0.9127	0.7535	0.6575	intron	-	-	ENSG00000132604	TERF2
	rs3785074	rs8053736	16	69409409	69375506	A	G	2423	1	1	A=A,G=G	0.4924	0.7882	0.9127	0.7525	0.6575	intron	-	-	ENSG00000132604	TERF2
	rs3785074	rs9938316	16	69413919	69380016	C	T	6933	1	0.8625	A=C,G=T	0.8631	0.8516	0.9583	0.7873	0.8098	intron	-	-	ENSG00000132604	TERF2
	rs3785074	rs8061352	16	69419031	69385128	A	T	12045	1	1	A=T,G=A	0.177	0.1801	0.0833	0.2455	0.3497	intron	-	-	ENSG00000132604	TERF2
	rs3785074	rs8062127	16	69422686	69388783	C	T	15700	1	1	A=C,G=T	0.8238	0.8184	0.9157	0.7545	0.6503	intron	-	-	ENSG00000132604	TERF2
	rs3785074	rs10852455	16	69423116	69389213	A	G	16130	1	1	A=A,G=G	0.562	0.7939	0.9167	0.7535	0.6493	intron	-	-	ENSG00000132604	TERF2
	rs3785074	rs12919664	16	69424135	69390232	C	T	17149	1	1	A=T,G=C	0.5227	0.2133	0.0823	0.2475	0.3497	intron	-	-	ENSG00000132604	TERF2
	rs3785074	rs12922774	16	69424499	69390596	C	T	17513	1	1	A=C,G=T	0.8306	0.8199	0.9177	0.7545	0.6503	intron	-	-	ENSG00000132604	TERF2
	rs3785074	rs17703104	16	69428761	69394858	C	T	21775	1	0.8625	A=C,G=T	0.8699	0.853	0.9583	0.7873	0.7975	intron	-	-	ENSG00000132604	TERF2
	rs3785074	rs71383995	16	69429727	69395824	-	AT	22739	1	0.9765	A=AT,G=-	-	-	-	-	-	-	-	-	-	-
	rs3785074	rs9939705	16	69432250	69398347	C	G	25264	1	1	A=G,G=C	0.5204	0.2133	0.0645	0.2475	0.3507	intron	-	-	ENSG00000132604	TERF2
	rs62053580	rs57616156	16	74644092	74610194	A	T	-35982	1	0.9224	A=A,G=T	-	-	-	-	-	indel	-	-	ENSG00000090863	GLG1
	rs62053580	rs62053580	16	74680074	74646176	A	G	0	1	1	A=A,G=G	0.9478	0.9006	0.7073	0.8539	0.9376	intron	-	-	ENSG00000168411	RFWD3
	rs7194734	rs11639926	16	82152710	82119105	G	T	-47270	0.9723	0.9199	C=T,T=G	0.9433	0.8761	0.8502	0.8002	0.8098	intron	-	-	-	RP11-510J16.5
	rs7194734	rs34638657	16	82153538	82119933	A	C	-46442	0.9723	0.9199	C=C,T=A	0.966	0.866	0.8482	0.7903	0.8037	intron	-	-	-	RP11-510J16.5
	rs7194734	rs12922879	16	82156398	82122793	A	C	-43582	1	0.9731	C=C,T=A	0.966	0.8674	0.8601	0.7873	0.8067	intron	-	-	-	RP11-510J16.5
	rs7194734	rs35999878	16	82161092	82127487	-	A	-38889	0.9725	0.9458	C=-,T=A	-	-	-	-	-	indel	-	-	-	RP11-510J16.5
	rs7194734	rs4889464	16	82166941	82133336	A	G	-33039	1	0.8114	C=G,T=A	0.8313	0.817	0.8016	0.7515	0.728	intron	-	-	-	RP11-510J16.5
	rs7194734	rs6564981	16	82167073	82133468	C	T	-32907	1	0.9731	C=C,T=T	0.0348	0.1297	0.1845	0.2167	0.2086	intron	-	-	-	RP11-510J16.5
	rs7194734	rs6564982	16	82167193	82133588	C	T	-32787	1	0.9731	C=C,T=T	0.0348	0.1297	0.1885	0.2167	0.1953	intron	-	-	-	RP11-510J16.5
	rs7194734	rs8051436	16	82171979	82138374	C	G	-28001	1	0.9731	C=G,T=C	0.8079	0.8588	0.8165	0.7853	0.817	intron	-	-	-	RP11-510J16.5
	rs7194734	rs7192444	16	82180338	82146733	C	G	-19642	0.9725	0.9458	C=G,T=C	0.8162	0.8617	0.8175	0.7853	0.818	downstream	-	-	ENSG00000135698	MPHOSPH6
	rs7194734	rs11859599	16	82182832	82149227	C	G	-17148	1	0.9472	C=C,T=G	0.087	0.1326	0.1845	0.2177	0.181	intron	-	-	ENSG00000135698	MPHOSPH6
	rs7194734	rs6420434	16	82184200	82150595	A	G	-15780	1	0.9731	C=A,T=G	0.0303	0.1311	0.1786	0.2187	0.1656	intron	-	-	ENSG00000135698	MPHOSPH6
	rs7194734	rs6420435	16	82184201	82150596	A	C	-15779	1	0.9731	C=A,T=C	0.0295	0.1297	0.1786	0.2187	0.1656	-	-	-	-	-
	rs7194734	rs7203990	16	82185320	82151715	A	G	-14660	1	0.9731	C=A,T=G	0.084	0.1282	0.1815	0.2167	0.18	intron	-	-	ENSG00000135698	MPHOSPH6
	rs7194734	rs6420436	16	82186719	82153114	C	G	-13261	1	0.9731	C=C,T=G	0.0204	0.1254	0.1726	0.2167	0.1585	intron	-	-	ENSG00000135698	MPHOSPH6
	rs7194734	rs6420437	16	82187181	82153576	C	T	-12799	1	0.9731	C=T,T=C	0.9085	0.8718	0.8284	0.7833	0.82	intron	-	-	ENSG00000135698	MPHOSPH6
	rs7194734	rs2967326	16	82188246	82154641	A	G	-11734	1	0.9731	C=A,T=G	0.0862	0.1282	0.1706	0.2167	0.18	intron	-	-	ENSG00000135698	MPHOSPH6
	rs7194734	rs2911423	16	82188801	82155196	C	T	-11179	1	0.9731	C=C,T=T	0.0862	0.1282	0.1726	0.2207	0.18	intron	-	-	ENSG00000135698	MPHOSPH6
	rs7194734	rs6564989	16	82193155	82159550	A	G	-6825	1	0.9731	C=A,T=G	0.0242	0.1282	0.1687	0.2177	0.18	intron	-	-	ENSG00000135698	MPHOSPH6
	rs7194734	rs2967349	16	82194405	82160800	C	G	-5575	1	0.9731	C=G,T=C	0.9818	0.879	0.8323	0.7823	0.8446	intron	-	-	ENSG00000135698	MPHOSPH6
	rs7194734	rs58750904	16	82194583	82160978	-	AAG	-5405	1	0.8533	C=-,T=AGA	-	-	-	-	-	indel	-	-	ENSG00000135698	MPHOSPH6
	rs7194734	rs7202258	16	82195013	82161408	C	T	-4967	1	0.9731	C=T,T=C	0.8684	0.8732	0.8323	0.7803	0.819	intron	-	-	ENSG00000135698	MPHOSPH6
	rs7194734	rs2967350	16	82196130	82162525	C	T	-3850	1	0.9731	C=T,T=C	0.7186	0.8588	0.8313	0.7813	0.818	intron	-	-	ENSG00000135698	MPHOSPH6
	rs7194734	rs2967352	16	82196676	82163071	C	T	-3304	1	0.9731	C=T,T=C	0.9705	0.879	0.8304	0.7823	0.819	intron	-	-	ENSG00000135698	MPHOSPH6
	rs7194734	rs2967354	16	82198726	82165121	A	T	-1254	1	0.9731	C=A,T=T	0.0295	0.1167	0.1687	0.2157	0.18	intron	-	-	ENSG00000135698	MPHOSPH6
	rs7194734	rs9934289	16	82198738	82165133	A	T	-1242	1	0.9731	C=A,T=T	0.0348	0.1167	0.1687	0.2167	0.181	intron	-	-	ENSG00000135698	MPHOSPH6
	rs7194734	rs7186761	16	82198905	82165300	A	G	-1075	1	0.9731	C=G,T=A	0.8684	0.8732	0.8194	0.7813	0.818	intron	-	-	ENSG00000135698	MPHOSPH6
	rs7194734	rs62044258	16	82199461	82165856	C	T	-519	1	0.8114	C=C,T=T	0.6959	0.196	0.2351	0.2584	0.3916	intron	-	-	ENSG00000135698	MPHOSPH6
	rs7194734	rs62044259	16	82199523	82165918	A	T	-457	1	0.8114	C=A,T=T	0.6967	0.196	0.2351	0.2584	0.3916	intron	-	-	ENSG00000135698	MPHOSPH6
	rs7194734	rs67612167	16	82199598	82165993	A	G	-382	1	0.8114	C=A,T=G	0.6959	0.1974	0.2351	0.2614	0.4018	intron	-	-	ENSG00000135698	MPHOSPH6
	rs7194734	rs67661146	16	82199669	82166064	A	G	-311	1	0.8114	C=G,T=A	0.3041	0.804	0.7649	0.7416	0.6084	intron	-	-	ENSG00000135698	MPHOSPH6
	rs7194734	rs35865749	16	82199677	82166072	C	T	-303	1	0.8114	C=T,T=C	0.3041	0.8026	0.7649	0.7406	0.6084	intron	-	-	ENSG00000135698	MPHOSPH6
	rs7194734	rs62045961	16	82199723	82166118	A	G	-257	1	0.8114	C=A,T=G	0.6959	0.196	0.2351	0.2584	0.3916	intron	-	-	ENSG00000135698	MPHOSPH6
	rs7194734	rs12599946	16	82199831	82166226	C	T	-149	1	0.8114	C=T,T=C	0.3041	0.804	0.7649	0.7416	0.6084	intron	-	-	ENSG00000135698	MPHOSPH6
	rs7194734	rs12597010	16	82199971	82166366	A	G	-9	1	0.832	C=G,T=A	0.3041	0.804	0.7649	0.7425	0.6084	intron	-	-	ENSG00000135698	MPHOSPH6
	rs7194734	rs7194734	16	82199980	82166375	C	T	0	1	1	C=C,T=T	0.1316	0.1268	0.1508	0.2197	0.18	intron	-	-	ENSG00000135698	MPHOSPH6
	rs7194734	rs12599988	16	82200063	82166458	C	T	83	1	0.8114	C=T,T=C	0.3041	0.804	0.7649	0.7416	0.6084	intron	-	-	ENSG00000135698	MPHOSPH6
	rs7194734	rs2967355	16	82200103	82166498	A	C	123	1	0.9731	C=A,T=C	0.0295	0.121	0.1508	0.2197	0.1789	intron	-	-	ENSG00000135698	MPHOSPH6
	rs7194734	rs12597171	16	82200119	82166514	C	T	139	1	0.8114	C=C,T=T	0.6959	0.196	0.2351	0.2584	0.3916	intron	-	-	ENSG00000135698	MPHOSPH6
	rs7194734	rs12597534	16	82200276	82166671	G	T	296	1	0.8114	C=G,T=T	0.6959	0.196	0.2351	0.2584	0.3916	intron	-	-	ENSG00000135698	MPHOSPH6
	rs7194734	rs12595971	16	82200309	82166704	C	T	329	1	0.8114	C=T,T=C	0.3041	0.804	0.7649	0.7416	0.6084	intron	-	-	ENSG00000135698	MPHOSPH6
	rs7194734	rs10514532	16	82200337	82166732	C	T	357	1	0.8114	C=T,T=C	0.3041	0.804	0.7649	0.7416	0.6043	intron	-	-	ENSG00000135698	MPHOSPH6
	rs7194734	rs62045962	16	82200604	82166999	C	T	624	1	0.8114	C=T,T=C	0.3041	0.804	0.7649	0.7416	0.6084	intron	-	-	ENSG00000135698	MPHOSPH6
	rs7194734	rs62045963	16	82200661	82167056	A	G	681	1	0.8114	C=A,T=G	0.6959	0.196	0.2351	0.2584	0.3906	intron	-	-	ENSG00000135698	MPHOSPH6
	rs7194734	rs7200628	16	82200747	82167142	C	T	767	1	0.9224	C=C,T=T	0.503	0.1643	0.2351	0.2306	0.2802	intron	-	-	ENSG00000135698	MPHOSPH6
	rs7194734	rs62045964	16	82200920	82167315	C	T	940	1	0.8114	C=T,T=C	0.3041	0.804	0.7649	0.7416	0.6094	intron	-	-	ENSG00000135698	MPHOSPH6
	rs7194734	rs11866709	16	82201017	82167412	A	G	1037	1	0.8114	C=A,T=G	0.6959	0.196	0.2351	0.2584	0.3916	intron	-	-	ENSG00000135698	MPHOSPH6
	rs7194734	rs11866711	16	82201038	82167433	A	C	1058	1	0.8114	C=A,T=C	0.6959	0.196	0.2351	0.2584	0.3916	intron	-	-	ENSG00000135698	MPHOSPH6
	rs7194734	rs11859473	16	82201072	82167467	C	T	1092	1	0.8114	C=T,T=C	0.3041	0.804	0.7649	0.7416	0.6084	intron	-	-	ENSG00000135698	MPHOSPH6
	rs7194734	rs113345424	16	82201096	82167491	-	TTTG	1112	1	0.8114	C=TTTG,T=-	-	-	-	-	-	indel	-	-	ENSG00000135698	MPHOSPH6
	rs7194734	rs61111557	16	82201102	82167497	A	C	1122	1	0.8114	C=A,T=C	0.6959	0.196	0.2351	0.2584	0.3916	intron	-	-	ENSG00000135698	MPHOSPH6
	rs7194734	rs4889477	16	82201302	82167697	C	T	1322	1	0.8114	C=C,T=T	0.6959	0.196	0.2351	0.2584	0.3916	intron	-	-	ENSG00000135698	MPHOSPH6
	rs7194734	rs4889479	16	82201474	82167869	C	T	1494	1	0.9224	C=T,T=C	0.4917	0.8343	0.7649	0.7694	0.7209	intron	-	-	ENSG00000135698	MPHOSPH6
	rs7194734	rs7205534	16	82201618	82168013	A	G	1638	1	0.8114	C=G,T=A	0.208	0.7968	0.7649	0.7416	0.6094	intron	-	-	ENSG00000135698	MPHOSPH6
	rs7194734	rs10700667	16	82201733	82168128	-	TTTGT	1753	1	0.8114	C=-,T=TTTGT	-	-	-	-	-	indel	-	-	ENSG00000135698	MPHOSPH6
	rs7194734	rs7206093	16	82201884	82168279	A	G	1904	1	0.8114	C=G,T=A	0.3041	0.804	0.7649	0.7416	0.6084	intron	-	-	ENSG00000135698	MPHOSPH6
	rs7194734	rs11645372	16	82202136	82168531	C	T	2156	1	0.8114	C=C,T=T	0.6959	0.196	0.2351	0.2584	0.3916	intron	-	-	ENSG00000135698	MPHOSPH6
	rs7194734	rs11645045	16	82202137	82168532	A	G	2157	1	0.9224	C=G,T=A	0.4924	0.8343	0.7649	0.7694	0.7209	-	-	-	-	-
	rs7194734	rs2967359	16	82202968	82169363	C	G	2988	1	0.8114	C=G,T=C	0.4062	0.8098	0.7649	0.7425	0.6094	intron	-	-	ENSG00000135698	MPHOSPH6
	rs7194734	rs2911425	16	82203026	82169421	C	T	3046	1	0.8114	C=T,T=C	0.4054	0.8098	0.7649	0.7425	0.6094	intron	-	-	ENSG00000135698	MPHOSPH6
	rs7194734	rs2911429	16	82203443	82169838	C	T	3463	0.9716	0.8264	C=T,T=C	0.6899	0.8429	0.8492	0.7565	0.7096	intron	-	-	ENSG00000135698	MPHOSPH6
	rs7194734	rs2303264	16	82203711	82170106	T	G	3731	0.9721	0.8951	C=G,T=T	0.5938	0.8429	0.7659	0.7753	0.7219	5_prime_UTR	-	-	ENSG00000135698	MPHOSPH6
	rs7194734	rs2303262	16	82203758	82170153	T	C	3778	0.9725	0.9458	C=C,T=T	0.9781	0.8804	0.8492	0.7853	0.8221	missense	8	K/R	ENSG00000135698	MPHOSPH6
	rs7194734	rs2967363	16	82204132	82170527	C	G	4152	0.9721	0.8951	C=C,T=G	0.4054	0.1571	0.2341	0.2256	0.2781	upstream	-	-	ENSG00000135698	MPHOSPH6
	rs7194734	rs11641736	16	82206279	82172674	A	G	6299	0.9725	0.9458	C=G,T=A	0.9758	0.8804	0.8482	0.7843	0.82	upstream	-	-	ENSG00000135698	MPHOSPH6
	rs7194734	rs2911390	16	82207302	82173697	C	T	7322	0.9725	0.9458	C=T,T=C	0.9811	0.8818	0.8512	0.7843	0.8456	upstream	-	-	ENSG00000135698	MPHOSPH6
	rs7194734	rs6564996	16	82207542	82173937	C	T	7562	0.9725	0.9458	C=T,T=C	0.9758	0.8818	0.8492	0.7843	0.82	upstream	-	-	ENSG00000135698	MPHOSPH6
	rs7194734	rs2967374	16	82209861	82176256	A	G	9881	0.9725	0.9458	C=A,T=G	0.0219	0.1182	0.1488	0.2157	0.1554	downstream	-	-	-	CTD-2588J6.2
	rs7194734	rs2967375	16	82211418	82177813	A	G	11438	0.9717	0.8484	C=A,T=G	0.4312	0.1686	0.1488	0.2425	0.2863	downstream	-	-	-	CTD-2588J6.2
	rs8105767	rs1912576	19	22121293	21938491	C	T	-94148	1	0.9042	A=T,G=C	0.2716	0.3098	0.2788	0.2575	0.3579	intron	-	-	ENSG00000160321	ZNF208
	rs8105767	rs59845229	19	22133293	21950491	-	T	-82148	0.9489	0.8567	A=-,G=T	-	-	-	-	-	indel	-	-	ENSG00000160321	ZNF208
	rs8105767	rs8105767	19	22215441	22032639	A	G	0	1	1	A=A,G=G	0.4569	0.6614	0.6905	0.7227	0.5982	intron	-	-	-	AC003973.4
	rs8105767	rs7248898	19	22245354	22062552	A	G	29913	1	0.9758	A=G,G=A	0.6884	0.3429	0.3095	0.2724	0.4049	intron	-	-	ENSG00000197134	ZNF257
	rs8105767	rs6511330	19	22287970	22105168	C	T	72529	0.9748	0.8836	A=T,G=C	0.7761	0.3573	0.3105	0.2813	0.4141	intergenic	-	-	-	ZNF257
	rs8105767	rs7253490	19	22293706	22110904	A	C	78265	0.9748	0.8836	A=C,G=A	0.5772	0.3487	0.3105	0.2813	0.4121	intergenic	-	-	-	ZNF92P2
	rs8105767	rs17554725	19	22317759	22134957	A	G	102318	0.9745	0.842	A=A,G=G	0.7519	0.6628	0.6935	0.672	0.591	upstream	-	-	ENSG00000269505	ZNF92P2
	rs8105767	rs12460025	19	22318230	22135428	A	G	102789	0.9743	0.8223	A=A,G=G	0.7368	0.6614	0.6895	0.672	0.591	upstream	-	-	ENSG00000268140	PCGF7P
	rs8105767	rs7257051	19	22319292	22136490	A	G	103851	0.9743	0.8223	A=A,G=G	0.7519	0.6599	0.6895	0.67	0.5951	upstream	-	-	ENSG00000268140	PCGF7P
	rs8105767	rs8113700	19	22319421	22136619	A	G	103980	0.9743	0.8223	A=G,G=A	0.2481	0.3386	0.3105	0.329	0.4049	upstream	-	-	ENSG00000268140	PCGF7P
	rs34978822	rs13038527	20	62218340	63586987	A	G	-73259	1	1	C=G,G=A	0.0008	0.0086	0	0.0129	0.0061	downstream	-	-	ENSG00000101216	GMEB2
	rs34978822	rs13043510	20	62234688	63603335	A	G	-56911	1	1	C=G,G=A	0.0008	0.0086	0	0.0139	0.0092	intron	-	-	ENSG00000101216	GMEB2
	rs34978822	rs34835912	20	62256843	63625490	A	G	-34756	1	1	C=G,G=A	0.0008	0.0187	0	0.0139	0.0112	intron	-	-	ENSG00000101216	GMEB2
	rs34978822	rs71325458	20	62268333	63636980	A	G	-23266	1	1	C=A,G=G	0.9992	0.9798	0.998	0.9851	0.9499	downstream	-	-	ENSG00000197457	STMN3
	rs34978822	rs71325459	20	62268341	63636988	C	T	-23258	1	1	C=C,G=T	0.9992	0.9784	1	0.9851	0.955	downstream	-	-	ENSG00000197457	STMN3
	rs75691080	rs200110285	20	62269260	63637907	-	G	-491	1	0.9236	C=G,T=-	-	-	-	-	-	indel	-	-	ENSG00000197457	STMN3
	rs75691080	rs6089947	20	62269343	63637990	C	T	-407	1	1	C=T,T=C	0.1014	0.0807	0.0119	0.1103	0.0808	downstream	-	-	ENSG00000197457	STMN3
	rs75691080	rs75691080	20	62269750	63638397	C	T	0	1	1	C=C,T=T	0.9138	0.9265	0.994	0.8907	0.9202	downstream	-	-	ENSG00000197457	STMN3
	rs75691080	rs2259797	20	62272248	63640895	C	T	2498	1	1	C=T,T=C	0.1225	0.0807	0.0129	0.1123	0.1104	3_prime_UTR	-	-	ENSG00000197457	STMN3
	rs34978822	rs34978822	20	62291599	63660246	C	G	0	1	1	C=C,G=G	0.9992	0.9928	1	0.9881	0.9939	intron	-	-	ENSG00000258366	RTEL1
	rs34978822	rs35640778	20	62321128	63689775	A	G	29529	1	1	C=G,G=A	0.0008	0.0072	0	0.0119	0.0061	missense	684	Q/R	ENSG00000258366	RTEL1
	rs73624724	rs755017	20	62421622	63790269	A	G	-14776	1	0.8902	T=A,C=G	0.6884	0.8026	0.5377	0.8757	0.8078	synonymous	163	A	ENSG00000130584	ZBTB46
	rs73624724	rs2281929	20	62422080	63790727	C	T	-14318	1	0.8902	T=T,C=C	0.2678	0.1931	0.4613	0.1243	0.1922	missense	11	A/T	ENSG00000130584	ZBTB46
	rs73624724	rs4809229	20	62426688	63795335	C	T	-9710	1	0.9263	T=T,C=C	0.3003	0.196	0.4603	0.1243	0.1881	intron	-	-	ENSG00000130584	ZBTB46
	rs73624724	rs4538263	20	62427187	63795834	A	G	-9211	1	0.9629	T=G,C=A	0.298	0.1988	0.4623	0.1302	0.1892	intron	-	-	ENSG00000130584	ZBTB46
	rs73624724	rs6011121	20	62428104	63796751	C	G	-8294	1	1	T=C,C=G	0.7368	0.804	0.5397	0.8688	0.8119	intron	-	-	ENSG00000130584	ZBTB46
	rs73624724	rs57620666	20	62429794	63798441	A	G	-6604	1	1	T=G,C=A	0.2625	0.2003	0.4593	0.1312	0.1881	intron	-	-	ENSG00000130584	ZBTB46
	rs73624724	rs73624722	20	62429977	63798624	A	G	-6421	1	1	T=A,C=G	0.7375	0.804	0.5407	0.8688	0.8119	intron	-	-	ENSG00000130584	ZBTB46
	rs73624724	rs6010655	20	62430238	63798885	G	T	-6160	1	1	T=T,C=G	0.267	0.196	0.4593	0.1312	0.1881	intron	-	-	ENSG00000130584	ZBTB46
	rs73624724	rs6010656	20	62430449	63799096	A	T	-5949	1	1	T=T,C=A	0.2625	0.196	0.4593	0.1312	0.1881	intron	-	-	ENSG00000130584	ZBTB46
	rs73624724	rs11906437	20	62431510	63800157	A	C	-4888	1	1	T=C,C=A	0.2806	0.1974	0.4593	0.1302	0.1881	intron	-	-	ENSG00000130584	ZBTB46
	rs73624724	rs11908487	20	62431547	63800194	A	G	-4851	1	1	T=A,C=G	0.7194	0.8026	0.5397	0.8698	0.8119	intron	-	-	ENSG00000130584	ZBTB46
	rs73624724	rs11086127	20	62431785	63800432	A	G	-4613	1	1	T=G,C=A	0.2806	0.1974	0.4593	0.1302	0.1881	intron	-	-	ENSG00000130584	ZBTB46
	rs73624724	rs11906513	20	62431973	63800620	A	C	-4425	1	1	T=C,C=A	0.2806	0.1974	0.4593	0.1302	0.1881	intron	-	-	ENSG00000130584	ZBTB46
	rs73624724	rs11908565	20	62432000	63800647	A	G	-4398	1	1	T=A,C=G	0.6989	0.7997	0.5407	0.8698	0.8119	intron	-	-	ENSG00000130584	ZBTB46
	rs73624724	rs11905140	20	62432023	63800670	C	T	-4375	1	1	T=T,C=C	0.2806	0.1974	0.4593	0.1302	0.1881	intron	-	-	ENSG00000130584	ZBTB46
	rs73624724	rs11906517	20	62432030	63800677	C	G	-4368	1	1	T=C,C=G	0.7194	0.8026	0.5407	0.8698	0.8119	intron	-	-	ENSG00000130584	ZBTB46
	rs73624724	rs67549383	20	62432154	63800801	G	T	-4244	1	1	T=G,C=T	0.7194	0.8012	0.5407	0.8698	0.8119	intron	-	-	ENSG00000130584	ZBTB46
	rs73624724	rs66780440	20	62432179	63800826	A	G	-4219	1	1	T=G,C=A	0.2806	0.1974	0.4593	0.1302	0.1881	intron	-	-	ENSG00000130584	ZBTB46
	rs73624724	rs6010658	20	62432533	63801180	A	C	-3865	1	1	T=C,C=A	0.2806	0.1974	0.4593	0.1312	0.1881	intron	-	-	ENSG00000130584	ZBTB46
	rs73624724	rs6011124	20	62432886	63801533	C	T	-3512	1	1	T=T,C=C	0.3011	0.2003	0.4593	0.1312	0.1881	intron	-	-	ENSG00000130584	ZBTB46
	rs73624724	rs6011125	20	62433459	63802106	A	G	-2939	1	1	T=A,C=G	0.7194	0.8026	0.5407	0.8698	0.8119	intron	-	-	ENSG00000130584	ZBTB46
	rs73624724	rs4809345	20	62433862	63802509	A	G	-2536	1	1	T=A,C=G	0.6989	0.7997	0.5407	0.8698	0.8119	intron	-	-	ENSG00000130584	ZBTB46
	rs73624724	rs6011126	20	62435007	63803654	C	T	-1391	1	1	T=C,C=T	0.7194	0.8026	0.5407	0.8698	0.8129	intron	-	-	ENSG00000130584	ZBTB46
	rs73624724	rs6011127	20	62435258	63803905	A	G	-1140	1	1	T=G,C=A	0.3011	0.2017	0.4593	0.1302	0.1871	intron	-	-	ENSG00000130584	ZBTB46
	rs73624724	rs11697261	20	62435627	63804274	C	T	-771	1	1	T=C,C=T	0.7194	0.8026	0.5407	0.8698	0.8129	intron	-	-	ENSG00000130584	ZBTB46
	rs73624724	rs67835080	20	62436305	63804952	C	T	-93	1	1	T=C,C=T	0.7201	0.8026	0.5397	0.8698	0.8129	intron	-	-	ENSG00000130584	ZBTB46
	rs73624724	rs67078803	20	62436320	63804967	C	T	-78	1	1	T=T,C=C	0.2806	0.1974	0.4603	0.1302	0.1871	intron	-	-	ENSG00000130584	ZBTB46
	rs73624724	rs73624724	20	62436398	63805045	C	T	0	1	1	T=T,C=C	0.2806	0.1974	0.4603	0.1302	0.1871	intron	-	-	ENSG00000130584	ZBTB46
	rs73624724	rs6010659	20	62437022	63805669	A	G	624	1	1	T=A,C=G	0.7194	0.8026	0.5397	0.8698	0.8129	intron	-	-	ENSG00000130584	ZBTB46
	rs73624724	rs57498343	20	62437140	63805787	A	G	742	1	1	T=G,C=A	0.2806	0.1974	0.4603	0.1302	0.1871	intron	-	-	ENSG00000130584	ZBTB46
	rs73624724	rs58150746	20	62437195	63805842	A	G	797	1	1	T=G,C=A	0.2799	0.1974	0.4603	0.1302	0.1861	intron	-	-	ENSG00000130584	ZBTB46
	rs73624724	rs79386254	20	62437371	63806018	A	G	973	1	1	T=A,C=G	0.7194	0.8026	0.5397	0.8698	0.8129	intron	-	-	ENSG00000130584	ZBTB46
	rs73624724	rs113225024	20	62437600	63806247	-	A	1201	1	0.9629	T=-,C=A	-	-	-	-	-	indel	-	-	ENSG00000130584	ZBTB46
	rs73624724	rs66859979	20	62437674	63806321	C	T	1276	1	1	T=T,C=C	0.2806	0.1974	0.4603	0.1302	0.1871	intron	-	-	ENSG00000130584	ZBTB46
	rs73624724	rs4809348	20	62437988	63806635	A	G	1590	1	1	T=A,C=G	0.7194	0.8026	0.5397	0.8708	0.8139	intron	-	-	ENSG00000130584	ZBTB46
	rs73624724	rs4809349	20	62438142	63806789	G	T	1744	1	0.9263	T=G,C=T	0.7254	0.8084	0.5833	0.8748	0.82	intron	-	-	ENSG00000130584	ZBTB46
	rs73624724	rs4809350	20	62438147	63806794	G	T	1749	1	0.9263	T=T,C=G	0.2753	0.1916	0.4167	0.1252	0.18	intron	-	-	ENSG00000130584	ZBTB46
	rs73624724	rs4809351	20	62438176	63806823	C	G	1778	1	1	T=G,C=C	0.2806	0.1974	0.4603	0.1302	0.1861	intron	-	-	ENSG00000130584	ZBTB46
	rs73624724	rs6011128	20	62438758	63807405	C	T	2360	1	1	T=C,C=T	0.7254	0.8026	0.5397	0.8698	0.8139	intron	-	-	ENSG00000130584	ZBTB46
	rs73624724	rs6011129	20	62438825	63807472	C	G	2427	1	1	T=G,C=C	0.2746	0.1974	0.4603	0.1302	0.1861	intron	-	-	ENSG00000130584	ZBTB46
	rs73624724	rs6011130	20	62438871	63807518	C	T	2473	1	1	T=C,C=T	0.7194	0.8026	0.5397	0.8698	0.8139	intron	-	-	ENSG00000130584	ZBTB46
	rs73624724	rs6011131	20	62438993	63807640	C	T	2595	1	1	T=C,C=T	0.7254	0.8026	0.5397	0.8698	0.8139	intron	-	-	ENSG00000130584	ZBTB46
	rs73624724	rs4809352	20	62439108	63807755	A	C	2710	1	1	T=C,C=A	0.2746	0.1974	0.4603	0.1302	0.1861	intron	-	-	ENSG00000130584	ZBTB46
	rs73624724	rs4809353	20	62439216	63807863	C	T	2818	1	1	T=T,C=C	0.2799	0.1974	0.4603	0.1302	0.1861	intron	-	-	ENSG00000130584	ZBTB46
	rs73624724	rs4809354	20	62439223	63807870	C	T	2825	1	1	T=C,C=T	0.7254	0.8026	0.5397	0.8698	0.8139	intron	-	-	ENSG00000130584	ZBTB46
	rs73624724	rs4809231	20	62439312	63807959	A	G	2914	1	1	T=A,C=G	0.7126	0.7997	0.5397	0.8698	0.8139	intron	-	-	ENSG00000130584	ZBTB46
	rs73624724	rs10577517	20	62439419	63808066	-	GG	3019	1	0.9263	T=GG,C=-	-	-	-	-	-	-	-	-	-	-
	rs73624724	rs11698072	20	62439682	63808329	C	T	3284	1	1	T=T,C=C	0.2761	0.1974	0.4603	0.1312	0.1861	intron	-	-	ENSG00000130584	ZBTB46
	rs73624724	rs11699536	20	62439874	63808521	G	T	3476	1	1	T=G,C=T	0.7254	0.7896	0.5268	0.8668	0.8139	intron	-	-	ENSG00000130584	ZBTB46
	rs73624724	rs11699646	20	62439902	63808549	C	T	3504	1	1	T=C,C=T	0.7254	0.7896	0.5268	0.8658	0.8139	intron	-	-	ENSG00000130584	ZBTB46
	rs73624724	rs6010660	20	62439995	63808642	C	G	3597	1	1	T=G,C=C	0.2753	0.1974	0.4603	0.1312	0.1861	intron	-	-	ENSG00000130584	ZBTB46
	rs73624724	rs6010661	20	62440143	63808790	C	T	3745	1	1	T=T,C=C	0.295	0.1988	0.4603	0.1302	0.1861	intron	-	-	ENSG00000130584	ZBTB46
	rs73624724	rs6011136	20	62440347	63808994	A	G	3949	1	0.9263	T=A,C=G	0.7171	0.8242	0.5744	0.8728	0.817	intron	-	-	ENSG00000130584	ZBTB46
	rs73624724	rs6011137	20	62440526	63809173	C	T	4128	1	1	T=C,C=T	0.7254	0.8026	0.5397	0.8688	0.8119	intron	-	-	ENSG00000130584	ZBTB46
	rs73624724	rs67416152	20	62440681	63809328	C	T	4283	1	1	T=C,C=T	0.7254	0.8026	0.5397	0.8698	0.8129	intron	-	-	ENSG00000130584	ZBTB46
	rs73624724	rs6011138	20	62440700	63809347	C	T	4302	1	1	T=T,C=C	0.2746	0.1974	0.4603	0.1302	0.1871	intron	-	-	ENSG00000130584	ZBTB46
	rs73624724	rs6011139	20	62440737	63809384	C	T	4339	1	1	T=C,C=T	0.7254	0.8026	0.5397	0.8698	0.8129	intron	-	-	ENSG00000130584	ZBTB46
	rs73624724	rs6011140	20	62441008	63809655	A	G	4610	1	1	T=A,C=G	0.7254	0.8012	0.5397	0.8688	0.8129	intron	-	-	ENSG00000130584	ZBTB46
	rs73624724	rs6011142	20	62441216	63809863	G	T	4818	1	1	T=T,C=G	0.2746	0.1988	0.4603	0.1312	0.1871	intron	-	-	ENSG00000130584	ZBTB46
	rs73624724	rs6010664	20	62441456	63810103	A	G	5058	1	1	T=A,C=G	0.7247	0.8012	0.5397	0.8688	0.8129	intron	-	-	ENSG00000130584	ZBTB46
	rs73624724	rs6011143	20	62441624	63810271	C	G	5226	1	1	T=C,C=G	0.7247	0.8012	0.5397	0.8688	0.8129	intron	-	-	ENSG00000130584	ZBTB46
	rs73624724	rs6011144	20	62441767	63810414	C	T	5369	1	1	T=C,C=T	0.7247	0.8012	0.5397	0.8688	0.8129	intron	-	-	ENSG00000130584	ZBTB46
	rs73624724	rs6011145	20	62441955	63810602	C	T	5557	1	1	T=T,C=C	0.3026	0.2017	0.4603	0.1312	0.1871	intron	-	-	ENSG00000130584	ZBTB46
	rs73624724	rs6011146	20	62442056	63810703	A	G	5658	1	1	T=G,C=A	0.2753	0.1988	0.4603	0.1312	0.1871	intron	-	-	ENSG00000130584	ZBTB46
	rs73624724	rs6011148	20	62442500	63811147	A	C	6102	1	1	T=C,C=A	0.2753	0.1988	0.4603	0.1312	0.1871	intron	-	-	ENSG00000130584	ZBTB46
	rs73624724	rs4809356	20	62443763	63812410	A	G	7365	1	1	T=G,C=A	0.2753	0.1988	0.4603	0.1312	0.1871	intron	-	-	ENSG00000130584	ZBTB46
	rs73624724	rs4809233	20	62443823	63812470	C	T	7425	1	1	T=C,C=T	0.7247	0.8012	0.5397	0.8688	0.8129	intron	-	-	ENSG00000130584	ZBTB46
	rs73624724	rs11472667	20	62444450	63813097	-	AAAAC	8052	1	1	T=-,C=AAAAC	-	-	-	-	-	indel	-	-	ENSG00000130584	ZBTB46
	rs73624724	rs11474245	20	62445431	63814078	-	AA	9033	1	1	T=-,C=AA	-	-	-	-	-	indel	-	-	ENSG00000130584	ZBTB46
	rs73624724	rs6010669	20	62445688	63814335	C	T	9290	1	1	T=C,C=T	0.7247	0.8012	0.5397	0.8688	0.8129	intron	-	-	ENSG00000130584	ZBTB46
	rs73624724	rs4809358	20	62446181	63814828	C	T	9783	1	1	T=T,C=C	0.2753	0.1988	0.4603	0.1312	0.1871	intron	-	-	ENSG00000130584	ZBTB46
	rs73624724	rs4809359	20	62446354	63815001	A	G	9956	1	1	T=G,C=A	0.2753	0.1988	0.4613	0.1312	0.1871	intron	-	-	ENSG00000130584	ZBTB46
	rs73624724	rs6147414	20	62446916	63815563	-	GTGCAGTGGGTGCAG	10491	1	1	T=CAGTGGGTGCAGGTG,C=-	-	-	-	-	-	-	-	-	-	-
	rs73624724	rs4991877	20	62447394	63816041	A	G	10996	1	0.9639	T=G,C=A	0.2837	0.1988	0.4613	0.1352	0.1871	intron	-	-	ENSG00000130584	ZBTB46
	rs73624724	rs4991876	20	62447416	63816063	A	G	11018	1	1	T=G,C=A	0.27	0.1859	0.4028	0.1312	0.1759	intron	-	-	ENSG00000130584	ZBTB46
	rs73624724	rs66682622	20	62447602	63816249	G	T	11204	1	1	T=T,C=G	0.2761	0.1988	0.4603	0.1312	0.1881	intron	-	-	ENSG00000130584	ZBTB46
	rs73624724	rs751861	20	62447978	63816625	A	G	11580	1	1	T=A,C=G	0.7239	0.8012	0.5397	0.8688	0.8129	intron	-	-	ENSG00000130584	ZBTB46
	rs73624724	rs751860	20	62448126	63816773	A	G	11728	1	1	T=G,C=A	0.2753	0.1988	0.4603	0.1312	0.1871	intron	-	-	ENSG00000130584	ZBTB46
	rs73624724	rs2004748	20	62448196	63816843	A	G	11798	1	1	T=G,C=A	0.2753	0.1988	0.4603	0.1312	0.1871	intron	-	-	ENSG00000130584	ZBTB46
	rs73624724	rs2004749	20	62448201	63816848	C	T	11803	1	1	T=T,C=C	0.2753	0.1988	0.4603	0.1312	0.1871	-	-	-	-	-
	rs73624724	rs4369919	20	62448790	63817437	A	G	12392	1	1	T=G,C=A	0.2753	0.1988	0.4603	0.1312	0.1871	intron	-	-	ENSG00000130584	ZBTB46
	rs73624724	rs2315657	20	62449008	63817655	A	G	12610	1	1	T=G,C=A	0.2753	0.1988	0.4603	0.1312	0.1871	intron	-	-	ENSG00000130584	ZBTB46
	rs73624724	rs6011152	20	62449449	63818096	C	T	13051	1	1	T=C,C=T	0.6982	0.7983	0.5397	0.8678	0.8129	intron	-	-	ENSG00000130584	ZBTB46
	rs73624724	rs11700372	20	62449616	63818263	A	G	13218	1	1	T=A,C=G	0.7239	0.8012	0.5397	0.8688	0.8129	intron	-	-	ENSG00000130584	ZBTB46
	rs73624724	rs6011154	20	62450653	63819300	A	C	14255	1	1	T=C,C=A	0.2761	0.1974	0.501	0.1312	0.1871	intron	-	-	ENSG00000130584	ZBTB46
	rs73624724	rs4809362	20	62450780	63819427	A	C	14382	1	1	T=A,C=C	0.73	0.8026	0.5317	0.8688	0.8129	intron	-	-	ENSG00000130584	ZBTB46
	rs73624724	rs6011156	20	62451654	63820301	A	G	15256	1	1	T=A,C=G	0.7247	0.8012	0.5327	0.8688	0.8129	intron	-	-	ENSG00000130584	ZBTB46
	rs73624724	rs6011157	20	62451760	63820407	C	T	15362	1	1	T=C,C=T	0.7247	0.8012	0.5327	0.8688	0.8129	intron	-	-	ENSG00000130584	ZBTB46
	rs73624724	rs6011158	20	62451961	63820608	G	T	15563	1	1	T=G,C=T	0.6982	0.7983	0.5327	0.8688	0.8129	intron	-	-	ENSG00000130584	ZBTB46
	rs73624724	rs6011160	20	62452347	63820994	A	G	15949	1	1	T=A,C=G	0.6982	0.7983	0.5327	0.8688	0.8129	intron	-	-	ENSG00000130584	ZBTB46
	rs73624724	rs6011161	20	62452517	63821164	C	T	16119	1	1	T=C,C=T	0.7247	0.8012	0.5327	0.8688	0.8129	intron	-	-	ENSG00000130584	ZBTB46
	rs73624724	rs6010671	20	62452840	63821487	G	T	16442	1	1	T=T,C=G	0.2753	0.1988	0.4673	0.1312	0.1871	intron	-	-	ENSG00000130584	ZBTB46
	rs73624724	rs4809234	20	62454472	63823119	A	G	18074	1	1	T=A,C=G	0.7247	0.8026	0.5327	0.8688	0.8129	intron	-	-	ENSG00000130584	ZBTB46
	rs73624724	rs4809364	20	62454528	63823175	A	C	18130	1	1	T=C,C=A	0.3018	0.2003	0.4673	0.1312	0.1871	intron	-	-	ENSG00000130584	ZBTB46
	rs73624724	rs4809236	20	62454969	63823616	A	G	18571	1	1	T=A,C=G	0.7247	0.8026	0.5327	0.8688	0.8129	intron	-	-	ENSG00000130584	ZBTB46
	rs73624724	rs4809365	20	62455009	63823656	C	T	18611	1	1	T=C,C=T	0.7247	0.8026	0.5327	0.8688	0.8129	intron	-	-	ENSG00000130584	ZBTB46
	rs73624724	rs4809366	20	62455192	63823839	A	C	18794	1	1	T=C,C=A	0.2753	0.1974	0.4673	0.1312	0.1871	intron	-	-	ENSG00000130584	ZBTB46
	rs73624724	rs6011163	20	62455784	63824431	A	G	19386	1	1	T=A,C=G	0.7247	0.8026	0.5327	0.8688	0.8129	intron	-	-	ENSG00000130584	ZBTB46
	rs73624724	rs6011164	20	62455988	63824635	C	T	19590	1	1	T=T,C=C	0.2753	0.1974	0.4673	0.1312	0.1871	intron	-	-	ENSG00000130584	ZBTB46
	rs73624724	rs6011167	20	62456447	63825094	A	G	20049	1	1	T=A,C=G	0.7035	0.7997	0.5317	0.8688	0.8119	intron	-	-	ENSG00000130584	ZBTB46
	rs73624724	rs6011168	20	62456686	63825333	A	G	20288	1	1	T=A,C=G	0.7247	0.8026	0.5327	0.8688	0.8129	intron	-	-	ENSG00000130584	ZBTB46
	rs73624724	rs6011169	20	62456818	63825465	C	G	20420	1	0.9639	T=G,C=C	0.3033	0.2046	0.4673	0.1372	0.1892	intron	-	-	ENSG00000130584	ZBTB46
	rs73624724	rs7348841	20	62458732	63827379	A	G	22334	1	1	T=G,C=A	0.267	0.1974	0.4673	0.1312	0.1871	intron	-	-	ENSG00000130584	ZBTB46
	rs73624724	rs191574817	20	62458930	63827577	C	T	22532	1	1	T=C,C=T	0.7254	0.8026	0.5327	0.8688	0.8129	intron	-	-	ENSG00000130584	ZBTB46
	rs73624724	rs67675495	20	62459052	63827699	C	G	22654	1	0.9639	T=G,C=C	0.2746	0.1974	0.4673	0.1322	0.1871	intron	-	-	ENSG00000130584	ZBTB46
	rs73624724	rs67563752	20	62459058	63827705	C	T	22660	1	1	T=T,C=C	0.2746	0.1974	0.4673	0.1312	0.1871	-	-	-	-	-
	rs73624724	rs6011171	20	62460055	63828702	A	C	23657	1	0.9639	T=C,C=A	0.2625	0.2003	0.4692	0.1322	0.1912	intron	-	-	ENSG00000130584	ZBTB46
	rs73624724	rs6011173	20	62460780	63829427	C	T	24382	1	1	T=C,C=T	0.6944	0.7997	0.5367	0.8688	0.8078	intron	-	-	ENSG00000130584	ZBTB46
	rs73624724	rs4809367	20	62461305	63829952	C	T	24907	1	1	T=C,C=T	0.6914	0.7997	0.5367	0.8678	0.8088	intron	-	-	ENSG00000130584	ZBTB46
	rs73624724	rs112747373	20	62467796	63836443	C	G	31398	1	1	T=G,C=C	0.2799	0.1945	0.4633	0.1302	0.1922	intergenic	-	-	-	-
FDR<0.05	rs12065882	rs12065882	1	114078755	113536133	A	G	0	1	1	A=A,G=G	0.7693	0.8357	0.9772	0.834	0.7873	intron	-	-	ENSG00000081026	MAGI3
	rs12065882	rs11588901	1	114091058	113548436	C	T	12303	1	0.8613	A=C,G=T	0.9773	0.8862	0.999	0.8618	0.8793	intron	-	-	ENSG00000081026	MAGI3
	rs12065882	rs10858004	1	114092306	113549684	A	G	13551	1	1	A=A,G=G	0.7723	0.8372	0.9772	0.834	0.7853	intron	-	-	ENSG00000081026	MAGI3
	rs12065882	rs11102660	1	114150717	113608095	A	G	71962	0.9638	0.838	A=A,G=G	0.9887	0.8674	0.999	0.827	0.864	intron	-	-	ENSG00000081026	MAGI3
	rs35675808	rs35675808	1	167399643	167430406	G	C	0	1	1	C=C,G=G	0.0008	0.0115	0	0.0219	0	downstream	-	-	ENSG00000143190	POU2F1
	rs754017156	rs754017156	2	54482703	54255566	-	GGGCCC	NA	1	1		-	-	-	-	-	indel	-	-/GP	ENSG00000178021	TSPYL6
	rs56810761	rs56810761	2	210663697	209798973	C	T	0	1	1	C=C,T=T	0.8986	0.7767	0.8363	0.7376	0.7198	intron	-	-	ENSG00000144406	UNC80
	rs2613954	rs11293672	3	112826070	113107223	-	T	-20976	1	0.9063	C=T,T=-	-	-	-	-	-	indel	-	-	-	RP11-572M11.4
	rs2613954	rs1795169	3	112826512	113107665	A	T	-20533	1	0.9063	C=A,T=T	0.357	0.1585	0.0069	0.1402	0.1227	intron	-	-	-	RP11-572M11.4
	rs2613954	rs1795174	3	112832063	113113216	G	A	-14982	1	0.8269	C=A,T=G	0.6399	0.8329	0.9008	0.8241	0.864	intron	-	-	-	RP11-572M11.4
	rs2613954	rs2700209	3	112832234	113113387	C	T	-14811	1	0.8269	C=T,T=C	0.6399	0.8329	0.8998	0.8241	0.864	intron	-	-	-	RP11-572M11.4
	rs2613954	rs1632500	3	112832274	113113427	T	G	-14771	1	0.8269	C=G,T=T	0.6399	0.8329	0.9008	0.8241	0.864	intron	-	-	-	RP11-572M11.4
	rs2613954	rs9288969	3	112833635	113114788	A	T	-13410	1	0.9063	C=A,T=T	0.3563	0.1585	0.0069	0.1402	0.1227	intron	-	-	-	RP11-572M11.4
	rs2613954	rs2700210	3	112833867	113115020	A	G	-13178	1	0.8269	C=A,T=G	0.3601	0.1671	0.0992	0.1759	0.136	intron	-	-	-	RP11-572M11.4
	rs2613954	rs2700215	3	112835117	113116270	A	G	-11928	1	0.8269	C=A,T=G	0.3601	0.1671	0.0992	0.1759	0.136	intron	-	-	-	RP11-572M11.4
	rs2613954	rs2700216	3	112835416	113116569	C	T	-11629	1	0.8269	C=T,T=C	0.6399	0.8329	0.9008	0.8241	0.864	intron	-	-	-	RP11-572M11.4
	rs2613954	rs2951464	3	112835628	113116781	G	A	-11417	1	0.8269	C=G,T=A	0.3601	0.1671	0.0992	0.1759	0.136	intron	-	-	-	RP11-572M11.4
	rs2613954	rs1797617	3	112836352	113117505	T	C	-10693	1	0.8269	C=C,T=T	0.6399	0.8329	0.9008	0.8241	0.864	intron	-	-	-	RP11-572M11.4
	rs2613954	rs1797616	3	112836389	113117542	G	A	-10656	1	0.8269	C=A,T=G	0.6399	0.8329	0.9008	0.8241	0.864	intron	-	-	-	RP11-572M11.4
	rs2613954	rs77087296	3	112845262	113126415	G	T	-1783	1	0.9511	C=G,T=T	0.2874	0.1513	0.0069	0.1243	0.0777	intron	-	-	-	RP11-572M11.4
	rs2613954	rs2613954	3	112847045	113128198	T	C	0	1	1	C=C,T=T	0.6286	0.8415	0.9931	0.8767	0.8916	intron	-	-	-	RP11-572M11.4
	rs2613954	rs35840548	3	112848812	113129965	A	G	1767	1	0.9511	C=A,T=G	0.2194	0.1527	0.0109	0.1243	0.1217	intron	-	-	-	RP11-572M11.4
	rs2613954	rs35097816	3	112849258	113130411	A	G	2213	1	0.9511	C=G,T=A	0.7678	0.8458	0.9881	0.8757	0.8783	intron	-	-	-	RP11-572M11.4
	rs2613954	rs34302044	3	112849289	113130442	C	T	2244	1	0.9511	C=T,T=C	0.7678	0.8458	0.9891	0.8757	0.8783	intron	-	-	-	RP11-572M11.4
	rs2613954	rs58152322	3	112854052	113135205	A	G	7007	0.9437	0.8006	C=A,T=G	0.2284	0.1398	0.0119	0.0974	0.1196	intron	-	-	-	RP11-572M11.4
	rs2613954	rs36107112	3	112857333	113138486	G	T	10288	1	0.9063	C=T,T=G	0.7844	0.8458	0.9871	0.8748	0.8783	intron	-	-	-	RP11-572M11.4
	rs2613954	rs12486305	3	112858184	113139337	A	C	11139	1	0.9063	C=A,T=C	0.2012	0.1527	0.004	0.1252	0.1217	intron	-	-	-	RP11-572M11.4
	rs2613954	rs12495166	3	112873347	113154500	C	T	26302	1	0.9063	C=T,T=C	0.7874	0.8487	0.996	0.8767	0.8814	intron	-	-	-	LINC02044
	rs60160057	rs62341681	4	150973388	150052236	C	T	-27442	0.9487	0.8776	G=T,A=C	0.9667	0.8991	0.8442	0.7893	0.8875	intergenic	-	-	-	FHDC1
	rs60160057	rs4525954	4	150975539	150054387	A	G	-25291	1	0.9498	G=A,A=G	0.9599	0.9049	0.8651	0.7903	0.8722	intergenic	-	-	-	FHDC1
	rs60160057	rs10014266	4	150980639	150059487	C	T	-20191	1	0.9747	G=T,A=C	0.0446	0.0965	0.0694	0.2087	0.1145	intergenic	-	-	-	FHDC1
	rs60160057	rs4631016	4	150981581	150060429	G	T	-19249	1	0.9747	G=T,A=G	0.0446	0.0965	0.0694	0.2087	0.1145	intergenic	-	-	-	FHDC1
	rs60160057	rs28423983	4	150981877	150060725	C	T	-18953	1	0.9747	G=C,A=T	0.9554	0.9035	0.9306	0.7913	0.9059	intergenic	-	-	-	FHDC1
	rs60160057	rs62339860	4	150983352	150062200	A	T	-17478	1	0.9747	G=T,A=A	0.0446	0.0965	0.0694	0.2087	0.0941	intergenic	-	-	-	FHDC1
	rs60160057	rs62339861	4	150983421	150062269	C	T	-17409	1	0.9747	G=C,A=T	0.9554	0.9035	0.9306	0.7913	0.9059	intergenic	-	-	-	FHDC1
	rs60160057	rs28735454	4	150983648	150062496	G	T	-17182	1	0.9747	G=T,A=G	0.0446	0.0965	0.0694	0.2087	0.0941	intergenic	-	-	-	FHDC1
	rs60160057	rs4423856	4	150984857	150063705	C	T	-15973	1	0.9747	G=T,A=C	0.0469	0.0994	0.0704	0.2097	0.1145	intergenic	-	-	-	FHDC1
	rs60160057	rs62339874	4	150985104	150063952	A	T	-15726	1	0.9747	G=A,A=T	0.9554	0.9035	0.9306	0.7913	0.8855	intergenic	-	-	-	FHDC1
	rs60160057	rs62339875	4	150985351	150064199	C	T	-15479	1	0.9747	G=C,A=T	0.9554	0.9035	0.9306	0.7913	0.9059	intergenic	-	-	-	FHDC1
	rs60160057	rs62339876	4	150985451	150064299	A	G	-15379	1	0.9747	G=G,A=A	0.0446	0.0965	0.0694	0.2087	0.1145	intergenic	-	-	-	FHDC1
	rs60160057	rs62339877	4	150985505	150064353	A	G	-15325	1	0.9747	G=G,A=A	0.0454	0.0965	0.0694	0.2087	0.1145	intergenic	-	-	-	FHDC1
	rs60160057	rs10026506	4	150986185	150065033	A	G	-14645	1	0.9747	G=A,A=G	0.9554	0.9035	0.9306	0.7903	0.8855	intergenic	-	-	-	FHDC1
	rs60160057	rs10004630	4	150986740	150065588	C	T	-14090	1	0.9747	G=C,A=T	0.9554	0.902	0.9296	0.7913	0.9059	intergenic	-	-	-	FHDC1
	rs60160057	rs62339878	4	150987708	150066556	G	T	-13122	1	0.9747	G=G,A=T	0.9554	0.9035	0.9306	0.7913	0.9059	intergenic	-	-	-	FHDC1
	rs60160057	rs10022936	4	150988778	150067626	C	T	-12052	1	0.9747	G=T,A=C	0.0446	0.0965	0.0694	0.2087	0.1145	intergenic	-	-	-	FHDC1
	rs60160057	rs10011368	4	150988934	150067782	A	G	-11896	1	0.9747	G=G,A=A	0.0446	0.0965	0.0694	0.2087	0.1155	intergenic	-	-	-	FHDC1
	rs60160057	rs62339879	4	150989105	150067953	A	G	-11725	1	0.9747	G=A,A=G	0.9554	0.9035	0.9306	0.7913	0.8855	intergenic	-	-	-	FHDC1
	rs60160057	rs62339880	4	150989230	150068078	A	G	-11600	1	0.9747	G=G,A=A	0.0446	0.0965	0.0694	0.2087	0.1145	intergenic	-	-	-	FHDC1
	rs60160057	rs4459971	4	150991590	150070438	G	T	-9240	1	0.9747	G=T,A=G	0.0446	0.0965	0.0694	0.2087	0.1145	intergenic	-	-	-	FHDC1
	rs60160057	rs7659009	4	150992596	150071444	C	T	-8234	1	0.9747	G=T,A=C	0.0446	0.0965	0.0694	0.2087	0.1145	intergenic	-	-	-	FHDC1
	rs60160057	rs111412314	4	150994449	150073297	-	A	-6381	0.9744	0.9256	G=A,A=-	-	-	-	-	-	indel	-	-	ENSG00000170390	DCLK2
	rs60160057	rs10018922	4	150996028	150074876	C	G	-4802	1	0.9747	G=C,A=G	0.9554	0.9035	0.9306	0.7913	0.8855	upstream	-	-	ENSG00000170390	DCLK2
	rs60160057	rs145492537	4	150996293	150075141	-	TA	-4537	1	0.9747	G=-,A=TA	-	-	-	-	-	indel	-	-	ENSG00000170390	DCLK2
	rs60160057	rs76947074	4	150996295	150075143	A	G	-4535	1	0.9747	G=G,A=A	0.0446	0.0965	0.0694	0.2087	0.1145	upstream	-	-	ENSG00000170390	DCLK2
	rs60160057	rs28374205	4	150997822	150076670	A	G	-3008	1	1	G=A,A=G	0.9554	0.9035	0.9306	0.7903	0.8865	upstream	-	-	ENSG00000170390	DCLK2
	rs60160057	rs34144863	4	150998465	150077313	-	GT	-2367	1	1	G=GT,A=-	-	-	-	-	-	-	-	-	-	-
	rs60160057	rs10003178	4	150998544	150077392	A	G	-2286	1	1	G=A,A=G	0.9554	0.9035	0.9306	0.7893	0.8855	upstream	-	-	ENSG00000170390	DCLK2
	rs60160057	rs10005992	4	150999112	150077960	A	T	-1718	1	0.975	G=T,A=A	0.9554	0.9035	0.9286	0.7893	0.9059	upstream	-	-	ENSG00000170390	DCLK2
	rs60160057	rs60160057	4	151000830	150079678	A	G	0	1	1	G=G,A=A	0.0446	0.0965	0.0694	0.2087	0.0941	intron	-	-	ENSG00000170390	DCLK2
	rs60160057	rs28413051	4	151001278	150080126	A	G	448	1	0.9747	G=G,A=A	0.0439	0.0937	0.0685	0.1968	0.092	intron	-	-	ENSG00000170390	DCLK2
	rs60160057	rs61361070	4	151002365	150081213	A	G	1535	1	1	G=G,A=A	0.0454	0.0965	0.0685	0.2087	0.0941	intron	-	-	ENSG00000170390	DCLK2
	rs60160057	rs28513621	4	151002394	150081242	C	G	1564	1	1	G=G,A=C	0.0446	0.0965	0.0685	0.2087	0.0941	intron	-	-	ENSG00000170390	DCLK2
	rs60160057	rs4356899	4	151002618	150081466	A	C	1788	1	1	G=C,A=A	0.0446	0.0965	0.0685	0.2087	0.0941	intron	-	-	ENSG00000170390	DCLK2
	rs60160057	rs5862902	4	151002672	150081520	-	T	1841	1	1	G=T,A=-	-	-	-	-	-	indel	-	-	ENSG00000170390	DCLK2
	rs60160057	rs4259040	4	151002847	150081695	G	T	2017	1	0.9747	G=T,A=G	0.0446	0.0965	0.0685	0.2078	0.0941	intron	-	-	ENSG00000170390	DCLK2
	rs60160057	rs9307863	4	151003443	150082291	C	T	2613	1	0.975	G=T,A=C	0.9546	0.902	0.9315	0.7883	0.9059	intron	-	-	ENSG00000170390	DCLK2
	rs60160057	rs10031412	4	151005755	150084603	A	G	4925	1	1	G=G,A=A	0.0446	0.0965	0.0685	0.2087	0.0941	intron	-	-	ENSG00000170390	DCLK2
	rs60160057	rs28392881	4	151007145	150085993	A	G	6315	1	1	G=G,A=A	0.267	0.121	0.0685	0.2107	0.0951	intron	-	-	ENSG00000170390	DCLK2
	rs60160057	rs28439804	4	151007375	150086223	A	G	6545	1	1	G=G,A=A	0.2663	0.121	0.0685	0.2107	0.0951	intron	-	-	ENSG00000170390	DCLK2
	rs60160057	rs62339909	4	151009714	150088562	C	T	8884	1	1	G=C,A=T	0.9554	0.9035	0.9315	0.7913	0.9049	intron	-	-	ENSG00000170390	DCLK2
	rs60160057	rs28887006	4	151013718	150092566	C	T	12888	1	1	G=T,A=C	0.0446	0.0965	0.0685	0.2087	0.0941	intron	-	-	ENSG00000170390	DCLK2
	rs60160057	rs9784426	4	151015661	150094509	C	T	14831	1	1	G=C,A=T	0.9554	0.9035	0.9315	0.7913	0.9059	intron	-	-	ENSG00000170390	DCLK2
	rs60160057	rs28654919	4	151017407	150096255	C	T	16577	1	1	G=C,A=T	0.9554	0.9035	0.9315	0.7913	0.9059	intron	-	-	ENSG00000170390	DCLK2
	rs60160057	rs9968348	4	151022142	150100990	A	G	21312	1	1	G=G,A=A	0.0446	0.0965	0.0685	0.2087	0.0941	intron	-	-	ENSG00000170390	DCLK2
	rs60160057	rs9968351	4	151022261	150101109	A	G	21431	1	1	G=G,A=A	0.0446	0.0965	0.0685	0.2087	0.0941	intron	-	-	ENSG00000170390	DCLK2
	rs60160057	rs28397206	4	151022898	150101746	A	G	22068	1	1	G=A,A=G	0.9554	0.9035	0.9315	0.7913	0.9059	intron	-	-	ENSG00000170390	DCLK2
	rs60160057	rs4339189	4	151024575	150103423	C	G	23745	1	1	G=G,A=C	0.0446	0.0965	0.0685	0.2087	0.0941	intron	-	-	ENSG00000170390	DCLK2
	rs60160057	rs28360726	4	151027716	150106564	A	C	26886	1	1	G=C,A=A	0.0439	0.0965	0.0685	0.2087	0.0941	intron	-	-	ENSG00000170390	DCLK2
	rs60160057	rs28559901	4	151029031	150107879	G	T	28201	1	1	G=G,A=T	0.9554	0.9035	0.9315	0.7913	0.9059	intron	-	-	ENSG00000170390	DCLK2
	rs60160057	rs28416593	4	151029034	150107882	A	G	28204	1	1	G=G,A=A	0.0446	0.0965	0.0685	0.2087	0.0941	intron	-	-	ENSG00000170390	DCLK2
	rs60160057	rs9985766	4	151030070	150108918	A	G	29240	1	1	G=A,A=G	0.9546	0.9035	0.9315	0.7913	0.9059	intron	-	-	ENSG00000170390	DCLK2
	rs60160057	rs10027662	4	151034358	150113206	C	T	33528	1	1	G=C,A=T	0.9546	0.9035	0.9315	0.7913	0.9059	intron	-	-	ENSG00000170390	DCLK2
	rs60160057	rs28896206	4	151034907	150113755	C	T	34077	1	1	G=T,A=C	0.0454	0.0965	0.0685	0.2087	0.0941	intron	-	-	ENSG00000170390	DCLK2
	rs60160057	rs9992748	4	151037795	150116643	A	C	36965	1	1	G=C,A=A	0.0454	0.0965	0.0685	0.2087	0.0941	intron	-	-	ENSG00000170390	DCLK2
	rs60160057	rs13435543	4	151040829	150119677	A	G	39999	1	0.8835	G=A,A=G	0.8933	0.8905	0.9296	0.7753	0.8957	intron	-	-	ENSG00000170390	DCLK2
	rs60160057	rs28806288	4	151048211	150127059	A	G	47381	1	0.8835	G=A,A=G	0.9531	0.8977	0.9315	0.7753	0.8957	intron	-	-	ENSG00000170390	DCLK2
	rs60160057	rs6848344	4	151049132	150127980	G	T	48302	1	0.8835	G=G,A=T	0.9539	0.8977	0.9315	0.7744	0.8957	intron	-	-	ENSG00000170390	DCLK2
	rs60160057	rs28642700	4	151051605	150130453	A	C	50775	1	0.8835	G=A,A=C	0.9531	0.8977	0.9306	0.7753	0.8957	intron	-	-	ENSG00000170390	DCLK2
	rs60160057	rs28665284	4	151053905	150132753	C	T	53075	1	0.8835	G=C,A=T	0.9531	0.8977	0.9315	0.7753	0.8957	intron	-	-	ENSG00000170390	DCLK2
	rs60160057	rs56150320	4	151055219	150134067	A	G	54389	1	0.8835	G=G,A=A	0.0461	0.1023	0.0685	0.2247	0.1033	intron	-	-	ENSG00000170390	DCLK2
	rs60160057	rs57168672	4	151056499	150135347	A	T	55669	1	0.8835	G=A,A=T	0.9539	0.8977	0.9315	0.7753	0.8957	intron	-	-	ENSG00000170390	DCLK2
	rs62365174	rs112064273	5	78904697	79608874	C	T	-21046	1	0.9421	A=C,G=T	0.6868	0.9524	0.9911	0.9254	0.9325	upstream	-	-	ENSG00000164329	TENT2 (PAPD4)
	rs62365174	rs3829808	5	78909324	79613501	G	T	-16419	1	1	A=T,G=G	0.4796	0.232	0.1349	0.0964	0.1339	intron	-	-	ENSG00000164329	TENT2 (PAPD4)
	rs62365174	rs6863792	5	78909958	79614135	A	C	-15785	1	1	A=A,G=C	0.528	0.7695	0.8641	0.9036	0.8671	intron	-	-	ENSG00000164329	TENT2 (PAPD4)
	rs62365174	rs62364124	5	78910132	79614309	A	G	-15611	1	0.9421	A=G,G=A	0.3071	0.0476	0.0079	0.0746	0.0634	intron	-	-	ENSG00000164329	TENT2 (PAPD4)
	rs62365174	rs6883691	5	78910248	79614425	C	T	-15495	1	1	A=C,G=T	0.528	0.7695	0.8641	0.9036	0.8671	intron	-	-	ENSG00000164329	TENT2 (PAPD4)
	rs62365174	rs6453465	5	78911193	79615370	A	G	-14550	1	1	A=G,G=A	0.4728	0.2305	0.1359	0.0964	0.1339	intron	-	-	ENSG00000164329	TENT2 (PAPD4)
	rs62365174	rs57914379	5	78912108	79616285	A	G	-13635	1	1	A=G,G=A	0.4728	0.2305	0.1359	0.0964	0.1339	intron	-	-	ENSG00000164329	TENT2 (PAPD4)
	rs62365174	rs60818258	5	78912380	79616557	A	G	-13363	1	1	A=A,G=G	0.5272	0.7695	0.8641	0.9036	0.8661	intron	-	-	ENSG00000164329	TENT2 (PAPD4)
	rs62365174	rs60872022	5	78912793	79616970	A	G	-12950	1	1	A=A,G=G	0.5265	0.7695	0.8641	0.9036	0.8661	intron	-	-	ENSG00000164329	TENT2 (PAPD4)
	rs62365174	rs35805677	5	78913441	79617618	C	G	-12302	1	1	A=G,G=C	0.4735	0.2305	0.1359	0.0964	0.1339	intron	-	-	ENSG00000164329	TENT2 (PAPD4)
	rs62365174	rs62364128	5	78913639	79617816	G	T	-12104	1	1	A=T,G=G	0.4743	0.2305	0.1359	0.0964	0.1339	intron	-	-	ENSG00000164329	TENT2 (PAPD4)
	rs62365174	rs60143301	5	78914237	79618414	-	T	-11518	1	0.9447	A=-,G=T	-	-	-	-	-	indel	-	-	ENSG00000164329	TENT2 (PAPD4)
	rs62365174	rs6866361	5	78914307	79618484	C	G	-11436	1	1	A=C,G=G	0.5257	0.7709	0.8641	0.9036	0.8661	intron	-	-	ENSG00000164329	TENT2 (PAPD4)
	rs62365174	rs6887052	5	78914347	79618524	A	G	-11396	1	1	A=A,G=G	0.5257	0.7709	0.8641	0.9036	0.8661	intron	-	-	ENSG00000164329	TENT2 (PAPD4)
	rs62365174	rs200477616	5	78917588	79621765	-	C	-8155	1	1	A=-,G=C	-	-	-	-	-	indel	-	-	ENSG00000164329	TENT2 (PAPD4)
	rs62365174	rs11955301	5	78917592	79621769	A	C	-8151	1	1	A=A,G=C	0.5197	0.7709	0.8641	0.9036	0.8661	indel	-	-	ENSG00000164329	TENT2 (PAPD4)
	rs62365174	rs202123066	5	78917599	79621776	-	C	-8144	1	1	A=-,G=C	-	-	-	-	-	indel	-	-	ENSG00000164329	TENT2 (PAPD4)
	rs62365174	rs201660893	5	78917603	79621780	A	C	-8140	1	1	A=A,G=C	0.5522	0.7738	0.8671	0.9036	0.8661	indel	-	-	ENSG00000164329	TENT2 (PAPD4)
	rs62365174	rs62364129	5	78918084	79622261	C	T	-7659	1	1	A=C,G=T	0.5265	0.7709	0.8641	0.9016	0.864	intron	-	-	ENSG00000164329	TENT2 (PAPD4)
	rs62365174	rs62364130	5	78918116	79622293	C	T	-7627	1	1	A=T,G=C	0.4735	0.2291	0.1359	0.0984	0.136	intron	-	-	ENSG00000164329	TENT2 (PAPD4)
	rs62365174	rs59165449	5	78918465	79622642	C	T	-7278	1	1	A=C,G=T	0.5265	0.7709	0.8641	0.9026	0.8661	intron	-	-	ENSG00000164329	TENT2 (PAPD4)
	rs62365174	rs1875530	5	78920250	79624427	T	G	-5493	1	1	A=T,G=G	0.5265	0.7709	0.8641	0.9036	0.8671	intron	-	-	ENSG00000164329	TENT2 (PAPD4)
	rs62365174	rs4704568	5	78921373	79625550	C	T	-4370	1	1	A=C,G=T	0.5265	0.7709	0.8641	0.9036	0.8661	intron	-	-	ENSG00000164329	TENT2 (PAPD4)
	rs62365174	rs9800020	5	78921943	79626120	C	T	-3800	1	1	A=C,G=T	0.5265	0.7709	0.8641	0.9036	0.8661	intron	-	-	ENSG00000164329	TENT2 (PAPD4)
	rs62365174	rs61407429	5	78922612	79626789	-	TAATGCCAT	-3131	1	1	A=-,G=TAATGCCAT	-	-	-	-	-	indel	-	-	ENSG00000164329	TENT2 (PAPD4)
	rs62365174	rs61563388	5	78922978	79627155	G	T	-2765	1	1	A=T,G=G	0.4735	0.2291	0.1359	0.0964	0.1339	intron	-	-	ENSG00000164329	TENT2 (PAPD4)
	rs62365174	rs4635919	5	78923330	79627507	C	T	-2413	1	1	A=C,G=T	0.5257	0.7709	0.8641	0.9036	0.8661	intron	-	-	ENSG00000164329	TENT2 (PAPD4)
	rs62365174	rs2404463	5	78923723	79627900	G	A	-2020	1	1	A=A,G=G	0.4743	0.2291	0.1359	0.0964	0.1339	intron	-	-	ENSG00000164329	TENT2 (PAPD4)
	rs62365174	rs2404462	5	78923840	79628017	G	A	-1903	1	1	A=G,G=A	0.5257	0.7709	0.8641	0.9036	0.8661	intron	-	-	ENSG00000164329	TENT2 (PAPD4)
	rs62365174	rs6877965	5	78924313	79628490	C	T	-1430	1	1	A=T,G=C	0.4743	0.2291	0.1359	0.0964	0.1339	intron	-	-	ENSG00000164329	TENT2 (PAPD4)
	rs62365174	rs200961944	5	78925642	79629819	-	CT	-103	1	1	A=CT,G=-	-	-	-	-	-	-	-	-	-	-
	rs62365174	rs62365173	5	78925710	79629887	A	G	-33	1	1	A=G,G=A	0.4735	0.2291	0.1369	0.0964	0.1339	intron	-	-	ENSG00000164329	TENT2 (PAPD4)
	rs62365174	rs62365174	5	78925743	79629920	A	G	0	1	1	A=A,G=G	0.5265	0.7709	0.8641	0.9036	0.8661	intron	-	-	ENSG00000164329	TENT2 (PAPD4)
	rs62365174	rs202178496	5	78925781	79629958	-	C	38	1	1	A=-,G=C	-	-	-	-	-	indel	-	-	ENSG00000164329	TENT2 (PAPD4)
	rs62365174	rs59421001	5	78925953	79630130	A	G	210	1	1	A=G,G=A	0.4735	0.2291	0.1359	0.0964	0.1339	intron	-	-	ENSG00000164329	TENT2 (PAPD4)
	rs62365174	rs62365175	5	78926076	79630253	A	G	333	1	0.9421	A=G,G=A	0.0182	0.0259	0.0079	0.0716	0.0501	intron	-	-	ENSG00000164329	TENT2 (PAPD4)
	rs62365174	rs56313948	5	78926562	79630739	A	G	819	1	1	A=A,G=G	0.5257	0.7709	0.8641	0.9036	0.8661	intron	-	-	ENSG00000164329	TENT2 (PAPD4)
	rs62365174	rs11959459	5	78926960	79631137	A	C	1217	1	1	A=A,G=C	0.5257	0.7723	0.8641	0.9036	0.8661	intron	-	-	ENSG00000164329	TENT2 (PAPD4)
	rs62365174	rs11949498	5	78927418	79631595	A	G	1675	1	1	A=G,G=A	0.4743	0.2291	0.1359	0.0964	0.1339	intron	-	-	ENSG00000164329	TENT2 (PAPD4)
	rs62365174	rs56849211	5	78927798	79631975	G	T	2055	1	1	A=G,G=T	0.5257	0.7709	0.8641	0.9036	0.8661	intron	-	-	ENSG00000164329	TENT2 (PAPD4)
	rs62365174	rs61142612	5	78927809	79631986	C	G	2066	1	1	A=C,G=G	0.5257	0.7709	0.8641	0.9036	0.8661	intron	-	-	ENSG00000164329	TENT2 (PAPD4)
	rs62365174	rs66877396	5	78928077	79632254	A	T	2334	1	1	A=T,G=A	0.4743	0.2291	0.1359	0.0964	0.1339	intron	-	-	ENSG00000164329	TENT2 (PAPD4)
	rs62365174	rs7724550	5	78928554	79632731	C	G	2811	1	1	A=G,G=C	0.4743	0.2291	0.1359	0.0964	0.1339	intron	-	-	ENSG00000164329	TENT2 (PAPD4)
	rs62365174	rs7707820	5	78928785	79632962	A	C	3042	1	1	A=A,G=C	0.5257	0.7709	0.8641	0.9036	0.8661	intron	-	-	ENSG00000164329	TENT2 (PAPD4)
	rs62365174	rs7730160	5	78929006	79633183	A	C	3263	1	1	A=C,G=A	0.4735	0.2291	0.1349	0.0964	0.135	intron	-	-	ENSG00000164329	TENT2 (PAPD4)
	rs62365174	rs7715832	5	78929035	79633212	C	T	3292	1	1	A=T,G=C	0.4743	0.2291	0.1349	0.0964	0.135	intron	-	-	ENSG00000164329	TENT2 (PAPD4)
	rs62365174	rs7711911	5	78929062	79633239	A	G	3319	1	1	A=A,G=G	0.5257	0.7709	0.8651	0.9036	0.8661	intron	-	-	ENSG00000164329	TENT2 (PAPD4)
	rs62365174	rs7730498	5	78929236	79633413	C	T	3493	1	1	A=C,G=T	0.5265	0.7709	0.8641	0.9036	0.8661	intron	-	-	ENSG00000164329	TENT2 (PAPD4)
	rs62365174	rs11957254	5	78929325	79633502	G	T	3582	1	1	A=T,G=G	0.4743	0.2291	0.1359	0.0964	0.1339	intron	-	-	ENSG00000164329	TENT2 (PAPD4)
	rs62365174	rs10565563	5	78929550	79633727	-	TTTTTT	3801	1	0.8492	A=TTTTTT,G=-	-	-	-	-	-	-	-	-	-	-
	rs62365174	rs62365177	5	78929864	79634041	A	C	4121	1	1	A=C,G=A	0.4743	0.2291	0.1359	0.0964	0.1339	intron	-	-	ENSG00000164329	TENT2 (PAPD4)
	rs62365174	rs67714270	5	78930071	79634248	C	T	4328	1	1	A=T,G=C	0.4735	0.2291	0.1359	0.0964	0.1339	intron	-	-	ENSG00000164329	TENT2 (PAPD4)
	rs62365174	rs6453466	5	78930987	79635164	C	G	5244	1	1	A=C,G=G	0.5265	0.7709	0.8641	0.9036	0.865	intron	-	-	ENSG00000164329	TENT2 (PAPD4)
	rs62365174	rs6453467	5	78931038	79635215	C	G	5295	1	1	A=G,G=C	0.4735	0.2291	0.1359	0.0964	0.135	intron	-	-	ENSG00000164329	TENT2 (PAPD4)
	rs62365174	rs6862798	5	78931459	79635636	C	T	5716	1	1	A=C,G=T	0.5272	0.7723	0.8641	0.9036	0.8661	intron	-	-	ENSG00000164329	TENT2 (PAPD4)
	rs62365174	rs56129912	5	78932499	79636676	C	G	6756	1	0.9421	A=G,G=C	0.1747	0.0403	0.0079	0.0746	0.0634	intron	-	-	ENSG00000164329	TENT2 (PAPD4)
	rs62365174	rs4704569	5	78933867	79638044	C	T	8124	1	1	A=T,G=C	0.4743	0.2291	0.1359	0.0964	0.1339	intron	-	-	ENSG00000164329	TENT2 (PAPD4)
	rs62365174	rs11957848	5	78934556	79638733	C	T	8813	1	1	A=C,G=T	0.5265	0.7709	0.8641	0.9036	0.8661	intron	-	-	ENSG00000164329	TENT2 (PAPD4)
	rs62365174	rs34582754	5	78934870	79639047	A	T	9127	1	1	A=T,G=A	0.4735	0.2291	0.1359	0.0964	0.1339	intron	-	-	ENSG00000164329	TENT2 (PAPD4)
	rs62365174	rs6885824	5	78935628	79639805	A	C	9885	1	0.9421	A=C,G=A	0.1747	0.0403	0.0079	0.0746	0.0613	intron	-	-	ENSG00000164329	TENT2 (PAPD4)
	rs62365174	rs11952795	5	78935891	79640068	C	G	10148	1	1	A=G,G=C	0.4735	0.2291	0.1359	0.0964	0.1339	intron	-	-	ENSG00000164329	TENT2 (PAPD4)
	rs62365174	rs62365182	5	78936129	79640306	C	T	10386	1	1	A=T,G=C	0.4735	0.2291	0.1359	0.0964	0.1339	intron	-	-	ENSG00000164329	TENT2 (PAPD4)
	rs62365174	rs6896893	5	78937321	79641498	C	T	11578	1	1	A=C,G=T	0.5272	0.7709	0.8641	0.9036	0.8661	intron	-	-	ENSG00000164329	TENT2 (PAPD4)
	rs62365174	rs10714109	5	78937531	79641708	-	G	11787	1	1	A=G,G=-	-	-	-	-	-	indel	-	-	ENSG00000164329	TENT2 (PAPD4)
	rs62365174	rs4704570	5	78937609	79641786	A	G	11866	1	1	A=G,G=A	0.4728	0.2291	0.1359	0.0964	0.1339	intron	-	-	ENSG00000164329	TENT2 (PAPD4)
	rs62365174	rs1948763	5	78939547	79643724	T	C	13804	1	1	A=C,G=T	0.4728	0.2291	0.1359	0.0964	0.1339	intron	-	-	ENSG00000164329	TENT2 (PAPD4)
	rs62365174	rs1948762	5	78939551	79643728	G	A	13808	1	1	A=A,G=G	0.4728	0.2291	0.1359	0.0964	0.1339	intron	-	-	ENSG00000164329	TENT2 (PAPD4)
	rs62365174	rs58314186	5	78940139	79644316	A	G	14396	1	1	A=G,G=A	0.4735	0.2291	0.1359	0.0964	0.1339	intron	-	-	ENSG00000164329	TENT2 (PAPD4)
	rs62365174	rs34059910	5	78940414	79644591	C	G	14671	1	1	A=C,G=G	0.5257	0.7709	0.8641	0.9036	0.8661	intron	-	-	ENSG00000164329	TENT2 (PAPD4)
	rs62365174	rs16876991	5	78940783	79644960	C	T	15040	1	0.9421	A=C,G=T	0.8253	0.9597	0.9921	0.9254	0.9387	intron	-	-	ENSG00000164329	TENT2 (PAPD4)
	rs62365174	rs139421526	5	78941670	79645847	-	CACAAACA	15919	1	1	A=CACAAACA,G=-	-	-	-	-	-	-	-	-	-	-
	rs62365174	rs148646986	5	78942594	79646771	-	TT	16849	1	1	A=TT,G=-	-	-	-	-	-	-	-	-	-	-
	rs62365174	rs6860936	5	78943630	79647807	C	G	17887	1	1	A=C,G=G	0.5265	0.7709	0.8641	0.9036	0.8661	intron	-	-	ENSG00000164329	TENT2 (PAPD4)
	rs62365174	rs1139280	5	78944057	79648234	A	G	18314	1	1	A=G,G=A	0.4735	0.2291	0.1359	0.0964	0.1339	intron	-	-	ENSG00000164329	TENT2 (PAPD4)
	rs62365174	rs62365186	5	78944179	79648356	A	G	18436	1	1	A=G,G=A	0.4735	0.2291	0.1359	0.0964	0.1339	intron	-	-	ENSG00000164329	TENT2 (PAPD4)
	rs62365174	rs7711830	5	78945711	79649888	A	G	19968	1	1	A=G,G=A	0.4735	0.2291	0.1359	0.0964	0.1339	intron	-	-	ENSG00000164329	TENT2 (PAPD4)
	rs62365174	rs7732613	5	78945835	79650012	A	G	20092	1	1	A=A,G=G	0.5265	0.7709	0.8641	0.9036	0.8661	intron	-	-	ENSG00000164329	TENT2 (PAPD4)
	rs62365174	rs7717872	5	78946522	79650699	C	T	20779	1	1	A=C,G=T	0.5265	0.7723	0.8641	0.9036	0.8661	intron	-	-	ENSG00000164329	TENT2 (PAPD4)
	rs62365174	rs11305023	5	78947288	79651465	-	A	21544	1	1	A=A,G=-	-	-	-	-	-	indel	-	-	ENSG00000164329	TENT2 (PAPD4)
	rs62365174	rs56039711	5	78948667	79652844	A	G	22924	1	1	A=A,G=G	0.5265	0.7709	0.8641	0.9036	0.8661	intron	-	-	ENSG00000164329	TENT2 (PAPD4)
	rs62365174	rs56125199	5	78948705	79652882	A	T	22962	1	1	A=T,G=A	0.4871	0.2305	0.1359	0.0964	0.1339	intron	-	-	ENSG00000164329	TENT2 (PAPD4)
	rs62365174	rs6453469	5	78949413	79653590	A	G	23670	1	1	A=A,G=G	0.5265	0.7709	0.8641	0.9036	0.8661	intron	-	-	ENSG00000164329	TENT2 (PAPD4)
	rs62365174	rs62365189	5	78949877	79654054	A	G	24134	1	1	A=A,G=G	0.5272	0.7695	0.8641	0.9036	0.8661	intron	-	-	ENSG00000164329	TENT2 (PAPD4)
	rs62365174	rs62365190	5	78949908	79654085	C	G	24165	1	1	A=C,G=G	0.5272	0.7695	0.8641	0.9036	0.8661	intron	-	-	ENSG00000164329	TENT2 (PAPD4)
	rs62365174	rs62365191	5	78949951	79654128	C	T	24208	1	1	A=T,G=C	0.4728	0.2291	0.1359	0.0964	0.1339	intron	-	-	ENSG00000164329	TENT2 (PAPD4)
	rs62365174	rs3891351	5	78950371	79654548	T	C	24628	1	1	A=T,G=C	0.5272	0.7709	0.8641	0.9036	0.8661	intron	-	-	ENSG00000164329	TENT2 (PAPD4)
	rs62365174	rs764311	5	78950407	79654584	T	C	24664	1	1	A=C,G=T	0.4894	0.232	0.1359	0.0964	0.1339	intron	-	-	ENSG00000164329	TENT2 (PAPD4)
	rs62365174	rs60829850	5	78950587	79654764	-	A	24843	1	0.9421	A=A,G=-	-	-	-	-	-	indel	-	-	ENSG00000164329	TENT2 (PAPD4)
	rs62365174	rs58509055	5	78950895	79655072	A	G	25152	1	1	A=G,G=A	0.4728	0.2291	0.1359	0.0964	0.1339	intron	-	-	ENSG00000164329	TENT2 (PAPD4)
	rs62365174	rs6875026	5	78951474	79655651	A	G	25731	1	1	A=G,G=A	0.4728	0.2291	0.1359	0.0964	0.1339	intron	-	-	ENSG00000164329	TENT2 (PAPD4)
	rs62365174	rs6875039	5	78951490	79655667	A	G	25747	1	1	A=G,G=A	0.4728	0.2291	0.1359	0.0964	0.1339	intron	-	-	ENSG00000164329	TENT2 (PAPD4)
	rs62365174	rs6875078	5	78951567	79655744	C	G	25824	1	1	A=G,G=C	0.4728	0.2291	0.1359	0.0964	0.1339	intron	-	-	ENSG00000164329	TENT2 (PAPD4)
	rs62365174	rs61248190	5	78951864	79656041	A	G	26121	1	1	A=A,G=G	0.5265	0.7709	0.8641	0.9036	0.8661	intron	-	-	ENSG00000164329	TENT2 (PAPD4)
	rs62365174	rs4703780	5	78952290	79656467	A	T	26547	1	1	A=T,G=A	0.4728	0.2291	0.1359	0.0964	0.1339	intron	-	-	ENSG00000164329	TENT2 (PAPD4)
	rs62365174	rs67039976	5	78952691	79656868	A	G	26948	1	1	A=G,G=A	0.4735	0.2291	0.1359	0.0964	0.1339	intron	-	-	ENSG00000164329	TENT2 (PAPD4)
	rs62365174	rs6868626	5	78953785	79657962	A	G	28042	1	1	A=A,G=G	0.5265	0.7709	0.8611	0.9036	0.865	intron	-	-	ENSG00000164329	TENT2 (PAPD4)
	rs62365174	rs6873104	5	78954121	79658298	A	T	28378	1	1	A=A,G=T	0.5265	0.7709	0.8611	0.9036	0.8661	intron	-	-	ENSG00000164329	TENT2 (PAPD4)
	rs62365174	rs6877796	5	78954326	79658503	A	T	28583	1	1	A=T,G=A	0.4735	0.2291	0.1389	0.0964	0.1339	intron	-	-	ENSG00000164329	TENT2 (PAPD4)
	rs62365174	rs141214782	5	78954683	79658860	-	TATC	28940	1	1	A=-,G=TATC	-	-	-	-	-	indel	-	-	ENSG00000164329	TENT2 (PAPD4)
	rs62365174	rs62365226	5	78954995	79659172	A	G	29252	1	1	A=G,G=A	0.4735	0.2262	0.1359	0.0964	0.135	intron	-	-	ENSG00000164329	TENT2 (PAPD4)
	rs62365174	rs57958113	5	78955558	79659735	A	G	29815	1	1	A=A,G=G	0.5257	0.7738	0.8641	0.9036	0.8661	intron	-	-	ENSG00000164329	TENT2 (PAPD4)
	rs62365174	rs143469067	5	78955703	79659880	-	T	29960	1	1	A=-,G=T	-	-	-	-	-	indel	-	-	ENSG00000164329	TENT2 (PAPD4)
	rs62365174	rs58791731	5	78956619	79660796	C	G	30876	1	1	A=G,G=C	0.4735	0.2291	0.1389	0.0964	0.1339	intron	-	-	ENSG00000164329	TENT2 (PAPD4)
	rs62365174	rs61196068	5	78957543	79661720	A	G	31800	1	1	A=G,G=A	0.4735	0.2262	0.1359	0.0964	0.1339	intron	-	-	ENSG00000164329	TENT2 (PAPD4)
	rs62365174	rs7724000	5	78958366	79662543	A	G	32623	1	1	A=G,G=A	0.4728	0.2262	0.1359	0.0964	0.1339	intron	-	-	ENSG00000164329	TENT2 (PAPD4)
	rs62365174	rs62365229	5	78958549	79662726	A	G	32806	1	0.9421	A=G,G=A	0.0023	0.0259	0.0119	0.0716	0.0501	intron	-	-	ENSG00000164329	TENT2 (PAPD4)
	rs62365174	rs4704572	5	78959105	79663282	A	C	33362	1	1	A=C,G=A	0.4728	0.2262	0.1359	0.0964	0.1339	intron	-	-	ENSG00000164329	TENT2 (PAPD4)
	rs62365174	rs4703781	5	78959130	79663307	A	G	33387	1	1	A=A,G=G	0.5272	0.7738	0.8641	0.9036	0.8661	intron	-	-	ENSG00000164329	TENT2 (PAPD4)
	rs62365174	rs58919140	5	78959643	79663820	C	T	33900	1	1	A=C,G=T	0.5272	0.7738	0.8641	0.9036	0.8661	intron	-	-	ENSG00000164329	TENT2 (PAPD4)
	rs62365174	rs57959985	5	78959746	79663923	C	G	34003	1	1	A=G,G=C	0.4728	0.2262	0.1359	0.0964	0.1339	intron	-	-	ENSG00000164329	TENT2 (PAPD4)
	rs62365174	rs62365232	5	78960215	79664392	C	T	34472	1	1	A=C,G=T	0.5265	0.7738	0.8641	0.9036	0.8661	intron	-	-	ENSG00000164329	TENT2 (PAPD4)
	rs62365174	rs6861841	5	78961672	79665849	G	T	35929	1	1	A=G,G=T	0.5272	0.7738	0.8671	0.9036	0.8661	intron	-	-	ENSG00000164329	TENT2 (PAPD4)
	rs62365174	rs6867596	5	78962011	79666188	C	T	36268	1	1	A=C,G=T	0.5272	0.7738	0.8671	0.9036	0.8661	intron	-	-	ENSG00000164329	TENT2 (PAPD4)
	rs62365174	rs11427778	5	78962068	79666245	-	C	36325	1	1	A=-,G=C	-	-	-	-	-	indel	-	-	ENSG00000164329	TENT2 (PAPD4)
	rs62365174	rs6888822	5	78962307	79666484	A	G	36564	1	1	A=A,G=G	0.5272	0.7738	0.8671	0.9036	0.8661	intron	-	-	ENSG00000164329	TENT2 (PAPD4)
	rs62365174	rs62365233	5	78962979	79667156	C	G	37236	1	1	A=G,G=C	0.4735	0.2262	0.1329	0.0964	0.1339	intron	-	-	ENSG00000164329	TENT2 (PAPD4)
	rs62365174	rs62365234	5	78962991	79667168	A	G	37248	1	1	A=A,G=G	0.5265	0.7738	0.8671	0.9036	0.8661	intron	-	-	ENSG00000164329	TENT2 (PAPD4)
	rs62365174	rs16877016	5	78963113	79667290	A	G	37370	1	1	A=G,G=A	0.4667	0.2262	0.1329	0.0964	0.1339	intron	-	-	ENSG00000164329	TENT2 (PAPD4)
	rs62365174	rs62365235	5	78963115	79667292	C	G	37372	1	0.9421	A=G,G=C	0.2927	0.0461	0.0079	0.0746	0.0634	-	-	-	-	-
	rs62365174	rs6895525	5	78963780	79667957	A	C	38037	1	1	A=A,G=C	0.528	0.7738	0.8681	0.9036	0.8661	intron	-	-	ENSG00000164329	TENT2 (PAPD4)
	rs62365174	rs12109747	5	78968372	79672549	A	C	42629	1	0.9421	A=C,G=A	0.2973	0.0461	0.0079	0.0746	0.0634	intron	-	-	ENSG00000164329	TENT2 (PAPD4)
	rs62365174	rs62365237	5	78968990	79673167	A	T	43247	1	1	A=T,G=A	0.4735	0.2291	0.1359	0.0964	0.1339	intron	-	-	ENSG00000164329	TENT2 (PAPD4)
	rs62365174	rs56094046	5	78969214	79673391	C	T	43471	1	1	A=T,G=C	0.4735	0.2291	0.1359	0.0964	0.1339	intron	-	-	ENSG00000164329	TENT2 (PAPD4)
	rs62365174	rs56080470	5	78969387	79673564	A	G	43644	1	0.9421	A=G,G=A	0.292	0.0461	0.0079	0.0746	0.0613	intron	-	-	ENSG00000164329	TENT2 (PAPD4)
	rs62365174	rs59139428	5	78969391	79673568	-	T	43648	1	1	A=-,G=T	-	-	-	-	-	indel	-	-	ENSG00000164329	TENT2 (PAPD4)
	rs62365174	rs1559078	5	78970603	79674780	G	A	44860	1	1	A=A,G=G	0.4735	0.2493	0.1399	0.0964	0.1339	intron	-	-	ENSG00000164329	TENT2 (PAPD4)
	rs62365174	rs72478774	5	78971994	79676171	-	ACACACAC	46243	1	1	A=ACACACAC,G=-	-	-	-	-	-	indel	-	-	ENSG00000164329	TENT2 (PAPD4)
	rs62365174	rs62365240	5	78974104	79678281	A	G	48361	1	1	A=A,G=G	0.5265	0.7709	0.8641	0.9036	0.865	intron	-	-	ENSG00000164329	TENT2 (PAPD4)
	rs62365174	rs745183	5	78974561	79678738	C	T	48818	1	1	A=T,G=C	0.4735	0.2291	0.1359	0.0964	0.135	intron	-	-	ENSG00000164329	TENT2 (PAPD4)
	rs62365174	rs3736401	5	78977661	79681838	C	A	51918	1	1	A=A,G=C	0.4735	0.2291	0.1359	0.0964	0.135	intron	-	-	ENSG00000164329	TENT2 (PAPD4)
	rs62365174	rs11951259	5	78978598	79682775	A	G	52855	1	1	A=A,G=G	0.5265	0.7709	0.8641	0.9026	0.8661	intron	-	-	ENSG00000164329	TENT2 (PAPD4)
	rs62365174	rs62365242	5	78979388	79683565	A	G	53645	1	0.9421	A=G,G=A	0.2882	0.049	0.0119	0.0746	0.0634	intron	-	-	ENSG00000164329	TENT2 (PAPD4)
	rs62365174	rs146114846	5	78981374	79685551	-	AACTG	55626	1	1	A=AACTG,G=-	-	-	-	-	-	-	-	-	-	-
	rs112347796	rs112347796	5	138964818	139585233	-	AG	NA	1	1		-	-	-	-	-	intron	-	-	ENSG00000131508	UBE2D2
	rs57415150	rs150818775	8	2845495	2987973	-	ACCATGGGGGTTGGCTGC	-36992	1	0.9118	G=ACCATGGGGGTTGGCTGC,A=-	-	-	-	-	-	-	-	-	-	-
	rs57415150	rs4876057	8	2845761	2988239	C	T	-36708	1	0.9118	G=C,A=T	0.9644	0.9395	0.8929	0.9533	0.9693	intron	-	-	ENSG00000183117	CSMD1
	rs57415150	rs77354399	8	2858526	3001004	A	G	-23943	1	0.9118	G=G,A=A	0.0514	0.0576	0.0823	0.0437	0.0286	intron	-	-	ENSG00000183117	CSMD1
	rs57415150	rs74522954	8	2860690	3003168	C	T	-21779	1	0.9118	G=T,A=C	0.0613	0.0591	0.0823	0.0437	0.0286	intron	-	-	ENSG00000183117	CSMD1
	rs57415150	rs80027456	8	2861276	3003754	C	T	-21193	1	0.9118	G=T,A=C	0.0613	0.0576	0.0823	0.0437	0.0286	intron	-	-	ENSG00000183117	CSMD1
	rs57415150	rs75036125	8	2861860	3004338	C	T	-20609	1	0.9118	G=C,A=T	0.9387	0.9438	0.9177	0.9563	0.9714	intron	-	-	ENSG00000183117	CSMD1
	rs57415150	rs146231283	8	2862568	3005046	C	G	-19901	1	0.9118	G=G,A=C	0.0613	0.0562	0.0823	0.0437	0.0286	intron	-	-	ENSG00000183117	CSMD1
	rs57415150	rs13256930	8	2863756	3006234	C	G	-18713	1	0.9118	G=C,A=G	0.938	0.9438	0.9276	0.9583	0.9734	intron	-	-	ENSG00000183117	CSMD1
	rs57415150	rs13258007	8	2863757	3006235	A	G	-18712	1	0.9118	G=A,A=G	0.938	0.9438	0.9276	0.9583	0.9734	intron	-	-	ENSG00000183117	CSMD1
	rs57415150	rs188145368	8	2863960	3006438	C	G	-18509	1	0.9118	G=G,A=C	0.053	0.0562	0.0813	0.0437	0.0286	intron	-	-	ENSG00000183117	CSMD1
	rs57415150	rs185612628	8	2864242	3006720	A	G	-18227	1	0.9118	G=A,A=G	0.947	0.9438	0.9187	0.9573	0.9714	intron	-	-	ENSG00000183117	CSMD1
	rs57415150	rs11984719	8	2865886	3008364	C	T	-16583	1	0.9118	G=T,A=C	0.0923	0.062	0.0843	0.0427	0.0286	intron	-	-	ENSG00000183117	CSMD1
	rs57415150	rs76346084	8	2867928	3010406	A	G	-14541	1	0.9118	G=G,A=A	0.084	0.0605	0.0813	0.0427	0.0286	intron	-	-	ENSG00000183117	CSMD1
	rs57415150	rs75257001	8	2868183	3010661	A	G	-14286	1	0.8371	G=G,A=A	0.1346	0.0663	0.0804	0.0437	0.0286	intron	-	-	ENSG00000183117	CSMD1
	rs57415150	rs80060772	8	2868839	3011317	A	G	-13630	1	0.9118	G=G,A=A	0.084	0.0605	0.0813	0.0427	0.0286	intron	-	-	ENSG00000183117	CSMD1
	rs57415150	rs369821946	8	2868992	3011470	-	TCTA	-13484	1	0.9118	G=CTAT,A=-	-	-	-	-	-	-	-	-	-	-
	rs57415150	rs7827141	8	2869487	3011965	C	G	-12982	1	0.9118	G=C,A=G	0.739	0.9251	0.9177	0.9573	0.9673	intron	-	-	ENSG00000183117	CSMD1
	rs57415150	rs4876060	8	2870899	3013377	A	T	-11570	1	0.8371	G=A,A=T	0.8744	0.9337	0.9187	0.9563	0.9714	intron	-	-	ENSG00000183117	CSMD1
	rs57415150	rs77173367	8	2872169	3014647	C	T	-10300	1	0.9118	G=T,A=C	0.0454	0.0576	0.0813	0.0437	0.0286	intron	-	-	ENSG00000183117	CSMD1
	rs57415150	rs79004311	8	2872262	3014740	C	G	-10207	1	0.9118	G=C,A=G	0.9539	0.9424	0.9187	0.9573	0.9714	intron	-	-	ENSG00000183117	CSMD1
	rs57415150	rs76592815	8	2872281	3014759	A	T	-10188	1	0.9118	G=T,A=A	0.0015	0.0144	0	0.0427	0.0245	intron	-	-	ENSG00000183117	CSMD1
	rs57415150	rs74549519	8	2872764	3015242	A	C	-9705	1	0.9118	G=C,A=A	0.0446	0.0562	0.0813	0.0427	0.0286	intron	-	-	ENSG00000183117	CSMD1
	rs57415150	rs78551767	8	2873195	3015673	A	G	-9274	1	0.9118	G=G,A=A	0.0446	0.0562	0.0813	0.0427	0.0286	intron	-	-	ENSG00000183117	CSMD1
	rs57415150	rs78852848	8	2873303	3015781	A	G	-9166	1	0.9118	G=G,A=A	0.0598	0.0605	0.0813	0.0427	0.0286	intron	-	-	ENSG00000183117	CSMD1
	rs57415150	rs78163725	8	2874375	3016853	A	G	-8094	1	0.9118	G=G,A=A	0.0439	0.0562	0.0813	0.0427	0.0286	intron	-	-	ENSG00000183117	CSMD1
	rs57415150	rs12114278	8	2875023	3017501	A	C	-7446	1	0.8371	G=A,A=C	0.8608	0.9308	0.9187	0.9563	0.9714	indel	-	-	ENSG00000183117	CSMD1
	rs57415150	rs12115147	8	2875024	3017502	A	C	-7445	1	0.9118	G=C,A=A	0.059	0.0605	0.0813	0.0427	0.0286	-	-	-	-	-
	rs57415150	rs76474005	8	2875416	3017894	C	G	-7053	1	0.9118	G=C,A=G	0.9395	0.9395	0.9187	0.9573	0.9703	intron	-	-	ENSG00000183117	CSMD1
	rs57415150	rs75386347	8	2875667	3018145	A	T	-6802	1	0.9118	G=A,A=T	0.941	0.9395	0.9187	0.9573	0.9714	intron	-	-	ENSG00000183117	CSMD1
	rs57415150	rs79555792	8	2875872	3018350	A	G	-6597	1	0.9118	G=G,A=A	0.0582	0.0605	0.0813	0.0427	0.0286	intron	-	-	ENSG00000183117	CSMD1
	rs57415150	rs148075454	8	2876779	3019257	-	T	-5690	1	0.9118	G=-,A=T	-	-	-	-	-	indel	-	-	ENSG00000183117	CSMD1
	rs57415150	rs17079078	8	2876834	3019312	A	C	-5635	1	0.9118	G=C,A=A	0.0507	0.0562	0.0813	0.0427	0.0286	intron	-	-	ENSG00000183117	CSMD1
	rs57415150	rs79010479	8	2876917	3019395	G	T	-5552	1	0.9118	G=G,A=T	0.9365	0.938	0.9177	0.9573	0.9703	intron	-	-	ENSG00000183117	CSMD1
	rs57415150	rs77688746	8	2876986	3019464	A	G	-5483	1	0.9118	G=G,A=A	0.0635	0.062	0.0813	0.0427	0.0286	intron	-	-	ENSG00000183117	CSMD1
	rs57415150	rs7845140	8	2877009	3019487	A	G	-5460	1	0.9118	G=A,A=G	0.9365	0.938	0.9187	0.9573	0.9714	intron	-	-	ENSG00000183117	CSMD1
	rs57415150	rs7845394	8	2877121	3019599	A	G	-5348	1	0.9118	G=A,A=G	0.9334	0.938	0.9087	0.9573	0.9714	intron	-	-	ENSG00000183117	CSMD1
	rs57415150	rs7818639	8	2877474	3019952	A	T	-4995	1	0.9118	G=T,A=A	0.0507	0.0562	0.0813	0.0427	0.0286	intron	-	-	ENSG00000183117	CSMD1
	rs57415150	rs1011588	8	2878293	3020771	C	T	-4176	1	0.9118	G=C,A=T	0.9365	0.938	0.9187	0.9573	0.9714	intron	-	-	ENSG00000183117	CSMD1
	rs57415150	rs17079101	8	2881182	3023660	A	G	-1287	1	1	G=A,A=G	0.9516	0.9438	0.9117	0.9583	0.9714	intron	-	-	ENSG00000183117	CSMD1
	rs57415150	rs7824683	8	2881720	3024198	C	G	-749	1	1	G=G,A=C	0.0484	0.0562	0.0843	0.0417	0.0276	intron	-	-	ENSG00000183117	CSMD1
	rs57415150	rs60265540	8	2882400	3024878	-	C	-70	1	0.9118	G=C,A=-	-	-	-	-	-	indel	-	-	ENSG00000183117	CSMD1
	rs57415150	rs57415150	8	2882469	3024947	A	G	0	1	1	G=G,A=A	0.0605	0.062	0.0843	0.0417	0.0276	intron	-	-	ENSG00000183117	CSMD1
	rs57415150	rs75133656	8	2883317	3025795	C	T	848	1	1	G=T,A=C	0.0469	0.0562	0.0843	0.0417	0.0286	intron	-	-	ENSG00000183117	CSMD1
	rs57415150	rs75516796	8	2883515	3025993	A	G	1046	1	1	G=G,A=A	0.0552	0.0605	0.0784	0.0417	0.0276	intron	-	-	ENSG00000183117	CSMD1
	rs201375979	rs201375979	8	100917634	99905406	-	TA	0	1	1	TA=TA,-=-	-	-	-	-	-	indel	-	-	-	COX6C
	rs201375979	rs10098852	8	100921303	99909075	A	G	3671	1	1	TA=A,-=G	0.6097	0.5504	0.5268	0.6054	0.6994	intergenic	-	-	-	COX6C
	rs201375979	rs7832556	8	100923156	99910928	A	G	5524	1	1	TA=G,-=A	0.3888	0.451	0.4663	0.3936	0.2965	intergenic	-	-	-	COX6C
	rs2386642	rs2386642	10	5702259	5660296	G	A	0	1	1	G=G,A=A	0.2421	0.196	0.2708	0.3141	0.1442	intron	-	-	ENSG00000196372	ASB13
	rs2386642	rs2386641	10	5702268	5660305	G	A	9	1	0.9552	G=G,A=A	0.2821	0.3602	0.3135	0.3221	0.2331	intron	-	-	ENSG00000196372	ASB13
	rs2386642	rs12248558	10	5703277	5661314	C	T	1018	1	0.9131	G=T,A=C	0.851	0.6455	0.6835	0.6759	0.7802	intron	-	-	ENSG00000196372	ASB13
	rs2386642	rs12248979	10	5703987	5662024	C	T	1728	1	0.9552	G=T,A=C	0.7746	0.6383	0.6825	0.6809	0.7914	intron	-	-	ENSG00000196372	ASB13
	rs2386642	rs60404400	10	5704705	5662742	-	G	2446	0.9538	0.9098	G=G,A=-	-	-	-	-	-	indel	-	-	ENSG00000196372	ASB13
	rs2386642	rs4747977	10	5704786	5662823	C	G	2527	0.9538	0.9098	G=C,A=G	0.2466	0.3674	0.3155	0.3221	0.2597	intron	-	-	ENSG00000196372	ASB13
	rs117037102	rs187630353	11	93279998	93546832	A	G	-124610	1	1	C=G,T=A	0	0	0	0.006	0	upstream	-	-	ENSG00000166002	SMCO4
	rs117037102	rs117800237	11	93295018	93561852	A	G	-109590	1	1	C=G,T=A	0	0	0	0.004	0	downstream	-	-	ENSG00000240202	RN7SL223P
	rs117037102	rs117037102	11	93404608	93671442	C	T	0	1	1	C=C,T=T	0.9992	0.9784	0.999	0.9841	0.998	intron	-	-	-	CEP295
	rs117037102	rs117405490	11	93430425	93697259	C	G	25817	1	1	C=C,T=G	1	1	1	0.994	1	missense	783	P/A	-	CEP295
	rs117037102	rs117447794	11	93480195	93747029	A	C	75587	1	1	C=A,T=C	1	1	1	0.994	1	5_prime_UTR	-	-	ENSG00000182919	C11orf54
	rs117037102	rs146392314	11	93491738	93758572	A	G	87130	1	1	C=G,T=A	0.0008	0.0072	0.001	0.0109	0	intron	-	-	-	RP11-606E8.2
	rs117037102	rs138743714	11	93510401	93777235	G	T	105793	1	1	C=G,T=T	0.9992	0.9928	0.999	0.9861	0.999	intron	-	-	-	RP11-606E8.2
	rs112655343	rs61920312	12	14430436	14277502	C	T	-371	1	1	C=T,T=C	0.2882	0.098	0	0.1074	0.0634	intergenic	-	-	-	GNAI2P1
	rs112655343	rs112655343	12	14430807	14277873	C	T	0	1	1	C=C,T=T	0.7133	0.902	1	0.8926	0.9356	intergenic	-	-	-	GNAI2P1
	rs112655343	rs73056729	12	14432076	14279142	C	G	1269	1	0.947	C=G,T=C	0.2814	0.098	0	0.1074	0.0644	intergenic	-	-	-	GNAI2P1
	rs7311314	rs2029166	12	54590099	54196315	C	T	-2004	1	0.8075	G=C,A=T	0.5991	0.6816	0.5357	0.7425	0.5245	intergenic	-	-	-	SMUG1
	rs7311314	rs7296239	12	54591704	54197920	C	T	-399	1	0.9714	G=C,A=T	0.621	0.3775	0.5546	0.2863	0.5757	intergenic	-	-	-	SMUG1
	rs7311314	rs7311314	12	54592103	54198319	A	G	0	1	1	G=G,A=A	0.618	0.379	0.5526	0.2873	0.5706	intergenic	-	-	-	SMUG1
	rs7311314	rs11170843	12	54592187	54198403	C	T	84	1	1	G=T,A=C	0.6248	0.3775	0.5526	0.2873	0.5695	intergenic	-	-	-	SMUG1
	rs7311314	rs58657256	12	54592394	54198610	A	G	291	1	0.9432	G=G,A=A	0.264	0.3444	0.4861	0.2714	0.4898	intergenic	-	-	-	SMUG1
	rs7311314	rs58068455	12	54592434	54198650	A	G	331	1	0.9432	G=G,A=A	0.264	0.3444	0.4861	0.2714	0.4888	intergenic	-	-	-	SMUG1
	rs7311314	rs7966201	12	54593010	54199226	C	T	907	1	0.9714	G=C,A=T	0.4213	0.3631	0.5536	0.2873	0.5726	intergenic	-	-	-	SMUG1
	rs59192843	rs72627105	14	74311720	73845017	A	G	-202400	0.8947	0.8005	T=G,G=A	0.0484	0.0865	0.3611	0.0716	0.2832	upstream	-	-	-	RP5-1021I20.7
	rs59192843	rs72627106	14	74312458	73845755	C	T	-201662	0.8947	0.8005	T=C,G=T	0.9516	0.9135	0.6379	0.9284	0.7178	intergenic	-	-	-	RP5-1021I20.7
	rs59192843	rs139583567	14	74313352	73846649	C	T	-200768	0.8947	0.8005	T=C,G=T	0.9516	0.9135	0.6379	0.9284	0.7178	intergenic	-	-	-	PTGR2
	rs59192843	rs140573932	14	74315376	73848673	G	T	-198744	0.8947	0.8005	T=T,G=G	0.0484	0.0865	0.3621	0.0716	0.2822	upstream	-	-	ENSG00000140043	PTGR2
	rs59192843	rs17092737	14	74317000	73850297	C	T	-197120	0.8947	0.8005	T=C,G=T	0.9985	0.9164	0.6379	0.9284	0.7188	upstream	-	-	ENSG00000140043	PTGR2
	rs59192843	rs72627109	14	74318136	73851433	C	T	-195984	0.8947	0.8005	T=T,G=C	0.0484	0.0879	0.378	0.0716	0.2832	upstream	-	-	ENSG00000140043	PTGR2
	rs59192843	rs74521291	14	74319904	73853201	-	G	-194216	0.8947	0.8005	T=-,G=G	-	-	-	-	-	indel	-	-	ENSG00000140043	PTGR2
	rs59192843	rs17092878	14	74321322	73854619	A	G	-192798	0.8947	0.8005	T=G,G=A	0.0287	0.0865	0.4087	0.0716	0.2832	intron	-	-	ENSG00000140043	PTGR2
	rs59192843	rs149022423	14	74324403	73857700	A	G	-189717	0.8947	0.8005	T=G,G=A	0.0303	0.0865	0.4087	0.0716	0.2832	intron	-	-	ENSG00000140043	PTGR2
	rs59192843	rs1008701	14	74327621	73860918	A	C	-186499	0.8947	0.8005	T=A,G=C	0.997	0.915	0.5913	0.9284	0.7168	intron	-	-	ENSG00000140043	PTGR2
	rs59192843	rs11159040	14	74328799	73862096	G	T	-185321	0.8947	0.8005	T=G,G=T	0.997	0.915	0.5913	0.9284	0.7168	intron	-	-	ENSG00000140043	PTGR2
	rs59192843	rs72627111	14	74329781	73863078	A	G	-184339	0.8947	0.8005	T=A,G=G	0.9713	0.9135	0.5913	0.9284	0.7157	intron	-	-	ENSG00000140043	PTGR2
	rs59192843	rs3926910	14	74336823	73870120	G	A	-177297	0.8947	0.8005	T=G,G=A	0.9697	0.9135	0.5913	0.9284	0.7178	intron	-	-	ENSG00000140043	PTGR2
	rs59192843	rs2878736	14	74339759	73873056	A	C	-174361	0.8947	0.8005	T=A,G=C	0.972	0.9135	0.5913	0.9284	0.7157	intron	-	-	ENSG00000140043	PTGR2
	rs59192843	rs72627113	14	74340141	73873438	A	G	-173979	0.8947	0.8005	T=G,G=A	0.0295	0.0865	0.4087	0.0716	0.2832	intron	-	-	ENSG00000140043	PTGR2
	rs59192843	rs12050434	14	74341438	73874735	A	G	-172682	0.8947	0.8005	T=G,G=A	0.0303	0.0865	0.4087	0.0716	0.2832	intron	-	-	ENSG00000140043	PTGR2
	rs59192843	rs1963799	14	74342812	73876109	G	A	-171308	0.8947	0.8005	T=G,G=A	0.9697	0.9135	0.5913	0.9284	0.7178	intron	-	-	ENSG00000140043	PTGR2
	rs59192843	rs17093520	14	74346295	73879592	A	G	-167825	0.8947	0.8005	T=A,G=G	0.9697	0.9135	0.5913	0.9284	0.7178	intron	-	-	ENSG00000140043	PTGR2
	rs59192843	rs144516364	14	74347100	73880397	A	C	-167020	0.8947	0.8005	T=A,G=C	0.997	0.915	0.5913	0.9274	0.7178	intron	-	-	ENSG00000140043	PTGR2
	rs59192843	rs72627114	14	74350149	73883446	A	G	-163971	0.8947	0.8005	T=A,G=G	0.9977	0.915	0.5913	0.9284	0.7198	intron	-	-	ENSG00000140043	PTGR2
	rs59192843	rs59421227	14	74350227	73883524	C	T	-163893	0.8947	0.8005	T=C,G=T	0.9977	0.915	0.5913	0.9284	0.7178	intron	-	-	ENSG00000140043	PTGR2
	rs59192843	rs141069113	14	74350313	73883610	C	T	-163807	0.8947	0.8005	T=C,G=T	0.9977	0.915	0.5913	0.9284	0.7178	intron	-	-	ENSG00000140043	PTGR2
	rs59192843	rs72627115	14	74350638	73883935	A	G	-163482	0.8947	0.8005	T=G,G=A	0.0023	0.085	0.4087	0.0716	0.2822	intron	-	-	ENSG00000140043	PTGR2
	rs59192843	rs17093546	14	74353020	73886317	A	G	-161100	0.8947	0.8005	T=G,G=A	0.0318	0.0865	0.4087	0.0716	0.2822	3_prime_UTR	-	-	ENSG00000140043	PTGR2
	rs59192843	rs72627118	14	74355285	73888582	C	T	-158835	0.8947	0.8005	T=T,G=C	0.0318	0.0865	0.4087	0.0716	0.2822	intron	-	-	ENSG00000119725	ZNF410
	rs59192843	rs74337992	14	74356053	73889350	A	T	-158067	0.8947	0.8005	T=T,G=A	0.0318	0.0865	0.4087	0.0716	0.2822	intron	-	-	ENSG00000119725	ZNF410
	rs59192843	rs144918786	14	74361201	73894498	G	T	-152919	0.8947	0.8005	T=T,G=G	0.0318	0.0865	0.4087	0.0716	0.2822	intron	-	-	ENSG00000119725	ZNF410
	rs59192843	rs72627121	14	74366378	73899675	A	G	-147742	0.8947	0.8005	T=A,G=G	0.9985	0.915	0.5913	0.9284	0.7178	intron	-	-	ENSG00000119725	ZNF410
	rs59192843	rs1013644	14	74367564	73900861	T	C	-146556	0.8947	0.8005	T=C,G=T	0.0015	0.0865	0.4087	0.0716	0.2822	intron	-	-	ENSG00000119725	ZNF410
	rs59192843	rs183701795	14	74368017	73901314	A	T	-146103	0.8947	0.8005	T=T,G=A	0.0318	0.0865	0.4087	0.0716	0.2822	intron	-	-	ENSG00000119725	ZNF410
	rs59192843	rs17093882	14	74368741	73902038	C	T	-145379	0.8947	0.8005	T=C,G=T	0.9985	0.915	0.5913	0.9284	0.7178	intron	-	-	ENSG00000119725	ZNF410
	rs59192843	rs34579846	14	74372164	73905461	A	C	-141956	0.8947	0.8005	T=C,G=A	0.0318	0.0865	0.4087	0.0716	0.2822	intron	-	-	ENSG00000119725	ZNF410
	rs59192843	rs72627128	14	74373609	73906906	G	T	-140511	0.8947	0.8005	T=T,G=G	0.0318	0.0865	0.4087	0.0716	0.2822	intron	-	-	ENSG00000119725	ZNF410
	rs59192843	rs199567548	14	74374600	73907897	A	G	-139520	1	0.8952	T=A,G=G	0.9758	0.9164	0.6875	0.9334	0.7577	intron	-	-	ENSG00000119725	ZNF410
	rs59192843	rs72627131	14	74377608	73910905	A	G	-136512	0.8947	0.8005	T=G,G=A	0.0779	0.0922	0.4087	0.0736	0.2822	intron	-	-	ENSG00000119725	ZNF410
	rs59192843	rs72627132	14	74379868	73913165	A	G	-134252	0.8947	0.8005	T=G,G=A	0.0023	0.085	0.4087	0.0716	0.2822	intron	-	-	ENSG00000119725	ZNF410
	rs59192843	rs116568714	14	74381477	73914774	A	G	-132643	0.8947	0.8005	T=G,G=A	0.0756	0.0922	0.4087	0.0736	0.2822	intron	-	-	ENSG00000119725	ZNF410
	rs59192843	rs145121907	14	74384939	73918236	A	G	-129181	0.8947	0.8005	T=A,G=G	0.9251	0.9078	0.5942	0.9264	0.7178	intron	-	-	ENSG00000119725	ZNF410
	rs59192843	rs192516248	14	74384941	73918238	A	G	-129179	0.8947	0.8005	T=G,G=A	0.0015	0.085	0.4077	0.0716	0.2822	indel	-	-	ENSG00000119725	ZNF410
	rs59192843	rs12050300	14	74386523	73919820	A	G	-127597	0.8947	0.8005	T=G,G=A	0.0015	0.085	0.4087	0.0716	0.2822	intron	-	-	ENSG00000119725	ZNF410
	rs59192843	rs12050413	14	74388372	73921669	A	G	-125748	0.8947	0.8005	T=G,G=A	0.0787	0.0922	0.4097	0.0736	0.2822	intron	-	-	ENSG00000119725	ZNF410
	rs59192843	rs72627134	14	74395582	73928879	A	T	-118538	0.8947	0.8005	T=T,G=A	0.0061	0.085	0.4087	0.0716	0.2822	intron	-	-	ENSG00000119725	ZNF410
	rs59192843	rs17094045	14	74396251	73929548	A	G	-117869	0.8947	0.8005	T=G,G=A	0.0847	0.0893	0.4087	0.0716	0.2822	intron	-	-	ENSG00000119725	ZNF410
	rs59192843	rs72627135	14	74396283	73929580	A	G	-117837	0.8947	0.8005	T=G,G=A	0.0356	0.0865	0.4087	0.0716	0.2822	intron	-	-	ENSG00000119725	ZNF410
	rs59192843	rs113954406	14	74396434	73929731	C	T	-117686	0.8947	0.8005	T=C,G=T	0.9153	0.9107	0.5913	0.9284	0.7168	intron	-	-	ENSG00000119725	ZNF410
	rs59192843	rs17094056	14	74398030	73931327	C	T	-116090	0.8947	0.8005	T=C,G=T	0.9644	0.915	0.5913	0.9284	0.7178	intron	-	-	ENSG00000119725	ZNF410
	rs59192843	rs72627137	14	74400177	73933474	C	T	-113943	0.8947	0.8005	T=C,G=T	0.9145	0.9121	0.5913	0.9284	0.7178	3_prime_UTR	-	-	ENSG00000156050	FAM161B
	rs59192843	rs17094107	14	74406382	73939679	A	G	-107738	0.8947	0.8005	T=G,G=A	0.003	0.085	0.4087	0.0716	0.2822	intron	-	-	ENSG00000156050	FAM161B
	rs59192843	rs75730360	14	74409035	73942332	A	G	-105085	0.8947	0.8005	T=G,G=A	0.0227	0.085	0.4107	0.0716	0.2873	intron	-	-	ENSG00000156050	FAM161B
	rs59192843	rs118139038	14	74415553	73948850	A	G	-98567	0.8947	0.8005	T=G,G=A	0.0045	0.0937	0.1518	0.0775	0.3037	intron	-	-	ENSG00000156050	FAM161B
	rs59192843	rs17094157	14	74416665	73949962	C	T	-97455	0.8947	0.8005	T=T,G=C	0.0045	0.0937	0.1518	0.0765	0.3027	indel	-	-	ENSG00000119723	COQ6
	rs59192843	rs59892091	14	74417609	73950906	C	T	-96511	0.8947	0.8005	T=T,G=C	0.0045	0.0937	0.1518	0.0765	0.3016	intron	-	-	ENSG00000119723	COQ6
	rs59192843	rs146800451	14	74420620	73953917	-	AG	-93500	0.8947	0.8005	T=-,G=AG	-	-	-	-	-	indel	-	-	ENSG00000119723	COQ6
	rs59192843	rs145747095	14	74426375	73959672	C	T	-87745	0.8947	0.8005	T=C,G=T	0.9955	0.9078	0.8512	0.9225	0.6963	intron	-	-	ENSG00000119723	COQ6
	rs59192843	rs118113209	14	74432158	73965455	A	G	-81962	0.8947	0.8005	T=G,G=A	0.0045	0.0922	0.1488	0.0775	0.3037	3_prime_UTR	-	-	ENSG00000187097	ENTPD5
	rs59192843	rs146133979	14	74432423	73965720	-	A	-81697	0.8947	0.8005	T=-,G=A	-	-	-	-	-	indel	-	-	ENSG00000187097	ENTPD5
	rs59192843	rs74492048	14	74439895	73973192	C	T	-74225	0.8947	0.8005	T=C,G=T	0.9977	0.9078	0.8512	0.9225	0.6973	intron	-	-	ENSG00000187097	ENTPD5
	rs59192843	rs17094448	14	74440119	73973416	A	G	-74001	0.8947	0.8005	T=A,G=G	0.9977	0.9078	0.8512	0.9225	0.6973	intron	-	-	ENSG00000187097	ENTPD5
	rs59192843	rs80298117	14	74447383	73980680	C	G	-66737	0.8947	0.8005	T=G,G=C	0.0045	0.0922	0.1488	0.0775	0.3027	intron	-	-	ENSG00000187097	ENTPD5
	rs59192843	rs147326645	14	74447785	73981082	C	G	-66335	0.8947	0.8005	T=G,G=C	0.0045	0.0922	0.1488	0.0775	0.3027	intron	-	-	ENSG00000187097	ENTPD5
	rs59192843	rs145826937	14	74450766	73984063	-	TT	-63356	0.8947	0.8005	T=TT,G=-	-	-	-	-	-	-	-	-	-	-
	rs59192843	rs143998887	14	74451938	73985235	A	G	-62182	0.8947	0.8005	T=A,G=G	0.9955	0.9078	0.8512	0.9225	0.6973	intron	-	-	ENSG00000187097	ENTPD5
	rs59192843	rs58199545	14	74452495	73985792	C	G	-61625	0.8947	0.8005	T=G,G=C	0.0045	0.0922	0.1488	0.0775	0.3027	intron	-	-	ENSG00000187097	ENTPD5
	rs59192843	rs77321049	14	74455219	73988516	C	G	-58901	0.8947	0.8005	T=G,G=C	0.0045	0.0922	0.1488	0.0775	0.3016	intron	-	-	ENSG00000187097	ENTPD5
	rs59192843	rs143844167	14	74455772	73989069	A	G	-58348	0.8947	0.8005	T=G,G=A	0.0045	0.0922	0.1488	0.0775	0.3016	intron	-	-	ENSG00000187097	ENTPD5
	rs59192843	rs142489916	14	74456266	73989563	G	T	-57854	0.8947	0.8005	T=G,G=T	0.9955	0.9078	0.8512	0.9225	0.6984	intron	-	-	ENSG00000187097	ENTPD5
	rs59192843	rs80083802	14	74456996	73990293	C	G	-57124	0.8947	0.8005	T=C,G=G	0.9955	0.9078	0.8512	0.9225	0.6973	intron	-	-	ENSG00000187097	ENTPD5
	rs59192843	rs78742875	14	74457214	73990511	C	T	-56906	0.8947	0.8005	T=T,G=C	0.0045	0.0922	0.1488	0.0775	0.3027	intron	-	-	ENSG00000187097	ENTPD5
	rs59192843	rs202056669	14	74458729	73992026	-	T	-55391	0.8947	0.8005	T=-,G=T	-	-	-	-	-	indel	-	-	ENSG00000187097	ENTPD5
	rs59192843	rs199594365	14	74459394	73992691	-	AAAAAAAA	-54734	0.8947	0.8005	T=AAAAAAAA,G=-	-	-	-	-	-	-	-	-	-	-
	rs59192843	rs112965033	14	74461117	73994414	A	T	-53003	0.8947	0.8005	T=T,G=A	0.1377	0.0994	0.1498	0.0775	0.3027	intron	-	-	ENSG00000187097	ENTPD5
	rs59192843	rs113257091	14	74461121	73994418	C	T	-52999	0.8947	0.8005	T=C,G=T	0.8623	0.9006	0.8502	0.9225	0.6973	intron	-	-	ENSG00000187097	ENTPD5
	rs59192843	rs73301475	14	74462868	73996165	C	T	-51252	0.8947	0.8005	T=C,G=T	0.9274	0.902	0.8353	0.9225	0.6963	5_prime_UTR	-	-	ENSG00000187097	ENTPD5
	rs59192843	rs73301477	14	74463560	73996857	C	T	-50560	0.8947	0.8005	T=C,G=T	0.9259	0.902	0.8353	0.9225	0.6963	intron	-	-	ENSG00000187097	ENTPD5
	rs59192843	rs77361581	14	74465290	73998587	A	G	-48830	0.8947	0.8005	T=A,G=G	0.9259	0.902	0.8353	0.9225	0.6963	intron	-	-	ENSG00000187097	ENTPD5
	rs59192843	rs8015927	14	74465756	73999053	A	T	-48364	0.8947	0.8005	T=T,G=A	0.0734	0.098	0.1647	0.0785	0.3047	intron	-	-	ENSG00000187097	ENTPD5
	rs59192843	rs146086623	14	74467222	74000519	A	G	-46898	0.8947	0.8005	T=G,G=A	0.0008	0.0922	0.1647	0.0775	0.3047	intron	-	-	ENSG00000187097	ENTPD5
	rs59192843	rs59429148	14	74467250	74000547	A	G	-46870	0.8947	0.8005	T=G,G=A	0.0734	0.098	0.1647	0.0775	0.3047	intron	-	-	ENSG00000187097	ENTPD5
	rs59192843	rs58639209	14	74467449	74000746	A	C	-46671	0.8947	0.8005	T=C,G=A	0.0734	0.098	0.1647	0.0775	0.3047	intron	-	-	ENSG00000187097	ENTPD5
	rs59192843	rs58102735	14	74467531	74000828	A	G	-46589	0.8947	0.8005	T=G,G=A	0.0734	0.098	0.1647	0.0775	0.3047	intron	-	-	ENSG00000187097	ENTPD5
	rs59192843	rs73301479	14	74467757	74001054	A	G	-46363	0.8947	0.8005	T=G,G=A	0.0734	0.098	0.1647	0.0775	0.3047	intron	-	-	ENSG00000187097	ENTPD5
	rs59192843	rs113768127	14	74467839	74001136	C	T	-46281	0.8947	0.8005	T=T,G=C	0.0734	0.098	0.1647	0.0775	0.3047	intron	-	-	ENSG00000187097	ENTPD5
	rs59192843	rs73301485	14	74468643	74001940	C	T	-45477	0.8947	0.8005	T=T,G=C	0.0726	0.098	0.1647	0.0775	0.3047	intron	-	-	ENSG00000187097	ENTPD5
	rs59192843	rs59675549	14	74469480	74002777	A	T	-44640	0.8947	0.8005	T=A,G=T	0.9274	0.902	0.8353	0.9225	0.6953	intron	-	-	ENSG00000187097	ENTPD5
	rs59192843	rs8017421	14	74471016	74004313	A	G	-43104	0.8947	0.8005	T=A,G=G	0.9274	0.902	0.8353	0.9225	0.6953	intron	-	-	ENSG00000187097	ENTPD5
	rs59192843	rs8019192	14	74471267	74004564	C	T	-42853	0.8947	0.8005	T=T,G=C	0.0726	0.098	0.1647	0.0775	0.3047	intron	-	-	ENSG00000187097	ENTPD5
	rs59192843	rs8018226	14	74471377	74004674	C	T	-42743	0.8947	0.8005	T=C,G=T	0.9274	0.902	0.8353	0.9225	0.6953	intron	-	-	ENSG00000187097	ENTPD5
	rs59192843	rs73301493	14	74472197	74005494	A	C	-41923	0.8947	0.8005	T=C,G=A	0.0726	0.098	0.1647	0.0775	0.3047	intron	-	-	ENSG00000187097	ENTPD5
	rs59192843	rs111463425	14	74472979	74006276	C	T	-41141	0.8947	0.8005	T=C,G=T	0.9266	0.902	0.8353	0.9225	0.6953	intron	-	-	ENSG00000187097	ENTPD5
	rs59192843	rs113079832	14	74473170	74006467	C	T	-40950	0.8947	0.8005	T=C,G=T	0.9274	0.902	0.8323	0.9225	0.6953	intron	-	-	ENSG00000187097	ENTPD5
	rs59192843	rs73301500	14	74473413	74006710	C	T	-40707	0.8947	0.8005	T=T,G=C	0.0734	0.098	0.1657	0.0775	0.3047	intron	-	-	ENSG00000187097	ENTPD5
	rs59192843	rs75754154	14	74473578	74006875	A	C	-40542	0.8947	0.8005	T=C,G=A	0.0666	0.0951	0.1647	0.0775	0.3067	intron	-	-	ENSG00000187097	ENTPD5
	rs59192843	rs117818304	14	74474396	74007693	C	T	-39724	0.8947	0.8005	T=T,G=C	0.0008	0.0937	0.1825	0.0795	0.3057	splice_region	-	-	ENSG00000187097	ENTPD5
	rs59192843	rs79371463	14	74474856	74008153	A	T	-39264	0.8947	0.8005	T=T,G=A	0.0582	0.0922	0.1825	0.0795	0.3027	indel	-	-	ENSG00000187097	ENTPD5
	rs59192843	rs147211263	14	74475859	74009156	-	AGA	-38264	0.8947	0.8005	T=AGA,G=-	-	-	-	-	-	-	-	-	-	-
	rs59192843	rs143441356	14	74476623	74009920	C	T	-37497	0.8947	0.8005	T=T,G=C	0.0008	0.0893	0.1825	0.0795	0.3037	intron	-	-	ENSG00000187097	ENTPD5
	rs59192843	rs11848920	14	74476866	74010163	A	G	-37254	0.8947	0.8005	T=A,G=G	0.8911	0.9006	0.8175	0.9185	0.6963	intron	-	-	ENSG00000187097	ENTPD5
	rs59192843	rs73303107	14	74477284	74010581	A	G	-36836	0.8947	0.8005	T=A,G=G	0.9418	0.9063	0.8175	0.9205	0.6963	intron	-	-	ENSG00000187097	ENTPD5
	rs59192843	rs77320708	14	74478482	74011779	C	T	-35638	0.8947	0.8005	T=T,G=C	0.1089	0.1009	0.1825	0.0815	0.3037	intron	-	-	ENSG00000187097	ENTPD5
	rs59192843	rs74395411	14	74478584	74011881	C	T	-35536	0.8947	0.8005	T=T,G=C	0.1082	0.1009	0.1825	0.0815	0.3037	intron	-	-	ENSG00000187097	ENTPD5
	rs59192843	rs78496651	14	74480070	74013367	A	C	-34050	0.8947	0.8005	T=C,G=A	0.0008	0.0893	0.1825	0.0795	0.3027	intron	-	-	ENSG00000187097	ENTPD5
	rs59192843	rs73303113	14	74481068	74014365	A	G	-33052	0.8947	0.8005	T=A,G=G	0.9425	0.9049	0.8175	0.9205	0.6953	intron	-	-	ENSG00000187097	ENTPD5
	rs59192843	rs61522544	14	74481953	74015250	A	G	-32167	0.8947	0.8005	T=G,G=A	0.1089	0.1009	0.1825	0.0815	0.3037	intron	-	-	ENSG00000187097	ENTPD5
	rs59192843	rs17093884	14	74482039	74015336	A	G	-32081	0.8947	0.8005	T=A,G=G	0.8911	0.8991	0.8165	0.9185	0.6963	intron	-	-	ENSG00000187097	ENTPD5
	rs59192843	rs3815331	14	74482948	74016245	G	A	-31172	0.8947	0.8005	T=A,G=G	0.0008	0.0893	0.1815	0.0795	0.3037	intron	-	-	ENSG00000187097	ENTPD5
	rs59192843	rs73303116	14	74483615	74016912	C	T	-30505	0.8947	0.8005	T=C,G=T	0.9418	0.9049	0.8175	0.9205	0.6963	intron	-	-	ENSG00000187097	ENTPD5
	rs59192843	rs113307751	14	74483945	74017242	C	T	-30175	0.8947	0.8005	T=T,G=C	0.1089	0.1009	0.1825	0.0815	0.3027	intron	-	-	ENSG00000187097	ENTPD5
	rs59192843	rs113187224	14	74483961	74017258	C	T	-30159	0.8947	0.8005	T=C,G=T	0.8911	0.8991	0.8175	0.9185	0.6963	intron	-	-	ENSG00000187097	ENTPD5
	rs59192843	rs112464051	14	74483975	74017272	C	T	-30145	0.8947	0.8005	T=C,G=T	0.9418	0.9049	0.8175	0.9205	0.6963	intron	-	-	ENSG00000187097	ENTPD5
	rs59192843	rs375780216	14	74484274	74017571	-	CT	-29848	0.8947	0.8005	T=CT,G=-	-	-	-	-	-	-	-	-	-	-
	rs59192843	rs56889246	14	74484670	74017967	A	G	-29450	0.8947	0.8005	T=A,G=G	0.9418	0.9049	0.8175	0.9205	0.6963	intron	-	-	ENSG00000187097	ENTPD5
	rs59192843	rs58894370	14	74485382	74018679	C	T	-28738	0.8947	0.8005	T=C,G=T	0.9418	0.9049	0.8175	0.9205	0.6963	intron	-	-	ENSG00000187097	ENTPD5
	rs59192843	rs57482759	14	74485523	74018820	A	G	-28597	0.8947	0.8005	T=G,G=A	0.1074	0.1009	0.1825	0.0815	0.3037	intron	-	-	ENSG00000187097	ENTPD5
	rs59192843	rs61475846	14	74485781	74019078	C	T	-28339	0.8947	0.8005	T=T,G=C	0.1074	0.1009	0.1825	0.0815	0.3037	intron	-	-	ENSG00000187097	ENTPD5
	rs59192843	rs113908274	14	74485926	74019223	A	C	-28194	0.8947	0.8005	T=C,G=A	0.1074	0.1009	0.1825	0.0815	0.3037	intron	-	-	ENSG00000187097	ENTPD5
	rs59192843	rs73303122	14	74486797	74020094	A	G	-27323	0.8947	0.8005	T=A,G=G	0.8926	0.8991	0.8175	0.9185	0.6963	intron	-	-	-	BBOF1
	rs59192843	rs57201385	14	74487270	74020567	A	G	-26850	0.8947	0.8005	T=G,G=A	0.059	0.0951	0.1825	0.0795	0.3037	intron	-	-	-	BBOF1
	rs59192843	rs57731447	14	74487521	74020818	A	G	-26599	0.8947	0.8005	T=G,G=A	0.0582	0.0951	0.1825	0.0795	0.3037	intron	-	-	-	BBOF1
	rs59192843	rs57685514	14	74487592	74020889	A	G	-26528	0.8947	0.8005	T=A,G=G	0.9418	0.9049	0.8175	0.9205	0.6963	intron	-	-	-	BBOF1
	rs59192843	rs74635757	14	74489225	74022522	C	T	-24895	0.8947	0.8005	T=C,G=T	0.8926	0.8991	0.8165	0.9185	0.6963	intron	-	-	-	BBOF1
	rs59192843	rs73303129	14	74489244	74022541	A	T	-24876	0.8947	0.8005	T=A,G=T	0.8926	0.8991	0.8165	0.9185	0.6963	intron	-	-	-	BBOF1
	rs59192843	rs79250763	14	74491121	74024418	C	G	-22999	0.8947	0.8005	T=G,G=C	0.0008	0.0893	0.1825	0.0795	0.3037	intron	-	-	-	BBOF1
	rs59192843	rs146065434	14	74492974	74026271	A	G	-21146	0.8947	0.8005	T=A,G=G	0.9992	0.9107	0.8175	0.9205	0.6963	intron	-	-	-	BBOF1
	rs59192843	rs201489319	14	74493635	74026932	-	AA	-20487	0.8947	0.8005	T=AA,G=-	-	-	-	-	-	-	-	-	-	-
	rs59192843	rs8020310	14	74494437	74027734	A	G	-19683	0.8947	0.8005	T=A,G=G	0.8926	0.9006	0.8165	0.9185	0.6963	intron	-	-	-	BBOF1
	rs59192843	rs73303135	14	74495090	74028387	C	G	-19030	0.8947	0.8005	T=C,G=G	0.8926	0.9006	0.8175	0.9185	0.6963	intron	-	-	-	BBOF1
	rs59192843	rs117276277	14	74497463	74030760	A	G	-16657	0.8947	0.8005	T=G,G=A	0.0008	0.0893	0.1835	0.0795	0.3037	intron	-	-	-	BBOF1
	rs59192843	rs75773875	14	74498053	74031350	C	T	-16067	0.8947	0.8005	T=C,G=T	0.9418	0.9049	0.8175	0.9205	0.6963	intron	-	-	-	BBOF1
	rs59192843	rs59192843	14	74514120	74047417	G	T	0	1	1	T=T,G=G	0.1263	0.0778	0.1696	0.0716	0.2556	intron	-	-	-	BBOF1
	rs59192843	rs140682464	14	74520830	74054127	C	T	6710	1	0.8245	T=C,G=T	0.9992	0.9092	0.8175	0.9145	0.7025	intron	-	-	-	BBOF1
	rs59192843	rs117129791	14	74520871	74054168	A	G	6751	1	0.8245	T=G,G=A	0.0008	0.0908	0.1825	0.0855	0.2975	intron	-	-	-	BBOF1
	rs59192843	rs4646864	14	74526703	74060000	G	A	12583	1	0.8245	T=G,G=A	0.9992	0.9092	0.8175	0.9145	0.7035	3_prime_UTR	-	-	ENSG00000119711	ALDH6A1
	rs59192843	rs77324906	14	74526851	74060148	A	T	12731	1	0.8245	T=T,G=A	0.003	0.0908	0.1825	0.0865	0.2975	3_prime_UTR	-	-	ENSG00000119711	ALDH6A1
	rs59192843	rs75646425	14	74529433	74062730	A	G	15313	1	0.8245	T=A,G=G	0.9992	0.9092	0.8175	0.9145	0.7035	intron	-	-	ENSG00000119711	ALDH6A1
	rs59192843	rs765720	14	74541326	74074623	T	C	27206	1	0.8245	T=C,G=T	0.0008	0.0908	0.1825	0.0855	0.2965	intron	-	-	ENSG00000119711	ALDH6A1
	rs59192843	rs146186265	14	74543103	74076400	C	T	28983	1	0.8245	T=C,G=T	0.9992	0.9092	0.8175	0.9145	0.7035	intron	-	-	ENSG00000119711	ALDH6A1
	rs59192843	rs17096208	14	74555269	74088566	A	G	41149	1	0.8245	T=G,G=A	0.0008	0.0908	0.1796	0.0855	0.2965	intron	-	-	ENSG00000205659	LIN52
	rs59192843	rs117145347	14	74564164	74097461	C	T	50044	1	0.8245	T=T,G=C	0.0015	0.0908	0.1796	0.0855	0.2965	intron	-	-	ENSG00000205659	LIN52
	rs59192843	rs76479281	14	74564609	74097906	A	C	50489	1	0.8245	T=C,G=A	0.0008	0.0908	0.1796	0.0855	0.2965	intron	-	-	ENSG00000205659	LIN52
	rs59192843	rs77660260	14	74569573	74102870	C	T	55453	1	0.8245	T=T,G=C	0.0008	0.0908	0.1796	0.0855	0.2965	intron	-	-	ENSG00000205659	LIN52
	rs59192843	rs3216533	14	74584631	74117928	-	A	70510	1	0.8245	T=A,G=-	-	-	-	-	-	indel	-	-	ENSG00000205659	LIN52
	rs59192843	rs79328555	14	74588572	74121869	A	G	74452	1	0.8245	T=G,G=A	0.0272	0.0908	0.1796	0.0855	0.2965	intron	-	-	ENSG00000205659	LIN52
	rs59192843	rs79575309	14	74590230	74123527	C	T	76110	1	0.8245	T=T,G=C	0.0008	0.0908	0.1796	0.0855	0.2965	intron	-	-	ENSG00000205659	LIN52
	rs59192843	rs143147506	14	74601344	74134641	-	T	87223	1	0.8245	T=T,G=-	-	-	-	-	-	indel	-	-	ENSG00000205659	LIN52
	rs59192843	rs17096949	14	74602360	74135657	A	T	88240	1	0.8245	T=A,G=T	0.9992	0.9078	0.8204	0.9145	0.7035	intron	-	-	ENSG00000205659	LIN52
	rs59192843	rs144807819	14	74605724	74139021	-	A	91603	1	0.8245	T=A,G=-	-	-	-	-	-	indel	-	-	ENSG00000205659	LIN52
	rs59192843	rs112899320	14	74611320	74144617	-	AATTAGAG	97200	1	0.8245	T=AATTAGAG,G=-	-	-	-	-	-	indel	-	-	ENSG00000205659	LIN52
	rs59192843	rs11159064	14	74614743	74148040	A	G	100623	1	0.8245	T=G,G=A	0.0008	0.0908	0.1796	0.0855	0.2955	intron	-	-	ENSG00000205659	LIN52
	rs59192843	rs6574169	14	74637178	74170475	A	G	123058	1	0.8245	T=A,G=G	0.9985	0.9092	0.8204	0.9145	0.7045	intron	-	-	ENSG00000205659	LIN52
	rs59192843	rs10149956	14	74649106	74182403	A	G	134986	1	0.8245	T=G,G=A	0.0008	0.0908	0.1786	0.0855	0.2955	intron	-	-	ENSG00000205659	LIN52
	rs59192843	rs5809653	14	74649806	74183103	-	C	135685	1	0.8245	T=-,G=C	-	-	-	-	-	indel	-	-	ENSG00000205659	LIN52
	rs59192843	rs4356410	14	74652932	74186229	C	T	138812	1	0.8245	T=T,G=C	0.0008	0.0908	0.1786	0.0855	0.2935	intron	-	-	ENSG00000205659	LIN52
	rs59192843	rs1990431	14	74684702	74217999	T	C	170582	0.8947	0.8005	T=T,G=C	0.9024	0.8977	0.8065	0.9135	0.8088	intergenic	-	-	-	LIN52
	rs59192843	rs1548770	14	74686558	74219855	T	C	172438	0.8947	0.8005	T=T,G=C	0.8306	0.8919	0.7897	0.9095	0.7914	intergenic	-	-	-	LIN52
	rs3213718	rs58365312	14	90853056	90386712	-	TTT	-16874	1	0.979	C=TTT,T=-	-	-	-	-	-	-	-	-	-	-
	rs3213718	rs34595809	14	90853130	90386786	-	G	-16784	1	0.979	C=G,T=-	-	-	-	-	-	indel	-	-	-	RP11-471B22.3
	rs3213718	rs7150417	14	90858376	90392032	C	T	-11537	1	0.979	C=C,T=T	0.9561	0.6599	0.8036	0.4165	0.6012	upstream	-	-	ENSG00000198668	CALM1
	rs3213718	rs2300496	14	90864848	90398504	A	C	-5065	1	0.979	C=C,T=A	0.0446	0.3357	0.1944	0.5825	0.3978	intron	-	-	ENSG00000198668	CALM1
	rs3213718	rs2300500	14	90865717	90399373	C	G	-4196	1	0.979	C=G,T=C	0.0915	0.3415	0.1944	0.5825	0.3978	intron	-	-	ENSG00000198668	CALM1
	rs3213718	rs3213718	14	90869913	90403569	C	T	0	1	1	C=C,T=T	0.6082	0.611	0.7847	0.3897	0.5665	intron	-	-	ENSG00000198668	CALM1
	rs3213718	rs3179089	14	90873412	90407068	C	G	3499	1	0.9002	C=C,T=G	0.9516	0.6715	0.8036	0.4364	0.6176	3_prime_UTR	-	-	ENSG00000198668	CALM1
	rs117536281	rs117536281	14	105494403	105028066	A	G	0	1	1	A=A,G=G	0.9985	0.9856	1	0.9722	0.999	intergenic	-	-	-	CDCA4
	rs117536281	rs145600795	14	105519647	105053310	A	G	25244	1	0.8704	A=G,G=A	0.0015	0.0144	0.001	0.0258	0.001	intron	-	-	ENSG00000183484	GPR132
	rs9972513	rs12324579	15	38927510	38635309	C	G	NA	0.99	0.9		0.7504	0.621	0.5476	0.7137	0.4601	intergenic	-	-	-	RP11-275I4.2
	rs12909131	rs12903325	15	50353277	50061080	G	T	-34401	1	0.9688	C=T,T=G	0.0688	0.1556	0.3522	0.2256	0.2587	intron	-	-	ENSG00000104043	ATP8B4
	rs12909131	rs7172615	15	50357743	50065546	G	T	-29935	1	0.9842	C=G,T=T	0.9493	0.8487	0.6716	0.7773	0.7413	intron	-	-	ENSG00000104043	ATP8B4
	rs12909131	rs12050709	15	50359224	50067027	C	T	-28454	1	0.9688	C=T,T=C	0.0492	0.1499	0.3284	0.2247	0.2587	intron	-	-	ENSG00000104043	ATP8B4
	rs12909131	rs36102158	15	50363583	50071386	A	G	-24095	0.9822	0.8446	C=G,T=A	0.0121	0.0965	0.001	0.1928	0.1278	intron	-	-	ENSG00000104043	ATP8B4
	rs12909131	rs137961382	15	50365648	50073451	A	T	-22030	1	0.9842	C=T,T=A	0.0514	0.1542	0.3244	0.2247	0.2618	intron	-	-	ENSG00000104043	ATP8B4
	rs12909131	rs11412296	15	50366116	50073919	-	A	-21562	1	0.9842	C=-,T=A	-	-	-	-	-	indel	-	-	ENSG00000104043	ATP8B4
	rs12909131	rs28369108	15	50368428	50076231	C	T	-19250	1	1	C=C,T=T	0.7057	0.8372	0.7044	0.7763	0.6636	intron	-	-	ENSG00000104043	ATP8B4
	rs12909131	rs12902530	15	50369216	50077019	A	C	-18462	1	1	C=C,T=A	0.2806	0.1628	0.2937	0.2237	0.3364	intron	-	-	ENSG00000104043	ATP8B4
	rs12909131	rs41362650	15	50369375	50077178	A	G	-18303	1	1	C=A,T=G	0.975	0.8473	0.7073	0.7783	0.7321	intron	-	-	ENSG00000104043	ATP8B4
	rs12909131	rs71124318	15	50375649	50083452	-	A	-12030	1	0.9842	C=A,T=-	-	-	-	-	-	indel	-	-	ENSG00000104043	ATP8B4
	rs12909131	rs370331035	15	50379106	50086909	-	TAT	-8575	1	0.8304	C=TAT,T=-	-	-	-	-	-	-	-	-	-	-
	rs12909131	rs181647350	15	50379219	50087022	C	T	-8459	1	1	C=T,T=C	0.0234	0.121	0.2688	0.2237	0.2648	intron	-	-	ENSG00000104043	ATP8B4
	rs12909131	rs145723797	15	50381469	50089272	A	T	-6209	1	1	C=A,T=T	0.9788	0.8804	0.7312	0.7783	0.7362	intron	-	-	ENSG00000104043	ATP8B4
	rs12909131	rs12909131	15	50387678	50095481	C	T	0	1	1	C=C,T=T	0.9788	0.879	0.7331	0.7763	0.7362	intron	-	-	ENSG00000104043	ATP8B4
	rs12909131	rs68191015	15	50388340	50096143	G	T	662	1	0.9249	C=T,T=G	0.0212	0.1239	0.2688	0.2366	0.2679	intron	-	-	ENSG00000104043	ATP8B4
	rs12909131	rs10519257	15	50388921	50096724	A	G	1243	1	0.9249	C=A,T=G	0.9811	0.8761	0.7312	0.7634	0.7331	intron	-	-	ENSG00000104043	ATP8B4
	rs12909131	rs12905011	15	50395816	50103619	A	G	8138	1	1	C=G,T=A	0.0189	0.1196	0.2688	0.2217	0.2628	intron	-	-	ENSG00000104043	ATP8B4
	rs117610974	rs117610974	15	55105443	54813245	C	G	0	1	1	C=C,G=G	0.9992	0.9942	1	0.9861	0.9969	intergenic	-	-	-	UNC13C
	rs55710439	rs55710439	15	65229816	-	C	T	0	1	1	C=C,T=T	0.7194	0.9712	0.994	0.9841	0.8415	intron	-	-	ENSG00000166839	ANKDD1A
	rs55710439	rs2414863	15	65231091	64938893	C	T	1275	1	1	C=C,T=T	0.7595	0.9798	0.996	0.9871	0.9765	intron	-	-	ENSG00000166839	ANKDD1A
	rs55710439	rs28368318	15	65235500	64943304	A	T	5684	1	1	C=A,T=T	0.5756	0.9654	0.998	0.9861	0.9765	intron	-	-	ENSG00000166839	ANKDD1A
	rs55710439	rs111581736	15	65237027	64944830	C	T	7211	1	1	C=C,T=T	0.9856	1	0.998	0.9891	0.9765	intron	-	-	ENSG00000166839	ANKDD1A
	rs55710439	rs1879927	15	65237359	64945162	A	C	7543	1	1	C=A,T=C	0.4826	0.9568	0.994	0.9821	0.8354	intron	-	-	ENSG00000166839	ANKDD1A
	rs55710439	rs74019381	15	65239848	64947628	C	T	10032	1	1	C=C,T=T	0.7186	0.9726	0.994	0.9831	0.8364	intron	-	-	ENSG00000166839	ANKDD1A
	rs55710439	rs75985195	15	65240903	64948682	C	T	11087	1	1	C=C,T=T	0.7315	0.9726	0.994	0.9831	0.8364	intron	-	-	ENSG00000166839	ANKDD1A
	rs55710439	rs8035594	15	65241854	-	A	T	12038	1	1	C=A,T=T	0.7141	0.9726	0.994	0.9831	0.8354	intron	-	-	ENSG00000166839	ANKDD1A
	rs55710439	rs8035622	15	65241910	64949689	A	G	12094	1	1	C=A,T=G	0.7141	0.9726	0.994	0.9831	0.8354	intron	-	-	ENSG00000166839	ANKDD1A
	rs55710439	rs372294059	15	65244618	64952340	-	CTT	14799	1	1	C=CTT,T=-	-	-	-	-	-	-	-	-	-	-
	rs55710439	rs114785947	15	65244952	-	C	T	15136	1	1	C=C,T=T	0.7549	0.9755	0.994	0.9841	0.8671	intron	-	-	ENSG00000166839	ANKDD1A
	rs55710439	rs7168857	15	65247791	64955444	A	G	17975	1	1	C=G,T=A	0.2882	0.0288	0.006	0.0169	0.1646	intron	-	-	ENSG00000166839	ANKDD1A
	rs55710439	rs59310201	15	65248589	64956246	-	CTTT	18770	1	1	C=-,T=TTTC	-	-	-	-	-	indel	-	-	ENSG00000166839	ANKDD1A
	rs55710439	rs147216359	15	65248849	-	C	T	19033	1	1	C=T,T=C	0.3336	0.0288	0.006	0.0169	0.1656	intron	-	-	ENSG00000166839	ANKDD1A
	rs55710439	rs75710768	15	65249395	64957056	A	T	19579	1	1	C=A,T=T	0.7474	0.9726	0.9931	0.9831	0.8354	intron	-	-	ENSG00000166839	ANKDD1A
	rs55710439	rs111486986	15	65249506	64957167	C	T	19690	1	1	C=C,T=T	0.7118	0.9712	0.9931	0.9831	0.8354	synonymous	516	L	ENSG00000166839	ANKDD1A
	rs55710439	rs16948437	15	65251416	64959074	C	G	21600	1	1	C=G,T=C	0.2867	0.0288	0.0069	0.0169	0.1646	downstream	-	-	ENSG00000166839	ANKDD1A
	rs55710439	rs113882186	15	65252085	64959743	C	T	22269	1	1	C=T,T=C	0.0113	0	0.002	0.0109	0.0235	downstream	-	-	ENSG00000166839	ANKDD1A
	rs55710439	rs1554524	15	65252364	64960022	G	A	22548	1	1	C=G,T=A	0.7126	0.9712	0.9911	0.9831	0.8354	downstream	-	-	ENSG00000166839	ANKDD1A
	rs55710439	rs377272799	15	65252908	64960566	-	GTTT	23086	1	1	C=TTGT,T=-	-	-	-	-	-	-	-	-	-	-
	rs55710439	rs112631241	15	65254370	64962029	A	C	24554	1	1	C=A,T=C	0.9887	1	0.998	0.9891	0.9765	downstream	-	-	ENSG00000166839	ANKDD1A
	rs55710439	rs57438358	15	65255368	64963027	G	T	25552	1	1	C=G,T=T	0.7027	0.9712	0.9931	0.9831	0.8354	3_prime_UTR	-	-	ENSG00000090487	SPG21
	rs55710439	rs74019393	15	65256853	64964512	A	G	27037	1	1	C=G,T=A	0.2973	0.0288	0.0069	0.0169	0.1646	intron	-	-	ENSG00000090487	SPG21
	rs55710439	rs113124292	15	65258641	64966300	C	T	28825	1	1	C=T,T=C	0.0008	0	0.002	0.0109	0.0235	intron	-	-	ENSG00000090487	SPG21
	rs55710439	rs79514986	15	65259673	64967338	G	T	29857	1	1	C=G,T=T	0.6634	0.9712	0.9931	0.9831	0.8354	intron	-	-	ENSG00000090487	SPG21
	rs55710439	rs60006808	15	65263858	64971520	C	T	34042	1	1	C=C,T=T	0.8472	0.9813	0.998	0.9881	0.9765	intron	-	-	ENSG00000090487	SPG21
	rs55710439	rs113833629	15	65270955	64978617	C	T	41139	1	1	C=T,T=C	0.0008	0	0.002	0.0109	0.0235	intron	-	-	ENSG00000090487	SPG21
	rs55710439	rs144115432	15	65273864	64981526	C	T	44048	1	1	C=T,T=C	0.0008	0	0.002	0.0109	0.0235	5_prime_UTR	-	-	ENSG00000090487	SPG21
	rs55710439	rs112990985	15	65275055	64982717	C	T	45239	1	1	C=C,T=T	0.9894	1	0.998	0.9891	0.9765	intron	-	-	ENSG00000090487	SPG21
	rs55710439	rs111860603	15	65290057	64997719	C	T	60241	1	1	C=C,T=T	0.9917	1	0.998	0.9891	0.9796	downstream	-	-	ENSG00000103707	MTFMT
	rs55710439	rs12591950	15	65291774	64999436	A	C	61958	1	1	C=A,T=C	0.736	0.9798	0.998	0.9881	0.9765	downstream	-	-	ENSG00000103707	MTFMT
	rs55710439	rs201599662	15	65292663	65000325	-	C	62846	1	1	C=C,T=-	-	-	-	-	-	indel	-	-	ENSG00000103707	MTFMT
	rs55710439	rs16948457	15	65293851	65001513	G	T	64035	1	1	C=G,T=T	0.8487	0.9813	0.998	0.9871	0.9796	3_prime_UTR	-	-	ENSG00000103707	MTFMT
	rs55710439	rs112568747	15	65301460	65009122	C	G	71644	1	1	C=C,T=G	0.9902	0.9986	0.999	0.9891	0.9796	intron	-	-	ENSG00000103707	MTFMT
	rs55710439	rs111245423	15	65306038	65013700	C	T	76222	1	1	C=T,T=C	0.1498	0.0187	0.001	0.0119	0.0245	intron	-	-	ENSG00000103707	MTFMT
	rs55710439	rs113189191	15	65310364	65018026	A	G	80548	1	1	C=G,T=A	0.0023	0	0.001	0.0109	0.0256	intron	-	-	ENSG00000103707	MTFMT
	rs55710439	rs8029145	15	65311472	65019134	A	G	81656	1	1	C=A,T=G	0.8502	0.9813	0.999	0.9881	0.9755	intron	-	-	ENSG00000103707	MTFMT
	rs55710439	rs113643552	15	65312215	65019877	C	T	82399	1	1	C=C,T=T	0.9985	1	0.999	0.9901	0.9755	intron	-	-	ENSG00000103707	MTFMT
	rs55710439	rs79721848	15	65312792	65020454	A	G	82976	1	1	C=A,T=G	0.8502	0.9813	0.999	0.9881	0.9755	intron	-	-	ENSG00000103707	MTFMT
	rs55710439	rs2919343	15	65318165	65025827	A	G	88349	1	1	C=G,T=A	0.1853	0.0173	0.001	0.0149	0.0348	intron	-	-	ENSG00000103707	MTFMT
	rs55710439	rs73473246	15	65320477	65028139	A	G	90661	1	1	C=G,T=A	0.2277	0.0115	0.0208	0.0159	0.0521	intron	-	-	ENSG00000103707	MTFMT
	rs11640926	-	16	-	-	-	-	-	-	-	-	-	-	-	-	-	-	-	-	-	-
	rs144204502	rs144204502	17	76183233	78187152	C	T	0	1	1	C=C,T=T	0.9992	0.9885	1	0.9881	0.9928	5_prime_UTR	-	-	ENSG00000167900	TK1
	rs144204502	rs189141869	17	76214478	78218397	A	G	31245	1	1	C=G,T=A	0.0008	0.0072	0	0.0109	0.001	intron	-	-	-	AC087645.1
	rs2124616	rs28503425	18	660647	660647	A	C	-1270	1	1	G=C,A=A	0.0998	0.0836	0.005	0.1322	0.0706	intron	-	-	ENSG00000176890	TYMS
	rs2124616	rs2124616	18	661917	661917	G	A	0	1	1	G=G,A=A	0.9554	0.9265	0.995	0.8668	0.9284	intron	-	-	ENSG00000176890	TYMS
	rs2124616	rs8088781	18	666625	666625	C	T	4708	1	1	G=C,A=T	0.907	0.9193	0.995	0.8668	0.9294	intron	-	-	ENSG00000176890	TYMS
	rs2124616	rs146056628	18	668238	668238	-	TCTT	6321	1	1	G=-,A=TCTT	-	-	-	-	-	indel	-	-	ENSG00000176890	TYMS
	rs2124616	rs16948305	18	668465	668465	C	T	6548	1	1	G=C,A=T	0.9047	0.9135	0.9921	0.8668	0.9274	intron	-	-	ENSG00000176890	TYMS
	rs2124616	rs371840923	18	669766	669766	-	CACT	7843	1	1	G=CTCA,A=-	-	-	-	-	-	-	-	-	-	-
	rs2124616	rs12958458	18	671834	671834	C	T	9917	1	1	G=C,A=T	0.9054	0.9135	0.995	0.8678	0.9284	3_prime_UTR	-	-	ENSG00000132199	ENOSF1
	rs2124616	rs12962403	18	672035	672035	C	T	10118	1	1	G=C,A=T	0.9047	0.9135	0.9921	0.8678	0.9264	3_prime_UTR	-	-	ENSG00000132199	ENOSF1
	rs2124616	rs1059393	18	672836	672836	G	A	10919	1	1	G=A,A=G	0.0961	0.0865	0.005	0.1322	0.0716	3_prime_UTR	-	-	ENSG00000132199	ENOSF1
	rs143276018	rs138194010	19	3928897	3928899	A	G	-10352	1	0.829	T=G,C=A	0.0008	0.0043	0	0.0149	0	upstream	-	-	ENSG00000077009	NMRK2
	rs143276018	rs199886339	19	3936415	3936417	-	G	-2835	1	1	T=G,C=-	-	-	-	-	-	indel	-	-	ENSG00000077009	NMRK2
	rs143276018	rs114415877	19	3938499	3938501	C	T	-750	1	1	T=C,C=T	0.975	0.9942	1	0.9821	0.9959	intron	-	-	ENSG00000077009	NMRK2
	rs143276018	rs143276018	19	3939249	3939251	C	T	0	1	1	T=T,C=C	0.025	0.0058	0	0.0179	0.0041	intron	-	-	ENSG00000077009	NMRK2
	rs143276018	rs114807216	19	3941599	3941601	C	T	2350	1	1	T=C,C=T	0.975	0.9942	1	0.9821	0.9959	intron	-	-	ENSG00000077009	NMRK2
	rs143276018	rs138530873	19	3942472	3942474	A	G	3223	1	1	T=G,C=A	0	0.0043	0	0.0169	0.0041	downstream	-	-	ENSG00000077009	NMRK2
	rs143276018	rs147751179	19	3945549	3945551	C	T	6300	1	1	T=C,C=T	1	0.9971	1	0.9841	0.9959	downstream	-	-	ENSG00000077009	NMRK2
	rs143276018	rs113806019	19	3972385	3972387	C	T	33136	1	1	T=T,C=C	0	0.0043	0	0.0169	0.0041	upstream	-	-	ENSG00000167657	DAPK3
	rs11665818	rs11665818	19	39768216	39277576	A	G	0	1	1	G=G,A=A	0.0076	0.196	0.0337	0.1998	0.32	intergenic	-	-	-	IFNL2
	rs6107615	rs6107614	20	5308321	5327675	A	G	-1952	1	1	T=A,C=G	0.9614	0.6888	0.7083	0.5686	0.5624	intergenic	-	-	-	RP5-971N18.3
	rs6107615	rs6107615	20	5310273	5329627	C	T	0	1	1	T=T,C=C	0.3169	0.3213	0.2927	0.4324	0.4376	intergenic	-	-	-	RP5-971N18.3
	rs6038821	rs6054982	20	7392535	7411888	A	G	-10274	1	0.8704	A=G,T=A	0.5204	0.0476	0.3363	0.0388	0.0491	intergenic	-	-	-	RP5-971N18.3
	rs6038821	rs8121122	20	7392764	7412117	G	T	-10045	1	0.8704	A=T,T=G	0.5204	0.0476	0.3363	0.0388	0.0491	intergenic	-	-	-	RP5-971N18.3
	rs6038821	rs6038808	20	7394136	7413489	C	T	-8673	1	0.8704	A=T,T=C	0.2186	0.0231	0.3363	0.0368	0.047	intergenic	-	-	-	RP5-971N18.3
	rs6038821	rs6054986	20	7395726	7415079	A	C	-7083	1	0.8704	A=C,T=A	0.2186	0.0231	0.3363	0.0368	0.0481	intergenic	-	-	-	RP5-971N18.3
	rs6038821	rs149164794	20	7396674	7416027	-	AGA	-6138	1	0.8704	A=AGA,T=-	-	-	-	-	-	-	-	-	-	-
	rs6038821	rs6038815	20	7397877	7417230	C	T	-4932	1	0.8704	A=C,T=T	0.7769	0.9769	0.6627	0.9632	0.953	intergenic	-	-	-	RP5-971N18.3
	rs6038821	rs6038817	20	7398883	7418236	C	T	-3926	1	1	A=C,T=T	0.2352	0.9193	0.6567	0.9493	0.9417	intergenic	-	-	-	RP5-971N18.3
	rs6038821	rs6038818	20	7398922	7418275	C	T	-3887	1	1	A=C,T=T	0.649	0.9654	0.6567	0.9553	0.9438	intergenic	-	-	-	RP5-971N18.3
	rs6038821	rs1124635	20	7399802	7419155	A	G	-3007	1	1	A=A,T=G	0.7731	0.9726	0.6577	0.9553	0.9438	intergenic	-	-	-	RP5-971N18.3
	rs6038821	rs16993560	20	7400195	7419548	C	T	-2614	1	1	A=C,T=T	0.7769	0.9769	0.6577	0.9553	0.9438	intergenic	-	-	-	RP5-971N18.3
	rs6038821	rs6038819	20	7400413	7419766	A	G	-2396	1	1	A=A,T=G	0.6384	0.9654	0.6577	0.9553	0.9438	intergenic	-	-	-	RP5-971N18.3
	rs6038821	rs140731620	20	7400663	7420016	-	TATC	-2150	1	1	A=TATC,T=-	-	-	-	-	-	-	-	-	-	-
	rs6038821	rs6054989	20	7400754	7420107	C	T	-2055	1	1	A=C,T=T	0.4297	0.9467	0.6577	0.9533	0.9417	intergenic	-	-	-	RP5-971N18.3
	rs6038821	rs1005945	20	7401587	7420940	G	A	-1222	1	1	A=G,T=A	0.4297	0.9467	0.6577	0.9533	0.9356	intergenic	-	-	-	RP5-971N18.3
	rs6038821	rs6038820	20	7402605	7421958	A	G	-204	1	1	A=A,T=G	0.7678	0.9741	0.6577	0.9553	0.9438	intergenic	-	-	-	RP5-971N18.3
	rs6038821	rs6038821	20	7402809	7422162	A	T	0	1	1	A=A,T=T	0.2375	0.9193	0.6577	0.9493	0.9417	intergenic	-	-	-	RP5-971N18.3
	rs6038821	rs6054994	20	7405407	7424760	C	G	2598	1	0.8704	A=G,T=C	0.2073	0.0216	0.3323	0.0368	0.047	intergenic	-	-	-	RP5-971N18.3
	rs6038821	rs8183665	20	7416690	7436043	C	T	13881	1	0.8704	A=T,T=C	0.2383	0.0288	0.3304	0.0398	0.0481	intergenic	-	-	-	RP5-971N18.3
	rs6038821	rs148095626	20	7416919	7436272	-	A	14110	1	0.8704	A=-,T=A	-	-	-	-	-	indel	-	-	-	LINC01706
	rs1744757	rs200987123	20	35593569	36965166	C	G	-141294	0.9643	0.8977	C=C,T=G	0.1135	0.3689	0.5258	0.159	0.1595	intergenic	-	-	-	RP11-101E14.3
	rs1744757	rs6130216	20	35594318	36965915	C	T	-140545	0.9643	0.8977	C=T,T=C	0.9418	0.6354	0.4772	0.8419	0.8405	intergenic	-	-	-	RP11-101E14.3
	rs1744757	rs6130226	20	35595675	36967272	C	T	-139188	0.9643	0.8977	C=C,T=T	0.0121	0.3602	0.5228	0.159	0.1595	intergenic	-	-	-	RP11-101E14.3
	rs1744757	rs79476302	20	35595912	36967509	A	T	-138951	0.9643	0.8977	C=A,T=T	0.0741	0.3646	0.5268	0.159	0.1595	intergenic	-	-	-	RP11-101E14.3
	rs1744757	rs6130229	20	35596527	36968124	A	G	-138336	0.9643	0.8977	C=A,T=G	0.059	0.3646	0.5268	0.159	0.1595	intergenic	-	-	-	RP11-101E14.3
	rs1744757	rs77777134	20	35600818	36972415	C	T	-134045	0.9643	0.8977	C=C,T=T	0.0121	0.3602	0.5268	0.159	0.1544	intergenic	-	-	-	RP11-101E14.3
	rs1744757	rs62208148	20	35602371	36973968	C	T	-132492	0.9643	0.8977	C=C,T=T	0.0726	0.366	0.5228	0.159	0.1544	intergenic	-	-	-	RP11-101E14.3
	rs1744757	rs370180034	20	35605303	36976900	C	G	-129560	0.9643	0.8977	C=C,T=G	0.0159	0.2435	0.5149	0.1571	0.1544	intergenic	-	-	-	RP11-101E14.3
	rs1744757	rs62208150	20	35605842	36977439	A	G	-129021	0.9643	0.8977	C=A,T=G	0.0159	0.245	0.5159	0.1571	0.1544	intergenic	-	-	-	RP11-101E14.3
	rs1744757	rs62208151	20	35605910	36977507	C	T	-128953	0.9643	0.8977	C=T,T=C	0.9841	0.755	0.4841	0.8429	0.8456	intergenic	-	-	-	RP11-101E14.3
	rs1744757	rs3929928	20	35607067	36978664	T	C	-127796	0.9643	0.8977	C=T,T=C	0.0159	0.245	0.5159	0.1571	0.1544	intergenic	-	-	-	RP11-101E14.3
	rs1744757	rs112396807	20	35607357	36978954	-	T	-127506	1	1	C=T,T=-	-	-	-	-	-	indel	-	-	-	RBL1
	rs1744757	rs200968150	20	35607375	36978972	-	T	-127489	0.9643	0.8977	C=-,T=T	-	-	-	-	-	indel	-	-	-	RBL1
	rs1744757	rs112984321	20	35607479	36979076	A	G	-127384	0.9643	0.8977	C=G,T=A	0.8994	0.7536	0.4841	0.8429	0.8456	intergenic	-	-	-	RP11-101E14.3
	rs1744757	rs113451453	20	35607641	36979238	A	G	-127222	0.9643	0.8977	C=A,T=G	0.0159	0.245	0.5159	0.1571	0.1544	intergenic	-	-	-	RP11-101E14.3
	rs1744757	rs6130254	20	35607693	36979290	A	G	-127170	0.9643	0.8977	C=A,T=G	0.0159	0.245	0.5159	0.1571	0.1544	intergenic	-	-	-	RP11-101E14.3
	rs1744757	rs78900736	20	35607952	36979549	A	G	-126911	0.9643	0.8977	C=G,T=A	0.9841	0.755	0.4841	0.8429	0.8456	intergenic	-	-	-	RP11-101E14.3
	rs1744757	rs6130257	20	35608375	36979972	C	T	-126488	0.9643	0.8977	C=C,T=T	0.0159	0.245	0.5159	0.1571	0.1544	intergenic	-	-	-	RP11-101E14.3
	rs1744757	rs8183892	20	35608558	36980155	C	T	-126305	0.9643	0.8977	C=C,T=T	0.0159	0.245	0.5159	0.1571	0.1544	intergenic	-	-	-	RP11-101E14.3
	rs1744757	rs6130259	20	35608634	36980231	A	C	-126229	0.9643	0.8977	C=C,T=A	0.9818	0.755	0.4841	0.841	0.8456	intergenic	-	-	-	RP11-101E14.3
	rs1744757	rs62208154	20	35608967	36980564	C	T	-125896	0.9643	0.8977	C=T,T=C	0.9841	0.755	0.4841	0.8429	0.8456	intergenic	-	-	-	RP11-101E14.3
	rs1744757	rs79788763	20	35609130	36980727	G	T	-125733	0.9643	0.8977	C=T,T=G	0.9834	0.755	0.4841	0.8429	0.8456	intergenic	-	-	-	RP11-101E14.3
	rs1744757	rs6124509	20	35610403	36982000	A	G	-124460	1	1	C=G,T=A	0.9841	0.7536	0.4851	0.8449	0.8497	intergenic	-	-	-	RP11-101E14.3
	rs1744757	rs113992182	20	35611696	36983293	-	T	-123168	1	0.9655	C=T,T=-	-	-	-	-	-	indel	-	-	-	RBL1
	rs1744757	rs138474288	20	35613674	36985271	-	G	-121190	1	1	C=-,T=G	-	-	-	-	-	indel	-	-	-	RBL1
	rs1744757	rs2880234	20	35616414	36988011	G	A	-118449	1	1	C=A,T=G	0.9849	0.755	0.4861	0.8449	0.8487	intergenic	-	-	-	RP11-101E14.3
	rs1744757	rs6130281	20	35617504	36989101	A	G	-117359	1	1	C=A,T=G	0.0113	0.2421	0.5139	0.1551	0.1513	intergenic	-	-	-	RP11-101E14.3
	rs1744757	rs62208156	20	35618238	36989835	C	T	-116625	1	1	C=T,T=C	0.9887	0.7579	0.4861	0.8449	0.8487	intergenic	-	-	-	RP11-101E14.3
	rs1744757	rs6130282	20	35619369	36990966	A	G	-115494	1	1	C=A,T=G	0.0113	0.2421	0.5129	0.1561	0.1524	intergenic	-	-	-	RP11-101E14.3
	rs1744757	rs6124521	20	35624590	36996187	A	G	-110273	1	1	C=G,T=A	0.9887	0.7579	0.502	0.8439	0.8487	downstream	-	-	ENSG00000080839	RBL1
	rs1744757	rs6124523	20	35626570	36998167	A	T	-108293	1	1	C=A,T=T	0.0151	0.245	0.494	0.1561	0.1503	3_prime_UTR	-	-	ENSG00000080839	RBL1
	rs1744757	rs6124524	20	35626627	36998224	A	T	-108236	1	0.9298	C=T,T=A	0.9849	0.7594	0.5774	0.8519	0.8558	3_prime_UTR	-	-	ENSG00000080839	RBL1
	rs1744757	rs367759218	20	35629444	37001041	A	C	-105419	1	1	C=A,T=C	0.0121	0.2421	0.4861	0.1551	0.1493	intron	-	-	ENSG00000080839	RBL1
	rs1744757	rs62206477	20	35633429	37005026	A	G	-101434	1	1	C=A,T=G	0.0151	0.245	0.494	0.1561	0.1493	intron	-	-	ENSG00000080839	RBL1
	rs1744757	rs6030712	20	35637398	37008995	A	G	-97465	1	1	C=A,T=G	0.1263	0.2478	0.497	0.1561	0.1513	intron	-	-	ENSG00000080839	RBL1
	rs1744757	rs6130311	20	35637451	37009048	A	G	-97412	1	1	C=A,T=G	0.0151	0.245	0.497	0.1561	0.1513	intron	-	-	ENSG00000080839	RBL1
	rs1744757	rs149076663	20	35638108	37009705	-	AG	-96757	1	1	C=-,T=AG	-	-	-	-	-	-	-	-	-	-
	rs1744757	rs140519985	20	35638435	37010032	-	A	-96429	1	0.9655	C=A,T=-	-	-	-	-	-	indel	-	-	ENSG00000080839	RBL1
	rs1744757	rs6130318	20	35638731	37010328	G	T	-96132	1	0.9655	C=T,T=G	0.9849	0.7536	0.503	0.8439	0.8487	intron	-	-	ENSG00000080839	RBL1
	rs1744757	rs6124541	20	35641605	37013202	A	G	-93258	1	0.9647	C=G,T=A	0.9849	0.755	0.503	0.8449	0.8487	intron	-	-	ENSG00000080839	RBL1
	rs1744757	rs6130330	20	35643357	37014954	C	T	-91506	1	1	C=C,T=T	0.0113	0.2421	0.497	0.1561	0.1513	intron	-	-	ENSG00000080839	RBL1
	rs1744757	rs6017001	20	35643946	37015543	A	G	-90917	1	1	C=G,T=A	0.8744	0.7522	0.503	0.8439	0.8487	intron	-	-	ENSG00000080839	RBL1
	rs1744757	rs6124553	20	35652422	37024019	A	C	-82441	1	1	C=C,T=A	0.9841	0.7536	0.503	0.8439	0.8497	intron	-	-	ENSG00000080839	RBL1
	rs1744757	rs6130371	20	35655720	37027317	C	T	-79143	1	1	C=T,T=C	0.9887	0.7579	0.504	0.8429	0.8487	intron	-	-	ENSG00000080839	RBL1
	rs1744757	rs6130375	20	35656502	37028099	A	G	-78361	1	1	C=A,T=G	0.0219	0.245	0.496	0.1561	0.1513	intron	-	-	ENSG00000080839	RBL1
	rs1744757	rs200047808	20	35659258	37030855	-	A	-75606	1	0.9329	C=A,T=-	-	-	-	-	-	indel	-	-	ENSG00000080839	RBL1
	rs1744757	rs6017076	20	35661046	37032643	A	T	-73817	1	1	C=T,T=A	0.8729	0.7522	0.503	0.8439	0.8487	intron	-	-	ENSG00000080839	RBL1
	rs1744757	rs201186362	20	35662351	37033948	-	T	-72513	1	1	C=T,T=-	-	-	-	-	-	indel	-	-	ENSG00000080839	RBL1
	rs1744757	rs11474723	20	35663520	37035117	-	AA	-71344	1	1	C=AA,T=-	-	-	-	-	-	indel	-	-	ENSG00000080839	RBL1
	rs1744757	rs6130402	20	35667304	37038901	A	C	-67559	1	1	C=A,T=C	0.0151	0.2435	0.497	0.1551	0.1513	intron	-	-	ENSG00000080839	RBL1
	rs1744757	rs6124573	20	35670162	37041759	C	T	-64701	1	1	C=C,T=T	0.0151	0.245	0.497	0.1551	0.1513	intron	-	-	ENSG00000080839	RBL1
	rs1744757	rs6124577	20	35673082	37044679	C	T	-61781	1	1	C=C,T=T	0.0151	0.245	0.497	0.1561	0.1513	intron	-	-	ENSG00000080839	RBL1
	rs1744757	rs6130421	20	35673595	37045192	C	T	-61268	1	1	C=C,T=T	0.0756	0.2478	0.495	0.1551	0.1513	intron	-	-	ENSG00000080839	RBL1
	rs1744757	rs8183757	20	35678145	37049742	C	T	-56718	1	1	C=C,T=T	0.0151	0.2464	0.497	0.1561	0.1513	intron	-	-	ENSG00000080839	RBL1
	rs1744757	rs6031009	20	35679057	37050654	A	G	-55806	1	1	C=A,T=G	0.1263	0.2478	0.497	0.1561	0.1513	intron	-	-	ENSG00000080839	RBL1
	rs1744757	rs35989419	20	35685875	37057472	-	T	-48989	1	1	C=-,T=T	-	-	-	-	-	indel	-	-	ENSG00000080839	RBL1
	rs1744757	rs6031084	20	35691545	37063142	A	G	-43318	1	1	C=A,T=G	0.1263	0.2478	0.497	0.1551	0.1513	intron	-	-	ENSG00000080839	RBL1
	rs1744757	rs199725710	20	35692232	37063829	-	T	-42632	1	0.9329	C=T,T=-	-	-	-	-	-	indel	-	-	ENSG00000080839	RBL1
	rs1744757	rs6130452	20	35692739	37064336	C	T	-42124	1	1	C=T,T=C	0.9887	0.7579	0.503	0.8439	0.8487	intron	-	-	ENSG00000080839	RBL1
	rs1744757	rs5841250	20	35696934	37068531	-	A	-37930	1	1	C=A,T=-	-	-	-	-	-	indel	-	-	ENSG00000080839	RBL1
	rs1744757	rs146039775	20	35698250	37069847	A	G	-36613	1	1	C=A,T=G	0.0151	0.245	0.498	0.1551	0.1513	intron	-	-	ENSG00000080839	RBL1
	rs1744757	rs1936998	20	35698886	37070483	A	T	-35977	1	1	C=A,T=T	0.0151	0.2334	0.4643	0.1551	0.1513	intron	-	-	ENSG00000080839	RBL1
	rs1744757	rs1936999	20	35699354	37070951	A	G	-35509	1	1	C=G,T=A	0.9849	0.755	0.503	0.8439	0.8487	intron	-	-	ENSG00000080839	RBL1
	rs1744757	rs6130474	20	35703969	37075566	C	T	-30894	1	1	C=T,T=C	0.9849	0.7536	0.503	0.8439	0.8487	intron	-	-	ENSG00000080839	RBL1
	rs1744757	rs6124605	20	35707291	37078888	C	G	-27572	1	1	C=G,T=C	0.8729	0.7522	0.503	0.8449	0.8476	indel	-	-	ENSG00000080839	RBL1
	rs1744757	rs143899424	20	35708467	37080064	-	T	-26397	1	0.9655	C=-,T=T	-	-	-	-	-	indel	-	-	ENSG00000080839	RBL1
	rs1744757	rs6124608	20	35709019	37080616	A	G	-25844	1	1	C=A,T=G	0.0121	0.2421	0.496	0.1551	0.1513	intron	-	-	ENSG00000080839	RBL1
	rs1744757	rs150803706	20	35710901	37082498	-	CT	-23962	1	0.8277	C=CT,T=-	-	-	-	-	-	indel	-	-	ENSG00000080839	RBL1
	rs1744757	rs6130488	20	35712994	37084591	C	T	-21869	1	1	C=T,T=C	0.9841	0.755	0.504	0.8449	0.8476	intron	-	-	ENSG00000080839	RBL1
	rs1744757	rs1744762	20	35721859	37093456	C	T	-13004	1	1	C=T,T=C	0.8714	0.7522	0.506	0.8449	0.8487	intron	-	-	ENSG00000080839	RBL1
	rs1744757	rs1744765	20	35722830	37094427	C	T	-12033	1	1	C=C,T=T	0.0159	0.2507	0.496	0.161	0.1667	intron	-	-	ENSG00000080839	RBL1
	rs1744757	rs1744776	20	35726051	37097648	C	T	-8812	1	1	C=C,T=T	0.1278	0.2536	0.496	0.162	0.1656	upstream	-	-	ENSG00000080839	RBL1
	rs1744757	rs201635111	20	35726782	37098379	-	T	-8081	1	1	C=-,T=T	-	-	-	-	-	indel	-	-	ENSG00000080839	RBL1
	rs1744757	rs1780705	20	35729950	37101547	A	G	-4913	1	1	C=A,T=G	0.1271	0.2493	0.494	0.1551	0.1513	intron	-	-	ENSG00000101353	MROH8
	rs1744757	rs58576173	20	35732796	37104393	-	TGTG	-2071	1	0.8189	C=TGTG,T=-	-	-	-	-	-	indel	-	-	ENSG00000101353	MROH8
	rs1744757	rs1744757	20	35734863	37106460	C	T	0	1	1	C=C,T=T	0.0151	0.245	0.494	0.1581	0.1524	intron	-	-	ENSG00000101353	MROH8
	rs1744757	rs6073367	20	35735449	37107046	C	T	586	1	1	C=C,T=T	0.0151	0.245	0.494	0.1571	0.1524	intron	-	-	ENSG00000101353	MROH8
	rs1744757	rs1744759	20	35738841	37110438	C	G	3978	1	1	C=G,T=C	0.9312	0.7522	0.506	0.8439	0.8487	intron	-	-	ENSG00000101353	MROH8
	rs1744757	rs1780706	20	35739138	37110735	C	T	4275	1	0.9021	C=C,T=T	0.0151	0.245	0.494	0.161	0.1524	intron	-	-	ENSG00000101353	MROH8
	rs1744757	rs1744761	20	35741970	37113567	C	T	7107	0.9641	0.8671	C=C,T=T	0.0242	0.2378	0.4931	0.1412	0.1636	intron	-	-	ENSG00000101353	MROH8
	rs1744757	rs1632294	20	35743138	37114735	C	T	8275	0.9641	0.8671	C=T,T=C	0.9864	0.7651	0.506	0.8618	0.8497	intron	-	-	ENSG00000101353	MROH8
	rs932827	rs932827	20	62380527	63749174	C	T	0	1	1	C=C,T=T	0.8366	0.8429	0.9048	0.7485	0.8926	intron	-	-	ENSG00000130584	ZBTB46
	rs932827	rs141414795	20	62396269	63764916	-	T	15742	0.9721	0.945	C=-,T=T	-	-	-	-	-	indel	-	-	ENSG00000130584	ZBTB46
	rs7276273	rs7276273	21	45994841	44574964	A	C	0	1	1	A=A,C=C	0.7504	0.9409	0.999	0.9811	0.9479	stop_lost	402	*/C	ENSG00000215454	KRTAP10-4
	rs7276273	rs78975424	21	46015752	44595861	A	T	20911	1	0.829	A=T,C=A	0	0.013	0	0.0099	0.002	intron	-	-	ENSG00000175894	TSPEAR
	rs7510583	rs7510583	22	44698803	44302923	A	G	NA	1	1		-	-	-	-	-	intron	-	-	ENSG00000138944	KIAA1644

## Sheet: Table S9
Table S9. Integrated regulatory functions of non-coding variants and mutation intolerance prediction for non-synonymous variants
All conditionally independent SNPs associated with LTL at a significance level of FDR<5% and their proxies (r2 < 0.8) were annotated using Annovar (Online methods), at a gene/region/filter-based level (URL: http://annovar.openbioinformatics.org/en/latest/).
Significance	SNP Global Annotation																			Non-coding Variant Annotation
Level	SNP							RefGene				EnsemblGene		GenCode		UCSCGene		Conservation		chromHMM Score									H3K9ac									H3K4me3									H3k4me1
	lead_snp	Chr	Pos(hg19)	Ref	Alt	rsID	cytoBand	Annotation	Gene	ExoVarAnno	AAChange	Annotation	Ensembl_ID	Annotation	Gene Name	Annotation	Gene Name	phastCons46way	TRUEConsSites	Gm12878	Nhlf	Nhek	Hsmm	Hmec	Huvec	Hepg2	K562	H1hesc	Gm12878	Nhlf	Nhek	Hsmm	Hmec	Huvec	Hepg2	K562	H1hesc	Gm12878	Nhlf	Nhek	Hsmm	Hmec	Huvec	Hepg2	K562	H1hesc	Gm12878	Nhlf	Nhek
P<5x10-8	rs3219104	1	226537388	C	T	rs4653728	1q42.12	intergenic	LIN9(dist=39939),PARP1(dist=11004)	.	.	intergenic	ENSG00000236994(dist=30994),ENSG00000143799(dist=11004)	intergenic	snoU13(dist=33523),PARP1(dist=11004)	intergenic	LIN9(dist=39939),PARP1(dist=11004)			5_Strong_Enhancer	13 Heterochrom/lo	13 Heterochrom/lo	13 Heterochrom/lo	13 Heterochrom/lo	13 Heterochrom/lo	13 Heterochrom/lo	8 Insulator	8 Insulator
	rs3219104	1	226537535	C	T	rs4653729	1q42.12	intergenic	LIN9(dist=40086),PARP1(dist=10857)	.	.	intergenic	ENSG00000236994(dist=31141),ENSG00000143799(dist=10857)	intergenic	snoU13(dist=33670),PARP1(dist=10857)	intergenic	LIN9(dist=40086),PARP1(dist=10857)			5_Strong_Enhancer	13 Heterochrom/lo	13 Heterochrom/lo	13 Heterochrom/lo	13 Heterochrom/lo	13 Heterochrom/lo	13 Heterochrom/lo	8 Insulator	8 Insulator
	rs3219104	1	226538054	C	A	rs9943081	1q42.12	intergenic	LIN9(dist=40605),PARP1(dist=10338)	.	.	intergenic	ENSG00000236994(dist=31660),ENSG00000143799(dist=10338)	intergenic	snoU13(dist=34189),PARP1(dist=10338)	intergenic	LIN9(dist=40605),PARP1(dist=10338)			4_Strong_Enhancer	13 Heterochrom/lo	13 Heterochrom/lo	13 Heterochrom/lo	13 Heterochrom/lo	13 Heterochrom/lo	13 Heterochrom/lo	11 Weak Txn	11 Weak Txn
	rs3219104	1	226539303	-	A	rs76006554	1q42.12	intergenic	LIN9(dist=41854),PARP1(dist=9089)	.	.	intergenic	ENSG00000236994(dist=32909),ENSG00000143799(dist=9089)	intergenic	snoU13(dist=35438),PARP1(dist=9089)	intergenic	LIN9(dist=41854),PARP1(dist=9089)			11_Weak_Txn	13 Heterochrom/lo	13 Heterochrom/lo	13 Heterochrom/lo	13 Heterochrom/lo	13 Heterochrom/lo	13 Heterochrom/lo	12 Repressed	11 Weak Txn
	rs3219104	1	226539353	T	C	rs76887998	1q42.12	intergenic	LIN9(dist=41904),PARP1(dist=9039)	.	.	intergenic	ENSG00000236994(dist=32959),ENSG00000143799(dist=9039)	intergenic	snoU13(dist=35488),PARP1(dist=9039)	intergenic	LIN9(dist=41904),PARP1(dist=9039)			11_Weak_Txn	13 Heterochrom/lo	13 Heterochrom/lo	13 Heterochrom/lo	13 Heterochrom/lo	13 Heterochrom/lo	13 Heterochrom/lo	12 Repressed	11 Weak Txn
	rs3219104	1	226545433	A	C	rs56033994	1q42.12	intergenic	LIN9(dist=47984),PARP1(dist=2959)	.	.	intergenic	ENSG00000236994(dist=39039),ENSG00000143799(dist=2959)	intergenic	snoU13(dist=41568),PARP1(dist=2959)	intergenic	LIN9(dist=47984),PARP1(dist=2959)			9_Txn_Transition	13 Heterochrom/lo	13 Heterochrom/lo	13 Heterochrom/lo	13 Heterochrom/lo	13 Heterochrom/lo	13 Heterochrom/lo	7 Weak Enhancer	11 Weak Txn																	TRUE
	rs3219104	1	226545785	G	C	rs12143101	1q42.12	intergenic	LIN9(dist=48336),PARP1(dist=2607)	.	.	intergenic	ENSG00000236994(dist=39391),ENSG00000143799(dist=2607)	intergenic	snoU13(dist=41920),PARP1(dist=2607)	intergenic	LIN9(dist=48336),PARP1(dist=2607)			10_Txn_Elongation	13 Heterochrom/lo	13 Heterochrom/lo	13 Heterochrom/lo	13 Heterochrom/lo	13 Heterochrom/lo	13 Heterochrom/lo	7 Weak Enhancer	11 Weak Txn
	rs3219104	1	226550437	G	A	rs1891108	1q42.12	intronic	PARP1	.	.	intronic	ENSG00000143799	intronic	PARP1	intronic	PARP1			10_Txn_Elongation	13 Heterochrom/lo	13 Heterochrom/lo	13 Heterochrom/lo	13 Heterochrom/lo	13 Heterochrom/lo	12 Repressed	12 Repressed	13 Heterochrom/lo									TRUE
	rs3219104	1	226550442	T	C	rs1891107	1q42.12	intronic	PARP1	.	.	intronic	ENSG00000143799	intronic	PARP1	intronic	PARP1			10_Txn_Elongation	13 Heterochrom/lo	13 Heterochrom/lo	13 Heterochrom/lo	13 Heterochrom/lo	13 Heterochrom/lo	12 Repressed	12 Repressed	13 Heterochrom/lo									TRUE
	rs3219104	1	226551460	T	C	rs752309	1q42.12	intronic	PARP1	.	.	intronic	ENSG00000143799	intronic	PARP1	intronic	PARP1			10_Txn_Elongation	13 Heterochrom/lo	13 Heterochrom/lo	13 Heterochrom/lo	13 Heterochrom/lo	13 Heterochrom/lo	13 Heterochrom/lo	12 Repressed	13 Heterochrom/lo
	rs3219104	1	226551529	C	G	rs752307	1q42.12	intronic	PARP1	.	.	intronic	ENSG00000143799	intronic	PARP1	intronic	PARP1			10_Txn_Elongation	13 Heterochrom/lo	13 Heterochrom/lo	13 Heterochrom/lo	13 Heterochrom/lo	13 Heterochrom/lo	13 Heterochrom/lo	12 Repressed	13 Heterochrom/lo
	rs3219104	1	226553486	C	A	rs146042055	1q42.12	intronic	PARP1	.	.	intronic	ENSG00000143799	intronic	PARP1	intronic	PARP1			10_Txn_Elongation	13 Heterochrom/lo	13 Heterochrom/lo	13 Heterochrom/lo	13 Heterochrom/lo	13 Heterochrom/lo	13 Heterochrom/lo	7 Weak Enhancer	13 Heterochrom/lo
	rs3219104	1	226553490	C	A	rs34917861	1q42.12	intronic	PARP1	.	.	intronic	ENSG00000143799	intronic	PARP1	intronic	PARP1			10_Txn_Elongation	13 Heterochrom/lo	13 Heterochrom/lo	13 Heterochrom/lo	13 Heterochrom/lo	13 Heterochrom/lo	13 Heterochrom/lo	7 Weak Enhancer	13 Heterochrom/lo
	rs3219104	1	226553494	-	A	rs11378196	1q42.12	intronic	PARP1	.	.	intronic	ENSG00000143799	intronic	PARP1	intronic	PARP1			10_Txn_Elongation	13 Heterochrom/lo	13 Heterochrom/lo	13 Heterochrom/lo	13 Heterochrom/lo	13 Heterochrom/lo	13 Heterochrom/lo	7 Weak Enhancer	13 Heterochrom/lo
	rs3219104	1	226553934	A	C	rs2271349	1q42.12	intronic	PARP1	.	.	intronic	ENSG00000143799	intronic	PARP1	intronic	PARP1			10_Txn_Elongation	13 Heterochrom/lo	13 Heterochrom/lo	13 Heterochrom/lo	13 Heterochrom/lo	13 Heterochrom/lo	13 Heterochrom/lo	7 Weak Enhancer	13 Heterochrom/lo
	rs3219104	1	226555302	A	G	rs1136410	1q42.12	exonic	PARP1	nonsynonymous SNV	PARP1:NM_001618:exon17:c.T2285C:p.V762A	exonic	ENSG00000143799	exonic	PARP1	exonic	PARP1	TRUE		10_Txn_Elongation	13 Heterochrom/lo	13 Heterochrom/lo	13 Heterochrom/lo	13 Heterochrom/lo	13 Heterochrom/lo	13 Heterochrom/lo	13 Heterochrom/lo	13 Heterochrom/lo
	rs3219104	1	226557669	-	A	rs34742465	1q42.12	intronic	PARP1	.	.	intronic	ENSG00000143799	intronic	PARP1	intronic	PARP1			5_Strong_Enhancer	13 Heterochrom/lo	13 Heterochrom/lo	13 Heterochrom/lo	13 Heterochrom/lo	13 Heterochrom/lo	13 Heterochrom/lo	13 Heterochrom/lo	13 Heterochrom/lo
	rs3219104	1	226561188	G	A	rs907193	1q42.12	intronic	PARP1	.	.	intronic	ENSG00000143799	intronic	PARP1	intronic	PARP1			10_Txn_Elongation	13 Heterochrom/lo	13 Heterochrom/lo	13 Heterochrom/lo	13 Heterochrom/lo	13 Heterochrom/lo	12 Repressed	12 Repressed	13 Heterochrom/lo
	rs3219104	1	226561225	C	T	rs907192	1q42.12	intronic	PARP1	.	.	intronic	ENSG00000143799	intronic	PARP1	intronic	PARP1			10_Txn_Elongation	13 Heterochrom/lo	13 Heterochrom/lo	13 Heterochrom/lo	13 Heterochrom/lo	13 Heterochrom/lo	12 Repressed	12 Repressed	13 Heterochrom/lo
	rs3219104	1	226561548	A	G	rs907191	1q42.12	intronic	PARP1	.	.	intronic	ENSG00000143799	intronic	PARP1	intronic	PARP1			10_Txn_Elongation	13 Heterochrom/lo	13 Heterochrom/lo	13 Heterochrom/lo	13 Heterochrom/lo	13 Heterochrom/lo	12 Repressed	12 Repressed	13 Heterochrom/lo
	rs3219104	1	226561761	G	C	rs2377312	1q42.12	intronic	PARP1	.	.	intronic	ENSG00000143799	intronic	PARP1	intronic	PARP1			10_Txn_Elongation	13 Heterochrom/lo	13 Heterochrom/lo	13 Heterochrom/lo	13 Heterochrom/lo	13 Heterochrom/lo	12 Repressed	12 Repressed	13 Heterochrom/lo
	rs3219104	1	226562621	A	C	rs3219104	1q42.12	intronic	PARP1	.	.	intronic	ENSG00000143799	intronic	PARP1	intronic	PARP1			10_Txn_Elongation	13 Heterochrom/lo	13 Heterochrom/lo	13 Heterochrom/lo	13 Heterochrom/lo	13 Heterochrom/lo	13 Heterochrom/lo	12 Repressed	13 Heterochrom/lo
	rs3219104	1	226563859	C	T	rs2027440	1q42.12	intronic	PARP1	.	.	intronic	ENSG00000143799	intronic	PARP1	intronic	PARP1			10_Txn_Elongation	13 Heterochrom/lo	13 Heterochrom/lo	13 Heterochrom/lo	13 Heterochrom/lo	13 Heterochrom/lo	13 Heterochrom/lo	13 Heterochrom/lo	11 Weak Txn
	rs3219104	1	226566401	T	G	rs3219082	1q42.12	intronic	PARP1	.	.	intronic	ENSG00000143799	intronic	PARP1	intronic	PARP1			10_Txn_Elongation	13 Heterochrom/lo	13 Heterochrom/lo	13 Heterochrom/lo	13 Heterochrom/lo	13 Heterochrom/lo	13 Heterochrom/lo	13 Heterochrom/lo	11 Weak Txn
	rs3219104	1	226566726	A	C	rs907190	1q42.12	intronic	PARP1	.	.	intronic	ENSG00000143799	intronic	PARP1	intronic	PARP1			10_Txn_Elongation	13 Heterochrom/lo	13 Heterochrom/lo	13 Heterochrom/lo	13 Heterochrom/lo	13 Heterochrom/lo	13 Heterochrom/lo	13 Heterochrom/lo	11 Weak Txn
	rs3219104	1	226570211	C	T	rs3219065	1q42.12	intronic	PARP1	.	.	intronic	ENSG00000143799	intronic	PARP1	intronic	PARP1			10_Txn_Elongation	13 Heterochrom/lo	13 Heterochrom/lo	6 Weak Enhancer	13 Heterochrom/lo	13 Heterochrom/lo	13 Heterochrom/lo	3 Poised Promoter	11 Weak Txn													TRUE
	rs3219104	1	226570840	T	C	rs1805415	1q42.12	exonic	PARP1	synonymous SNV	PARP1:NM_001618:exon8:c.A1056G:p.K352K	exonic	ENSG00000143799	exonic	PARP1	exonic	PARP1	TRUE		10_Txn_Elongation	13 Heterochrom/lo	13 Heterochrom/lo	13 Heterochrom/lo	13 Heterochrom/lo	13 Heterochrom/lo	13 Heterochrom/lo	12 Repressed	11 Weak Txn
	rs3219104	1	226571619	G	A	rs2117114	1q42.12	intronic	PARP1	.	.	intronic	ENSG00000143799	intronic	PARP1	intronic	PARP1			10_Txn_Elongation	13 Heterochrom/lo	13 Heterochrom/lo	13 Heterochrom/lo	13 Heterochrom/lo	13 Heterochrom/lo	13 Heterochrom/lo	12 Repressed	11 Weak Txn
	rs3219104	1	226576270	A	G	rs2255403	1q42.12	intronic	PARP1	.	.	intronic	ENSG00000143799	intronic	PARP1	intronic	PARP1			10_Txn_Elongation	13 Heterochrom/lo	13 Heterochrom/lo	13 Heterochrom/lo	13 Heterochrom/lo	13 Heterochrom/lo	13 Heterochrom/lo	12 Repressed	10 Txn Elongation
	rs3219104	1	226577306	C	T	rs932002	1q42.12	intronic	PARP1	.	.	intronic	ENSG00000143799	intronic	PARP1	intronic	PARP1			10_Txn_Elongation	13 Heterochrom/lo	13 Heterochrom/lo	13 Heterochrom/lo	13 Heterochrom/lo	13 Heterochrom/lo	13 Heterochrom/lo	12 Repressed	10 Txn Elongation
	rs3219104	1	226578047	G	T	rs1805411	1q42.12	intronic	PARP1	.	.	intronic	ENSG00000143799	intronic	PARP1	intronic	PARP1			10_Txn_Elongation	13 Heterochrom/lo	13 Heterochrom/lo	13 Heterochrom/lo	13 Heterochrom/lo	13 Heterochrom/lo	13 Heterochrom/lo	12 Repressed	11 Weak Txn
	rs3219104	1	226583142	A	G	rs2048425	1q42.12	intronic	PARP1	.	.	intronic	ENSG00000143799	intronic	PARP1	intronic	PARP1	TRUE		10_Txn_Elongation	13 Heterochrom/lo	13 Heterochrom/lo	13 Heterochrom/lo	13 Heterochrom/lo	13 Heterochrom/lo	13 Heterochrom/lo	12 Repressed	11 Weak Txn
	rs3219104	1	226586920	C	T	rs2793381	1q42.12	intronic	PARP1	.	.	intronic	ENSG00000143799	intronic	PARP1	intronic	PARP1			10_Txn_Elongation	13 Heterochrom/lo	13 Heterochrom/lo	13 Heterochrom/lo	13 Heterochrom/lo	13 Heterochrom/lo	13 Heterochrom/lo	12 Repressed	11 Weak Txn
	rs3219104	1	226587442	A	G	rs2793658	1q42.12	intronic	PARP1	.	.	intronic	ENSG00000143799	intronic	PARP1	intronic	PARP1			10_Txn_Elongation	13 Heterochrom/lo	13 Heterochrom/lo	13 Heterochrom/lo	13 Heterochrom/lo	13 Heterochrom/lo	13 Heterochrom/lo	12 Repressed	11 Weak Txn
	rs3219104	1	226589958	G	A	rs1805404	1q42.12	exonic	PARP1	synonymous SNV	PARP1:NM_001618:exon2:c.C243T:p.D81D	exonic	ENSG00000143799	exonic	PARP1	exonic	PARP1	TRUE	TRUE	9_Txn_Transition	13 Heterochrom/lo	13 Heterochrom/lo	13 Heterochrom/lo	13 Heterochrom/lo	13 Heterochrom/lo	13 Heterochrom/lo	12 Repressed	11 Weak Txn
	rs3219104	1	226593141	A	C	rs2695243	1q42.12	intronic	PARP1	.	.	intronic	ENSG00000143799	intronic	PARP1	intronic	PARP1			1_Active_Promoter	13 Heterochrom/lo	13 Heterochrom/lo	11 Weak Txn	13 Heterochrom/lo	13 Heterochrom/lo	13 Heterochrom/lo	8 Insulator	10 Txn Elongation
	rs3219104	1	226594038	T	G	rs2695242	1q42.12	intronic	PARP1	.	.	intronic	ENSG00000143799	intronic	PARP1	intronic	PARP1			1_Active_Promoter	13 Heterochrom/lo	13 Heterochrom/lo	11 Weak Txn	13 Heterochrom/lo	13 Heterochrom/lo	13 Heterochrom/lo	11 Weak Txn	10 Txn Elongation									TRUE
	rs3219104	1	226595377	C	G	rs892348	1q42.12	intronic	PARP1	.	.	intronic	ENSG00000143799	intronic	PARP1	intronic	PARP1			1_Active_Promoter	13 Heterochrom/lo	13 Heterochrom/lo	8 Insulator	13 Heterochrom/lo	13 Heterochrom/lo	13 Heterochrom/lo	2 Weak Promoter	8 Insulator								TRUE									TRUE
	rs3219104	1	226595647	C	G	rs907187	1q42.12	UTR5	PARP1(NM_001618.3:c.-17G>C)	.	.	UTR5	ENSG00000143799(ENST00000366794:c.-17G>C,ENST00000366792:c.-17G>C,ENST00000366791:c.-17G>C,ENST00000366790:c.-17G>C)	UTR5	PARP1(ENST00000366794.5:c.-17G>C,ENST00000366792.1:c.-17G>C,ENST00000366791.5:c.-17G>C,ENST00000366790.3:c.-17G>C)	UTR5	PARP1(uc001hqd.4:c.-17G>C)			1_Active_Promoter	13 Heterochrom/lo	13 Heterochrom/lo	13 Heterochrom/lo	13 Heterochrom/lo	13 Heterochrom/lo	13 Heterochrom/lo	2 Weak Promoter	11 Weak Txn								TRUE									TRUE
	rs3219104	1	226596686	T	A	rs2793379	1q42.12	upstream	PARP1(dist=885)	.	.	upstream	ENSG00000143799(dist=906)	upstream	PARP1(dist=906)	upstream	PARP1(dist=885)			11_Weak_Txn	13 Heterochrom/lo	13 Heterochrom/lo	13 Heterochrom/lo	13 Heterochrom/lo	13 Heterochrom/lo	13 Heterochrom/lo	11 Weak Txn	11 Weak Txn
	rs3219104	1	226598314	T	C	rs1317170	1q42.12	intergenic	PARP1(dist=2513),STUM(dist=138187)	.	.	intergenic	ENSG00000143799(dist=2534),ENSG00000270287(dist=1002)	intergenic	PARP1(dist=2534),RN7SKP165(dist=35324)	intergenic	PARP1(dist=2513),AK055856(dist=125005)			12_Repressed	13 Heterochrom/lo	13 Heterochrom/lo	13 Heterochrom/lo	13 Heterochrom/lo	13 Heterochrom/lo	13 Heterochrom/lo	11 Weak Txn	11 Weak Txn
	rs3219104	1	226600554	C	A	rs2249731	1q42.12	intergenic	PARP1(dist=4753),STUM(dist=135947)	.	.	upstream	ENSG00000270287(dist=718)	intergenic	PARP1(dist=4774),RN7SKP165(dist=33084)	intergenic	PARP1(dist=4753),AK055856(dist=122765)			13_Heterochrom/lo	13 Heterochrom/lo	12 Repressed	13 Heterochrom/lo	13 Heterochrom/lo	13 Heterochrom/lo	13 Heterochrom/lo	7 Weak Enhancer	11 Weak Txn
	rs3219104	1	226602510	T	C	rs2570367	1q42.12	intergenic	PARP1(dist=6709),STUM(dist=133991)	.	.	intergenic	ENSG00000270287(dist=2674),ENSG00000229965(dist=23755)	intergenic	PARP1(dist=6730),RN7SKP165(dist=31128)	intergenic	PARP1(dist=6709),AK055856(dist=120809)			13_Heterochrom/lo	13 Heterochrom/lo	12 Repressed	13 Heterochrom/lo	13 Heterochrom/lo	13 Heterochrom/lo	13 Heterochrom/lo	12 Repressed	11 Weak Txn
	rs3219104	1	226609339	A	C	rs1433574	1q42.12	intergenic	PARP1(dist=13538),STUM(dist=127162)	.	.	intergenic	ENSG00000270287(dist=9503),ENSG00000229965(dist=16926)	intergenic	PARP1(dist=13559),RN7SKP165(dist=24299)	intergenic	PARP1(dist=13538),AK055856(dist=113980)			13_Heterochrom/lo	13 Heterochrom/lo	8 Insulator	13 Heterochrom/lo	7 Weak Enhancer	13 Heterochrom/lo	13 Heterochrom/lo	8 Insulator	11 Weak Txn																					TRUE
	rs55749605	3	101011537	C	T	rs508537	3q12.3	intronic	IMPG2	.	.	intronic	ENSG00000081148	intronic	IMPG2	intronic	IMPG2			13_Heterochrom/lo	13 Heterochrom/lo	13 Heterochrom/lo	13 Heterochrom/lo	13 Heterochrom/lo	13 Heterochrom/lo	13 Heterochrom/lo	11 Weak Txn	13 Heterochrom/lo
	rs55749605	3	101043565	T	C	rs497953	3q12.3	UTR3	SENP7(NM_001282803.1:c.*1222A>G,NM_001282801.1:c.*1222A>G,NM_001077203.2:c.*1222A>G,NM_001282802.1:c.*1222A>G,NM_020654.4:c.*1222A>G)	.	.	UTR3	ENSG00000138468(ENST00000394095:c.*1222A>G,ENST00000358203:c.*1222A>G,ENST00000314261:c.*1222A>G,ENST00000394094:c.*1222A>G,ENST00000394091:c.*1222A>G)	UTR3	SENP7(ENST00000394095.2:c.*1222A>G,ENST00000394091.1:c.*1222A>G,ENST00000394094.2:c.*1222A>G,ENST00000358203.3:c.*1222A>G,ENST00000314261.7:c.*1222A>G)	UTR3	SENP7(uc003dus.3:c.*1222A>G,uc003dut.3:c.*1222A>G,uc003duu.3:c.*1222A>G,uc003duv.3:c.*1222A>G,uc003duw.3:c.*1222A>G,uc003dux.3:c.*1222A>G)			13_Heterochrom/lo	11 Weak Txn	11 Weak Txn	11 Weak Txn	11 Weak Txn	11 Weak Txn	11 Weak Txn	11 Weak Txn	11 Weak Txn
	rs55749605	3	101044144	-	A	rs63322462	3q12.3	UTR3	SENP7(NM_001282803.1:c.*642_*643insT,NM_001282801.1:c.*642_*643insT,NM_001077203.2:c.*642_*643insT,NM_001282802.1:c.*642_*643insT,NM_020654.4:c.*642_*643insT)	.	.	UTR3	ENSG00000138468(ENST00000394095:c.*642_*643insT,ENST00000358203:c.*642_*643insT,ENST00000314261:c.*642_*643insT,ENST00000394094:c.*642_*643insT,ENST00000394091:c.*642_*643insT)	UTR3	SENP7(ENST00000394095.2:c.*642_*643insT,ENST00000394091.1:c.*642_*643insT,ENST00000394094.2:c.*642_*643insT,ENST00000358203.3:c.*642_*643insT,ENST00000314261.7:c.*642_*643insT)	UTR3	SENP7(uc003dus.3:c.*642_*643insT,uc003dut.3:c.*642_*643insT,uc003duu.3:c.*642_*643insT,uc003duv.3:c.*642_*643insT,uc003duw.3:c.*642_*643insT,uc003dux.3:c.*642_*643insT)			13_Heterochrom/lo	11 Weak Txn	11 Weak Txn	11 Weak Txn	11 Weak Txn	11 Weak Txn	11 Weak Txn	11 Weak Txn	11 Weak Txn		TRUE																		TRUE
	rs55749605	3	101045977	A	G	rs473702	3q12.3	intronic	SENP7	.	.	intronic	ENSG00000138468	intronic	SENP7	intronic	SENP7			13_Heterochrom/lo	5 Strong Enhancer	11 Weak Txn	7 Weak Enhancer	11 Weak Txn	11 Weak Txn	11 Weak Txn	7 Weak Enhancer	7 Weak Enhancer		TRUE		TRUE							TRUE								TRUE	TRUE
	rs55749605	3	101046933	G	C	rs520558	3q12.3	intronic	SENP7	.	.	intronic	ENSG00000138468	intronic	SENP7	intronic	SENP7			13_Heterochrom/lo	5 Strong Enhancer	11 Weak Txn	6 Weak Enhancer	11 Weak Txn	7 Weak Enhancer	11 Weak Txn	7 Weak Enhancer	11 Weak Txn		TRUE		TRUE							TRUE								TRUE	TRUE
	rs55749605	3	101064070	T	-	rs34741074	3q12.3	intronic	SENP7	.	.	intronic	ENSG00000138468	intronic	SENP7	intronic	SENP7			13_Heterochrom/lo	5 Strong Enhancer	10 Txn Elongation	4 Strong Enhancer	7 Weak Enhancer	5 Strong Enhancer	9 Txn Transition	11 Weak Txn	11 Weak Txn		TRUE		TRUE							TRUE									TRUE
	rs55749605	3	101065368	T	C	rs551442	3q12.3	intronic	SENP7	.	.	intronic	ENSG00000138468	intronic	SENP7	intronic	SENP7			13_Heterochrom/lo	9 Txn Transition	10 Txn Elongation	9 Txn Transition	11 Weak Txn	9 Txn Transition	9 Txn Transition	11 Weak Txn	11 Weak Txn																			TRUE	TRUE
	rs55749605	3	101066717	T	A	rs2433031	3q12.3	exonic	SENP7	nonsynonymous SNV	SENP7:NM_001282803:exon10:c.A1344T:p.Q448H,SENP7:NM_001077203:exon12:c.A1641T:p.Q547H,SENP7:NM_001282801:exon12:c.A1638T:p.Q546H,SENP7:NM_001282802:exon12:c.A1737T:p.Q579H,SENP7:NM_020654:exon13:c.A1836T:p.Q612H	exonic	ENSG00000138468	exonic	SENP7	exonic	SENP7	TRUE		13_Heterochrom/lo	7 Weak Enhancer	10 Txn Elongation	9 Txn Transition	7 Weak Enhancer	5 Strong Enhancer	9 Txn Transition	11 Weak Txn	11 Weak Txn				TRUE		TRUE													TRUE	TRUE
	rs55749605	3	101068873	C	T	rs2682386	3q12.3	intronic	SENP7	.	.	intronic	ENSG00000138468	intronic	SENP7	intronic	SENP7			13_Heterochrom/lo	5 Strong Enhancer	9 Txn Transition	9 Txn Transition	11 Weak Txn	5 Strong Enhancer	9 Txn Transition	11 Weak Txn	12 Repressed				TRUE		TRUE	TRUE				TRUE					TRUE			TRUE	TRUE	TRUE
	rs55749605	3	101075156	AG	-	rs147884157	.	NA	NA	.	.	NA	NA	NA	NA	NA	NA
	rs55749605	3	101089262	T	C	rs2553430	3q12.3	intronic	SENP7	.	.	intronic	ENSG00000138468	intronic	SENP7	intronic	SENP7			11_Weak_Txn	11 Weak Txn	13 Heterochrom/lo	13 Heterochrom/lo	13 Heterochrom/lo	11 Weak Txn	13 Heterochrom/lo	13 Heterochrom/lo	13 Heterochrom/lo
	rs55749605	3	101095727	C	G	rs2553416	3q12.3	intronic	SENP7	.	.	intronic	ENSG00000138468	intronic	SENP7	intronic	SENP7			11_Weak_Txn	11 Weak Txn	11 Weak Txn	11 Weak Txn	13 Heterochrom/lo	11 Weak Txn	11 Weak Txn	11 Weak Txn	11 Weak Txn																					TRUE
	rs55749605	3	101096532	C	T	rs2682390	3q12.3	intronic	SENP7	.	.	intronic	ENSG00000138468	intronic	SENP7	intronic	SENP7			7_Weak_Enhancer	11 Weak Txn	7 Weak Enhancer	7 Weak Enhancer	11 Weak Txn	11 Weak Txn	11 Weak Txn	11 Weak Txn	11 Weak Txn					TRUE														TRUE	TRUE	TRUE
	rs55749605	3	101101361	G	A	rs2682391	3q12.3	intronic	SENP7	.	.	intronic	ENSG00000138468	intronic	SENP7	intronic	SENP7			11_Weak_Txn	7 Weak Enhancer	7 Weak Enhancer	11 Weak Txn	7 Weak Enhancer	11 Weak Txn	7 Weak Enhancer	11 Weak Txn	11 Weak Txn																				TRUE	TRUE
	rs55749605	3	101103470	C	T	rs2553424	3q12.3	intronic	SENP7	.	.	intronic	ENSG00000138468	intronic	SENP7	intronic	SENP7			11_Weak_Txn	5 Strong Enhancer	4 Strong Enhancer	4 Strong Enhancer	4 Strong Enhancer	4 Strong Enhancer	4 Strong Enhancer	11 Weak Txn	11 Weak Txn			TRUE	TRUE	TRUE	TRUE	TRUE				TRUE	TRUE	TRUE	TRUE	TRUE	TRUE			TRUE	TRUE	TRUE
	rs55749605	3	101104186	T	G	rs2250611	3q12.3	intronic	SENP7	.	.	intronic	ENSG00000138468	intronic	SENP7	intronic	SENP7			11_Weak_Txn	7 Weak Enhancer	4 Strong Enhancer	5 Strong Enhancer	4 Strong Enhancer	4 Strong Enhancer	5 Strong Enhancer	11 Weak Txn	11 Weak Txn			TRUE	TRUE	TRUE	TRUE	TRUE				TRUE	TRUE		TRUE					TRUE	TRUE	TRUE
	rs55749605	3	101106527	A	G	rs2553427	3q12.3	intronic	SENP7	.	.	intronic	ENSG00000138468	intronic	SENP7	intronic	SENP7			11_Weak_Txn	13 Heterochrom/lo	11 Weak Txn	11 Weak Txn	11 Weak Txn	11 Weak Txn	11 Weak Txn	11 Weak Txn	11 Weak Txn									TRUE											TRUE	TRUE
	rs55749605	3	101106828	-	GGCAGTTCCTGCA	rs150367707	3q12.3	intronic	SENP7	.	.	intronic	ENSG00000138468	intronic	SENP7	intronic	SENP7			11_Weak_Txn	13 Heterochrom/lo	11 Weak Txn	11 Weak Txn	11 Weak Txn	11 Weak Txn	11 Weak Txn	11 Weak Txn	11 Weak Txn																				TRUE	TRUE
	rs55749605	3	101110145	T	A	rs2682383	3q12.3	intronic	SENP7	.	.	intronic	ENSG00000138468	intronic	SENP7	intronic	SENP7			11_Weak_Txn	13 Heterochrom/lo	7 Weak Enhancer	7 Weak Enhancer	11 Weak Txn	11 Weak Txn	11 Weak Txn	11 Weak Txn	11 Weak Txn																					TRUE
	rs55749605	3	101111312	C	T	rs2317745	3q12.3	intronic	SENP7	.	.	intronic	ENSG00000138468	intronic	SENP7	intronic	SENP7			11_Weak_Txn	13 Heterochrom/lo	5 Strong Enhancer	11 Weak Txn	7 Weak Enhancer	5 Strong Enhancer	7 Weak Enhancer	11 Weak Txn	11 Weak Txn																				TRUE	TRUE
	rs55749605	3	101112472	A	C	rs2682384	3q12.3	intronic	SENP7	.	.	intronic	ENSG00000138468	intronic	SENP7	intronic	SENP7			11_Weak_Txn	13 Heterochrom/lo	5 Strong Enhancer	11 Weak Txn	5 Strong Enhancer	7 Weak Enhancer	11 Weak Txn	13 Heterochrom/lo	7 Weak Enhancer			TRUE																		TRUE
	rs55749605	3	101119305	G	C	rs6773536	3q12.3	intronic	SENP7	.	.	intronic	ENSG00000138468	intronic	SENP7	intronic	SENP7			11_Weak_Txn	13 Heterochrom/lo	11 Weak Txn	11 Weak Txn	13 Heterochrom/lo	11 Weak Txn	11 Weak Txn	13 Heterochrom/lo	11 Weak Txn
	rs55749605	3	101119577	-	A	rs60544639	3q12.3	intronic	SENP7	.	.	intronic	ENSG00000138468	intronic	SENP7	intronic	SENP7			11_Weak_Txn	13 Heterochrom/lo	11 Weak Txn	11 Weak Txn	13 Heterochrom/lo	11 Weak Txn	11 Weak Txn	13 Heterochrom/lo	11 Weak Txn
	rs55749605	3	101119578	C	A	rs2317748	3q12.3	intronic	SENP7	.	.	intronic	ENSG00000138468	intronic	SENP7	intronic	SENP7			11_Weak_Txn	13 Heterochrom/lo	11 Weak Txn	11 Weak Txn	13 Heterochrom/lo	11 Weak Txn	11 Weak Txn	13 Heterochrom/lo	11 Weak Txn
	rs55749605	3	101121980	A	G	rs2317749	3q12.3	intronic	SENP7	.	.	intronic	ENSG00000138468	intronic	SENP7	intronic	SENP7			13_Heterochrom/lo	13 Heterochrom/lo	6 Weak Enhancer	11 Weak Txn	7 Weak Enhancer	5 Strong Enhancer	4 Strong Enhancer	7 Weak Enhancer	7 Weak Enhancer						TRUE	TRUE	TRUE	TRUE						TRUE	TRUE	TRUE		TRUE	TRUE	TRUE
	rs55749605	3	101123041	G	C	rs6441602	3q12.3	intronic	SENP7	.	.	intronic	ENSG00000138468	intronic	SENP7	intronic	SENP7			13_Heterochrom/lo	11 Weak Txn	7 Weak Enhancer	13 Heterochrom/lo	7 Weak Enhancer	5 Strong Enhancer	4 Strong Enhancer	5 Strong Enhancer	11 Weak Txn						TRUE	TRUE	TRUE								TRUE	TRUE		TRUE	TRUE	TRUE
	rs55749605	3	101123260	T	G	rs2317751	3q12.3	intronic	SENP7	.	.	intronic	ENSG00000138468	intronic	SENP7	intronic	SENP7			13_Heterochrom/lo	11 Weak Txn	7 Weak Enhancer	11 Weak Txn	7 Weak Enhancer	7 Weak Enhancer	5 Strong Enhancer	7 Weak Enhancer	11 Weak Txn							TRUE									TRUE	TRUE				TRUE
	rs55749605	3	101126327	T	C	rs10936607	3q12.3	intronic	SENP7	.	.	intronic	ENSG00000138468	intronic	SENP7	intronic	SENP7			13_Heterochrom/lo	11 Weak Txn	11 Weak Txn	11 Weak Txn	11 Weak Txn	11 Weak Txn	7 Weak Enhancer	11 Weak Txn	11 Weak Txn
	rs55749605	3	101129210	C	T	rs4683899	3q12.3	intronic	SENP7	.	.	intronic	ENSG00000138468	intronic	SENP7	intronic	SENP7			13_Heterochrom/lo	11 Weak Txn	7 Weak Enhancer	11 Weak Txn	11 Weak Txn	11 Weak Txn	11 Weak Txn	11 Weak Txn	6 Weak Enhancer									TRUE									TRUE			TRUE
	rs55749605	3	101134696	C	T	rs4683900	3q12.3	intronic	SENP7	.	.	intronic	ENSG00000138468	intronic	SENP7	intronic	SENP7			13_Heterochrom/lo	11 Weak Txn	11 Weak Txn	11 Weak Txn	11 Weak Txn	11 Weak Txn	11 Weak Txn	13 Heterochrom/lo	11 Weak Txn
	rs55749605	3	101135719	A	G	rs56075912	3q12.3	intronic	SENP7	.	.	intronic	ENSG00000138468	intronic	SENP7	intronic	SENP7			13_Heterochrom/lo	11 Weak Txn	11 Weak Txn	11 Weak Txn	11 Weak Txn	7 Weak Enhancer	11 Weak Txn	13 Heterochrom/lo	11 Weak Txn																					TRUE
	rs55749605	3	101137107	T	C	rs2317699	3q12.3	intronic	SENP7	.	.	intronic	ENSG00000138468	intronic	SENP7	intronic	SENP7			13_Heterochrom/lo	8 Insulator	5 Strong Enhancer	11 Weak Txn	5 Strong Enhancer	7 Weak Enhancer	5 Strong Enhancer	13 Heterochrom/lo	11 Weak Txn							TRUE		TRUE											TRUE	TRUE
	rs55749605	3	101140958	T	G	rs13087404	3q12.3	intronic	SENP7	.	.	intronic	ENSG00000138468	intronic	SENP7	intronic	SENP7			13_Heterochrom/lo	6 Weak Enhancer	11 Weak Txn	6 Weak Enhancer	11 Weak Txn	13 Heterochrom/lo	11 Weak Txn	13 Heterochrom/lo	11 Weak Txn										TRUE									TRUE	TRUE	TRUE
	rs55749605	3	101143166	T	C	rs2317700	3q12.3	intronic	SENP7	.	.	intronic	ENSG00000138468	intronic	SENP7	intronic	SENP7			13_Heterochrom/lo	11 Weak Txn	11 Weak Txn	11 Weak Txn	11 Weak Txn	13 Heterochrom/lo	11 Weak Txn	13 Heterochrom/lo	11 Weak Txn
	rs55749605	3	101146597	C	T	rs12491955	3q12.3	intronic	SENP7	.	.	intronic	ENSG00000138468	intronic	SENP7	intronic	SENP7			13_Heterochrom/lo	7 Weak Enhancer	7 Weak Enhancer	5 Strong Enhancer	11 Weak Txn	13 Heterochrom/lo	7 Weak Enhancer	13 Heterochrom/lo	7 Weak Enhancer				TRUE					TRUE											TRUE	TRUE
	rs55749605	3	101146972	A	G	rs4524254	3q12.3	intronic	SENP7	.	.	intronic	ENSG00000138468	intronic	SENP7	intronic	SENP7			13_Heterochrom/lo	7 Weak Enhancer	7 Weak Enhancer	7 Weak Enhancer	7 Weak Enhancer	13 Heterochrom/lo	7 Weak Enhancer	13 Heterochrom/lo	7 Weak Enhancer				TRUE					TRUE											TRUE	TRUE
	rs55749605	3	101146973	T	C	rs4456838	3q12.3	intronic	SENP7	.	.	intronic	ENSG00000138468	intronic	SENP7	intronic	SENP7			13_Heterochrom/lo	7 Weak Enhancer	7 Weak Enhancer	7 Weak Enhancer	7 Weak Enhancer	13 Heterochrom/lo	7 Weak Enhancer	13 Heterochrom/lo	7 Weak Enhancer				TRUE					TRUE											TRUE	TRUE
	rs55749605	3	101148054	C	T	rs57867809	3q12.3	intronic	SENP7	.	.	intronic	ENSG00000138468	intronic	SENP7	intronic	SENP7			13_Heterochrom/lo	11 Weak Txn	11 Weak Txn	11 Weak Txn	11 Weak Txn	13 Heterochrom/lo	7 Weak Enhancer	13 Heterochrom/lo	7 Weak Enhancer																				TRUE
	rs55749605	3	101152823	-	AC	rs113095803	3q12.3	intronic	SENP7	.	.	intronic	ENSG00000138468	intronic	SENP7	intronic	SENP7			13_Heterochrom/lo	7 Weak Enhancer	11 Weak Txn	5 Strong Enhancer	11 Weak Txn	13 Heterochrom/lo	11 Weak Txn	11 Weak Txn	13 Heterochrom/lo				TRUE			TRUE													TRUE
	rs55749605	3	101161330	A	C	rs9843186	3q12.3	intronic	SENP7	.	.	intronic	ENSG00000138468	intronic	SENP7	intronic	SENP7			13_Heterochrom/lo	11 Weak Txn	13 Heterochrom/lo	11 Weak Txn	11 Weak Txn	13 Heterochrom/lo	11 Weak Txn	13 Heterochrom/lo	13 Heterochrom/lo
	rs55749605	3	101167346	A	G	rs13320918	3q12.3	intronic	SENP7	.	.	intronic	ENSG00000138468	intronic	SENP7	intronic	SENP7			13_Heterochrom/lo	11 Weak Txn	7 Weak Enhancer	11 Weak Txn	7 Weak Enhancer	8 Insulator	7 Weak Enhancer	13 Heterochrom/lo	11 Weak Txn																				TRUE	TRUE
	rs55749605	3	101167422	-	G	rs60701694	3q12.3	intronic	SENP7	.	.	intronic	ENSG00000138468	intronic	SENP7	intronic	SENP7			13_Heterochrom/lo	7 Weak Enhancer	7 Weak Enhancer	11 Weak Txn	7 Weak Enhancer	13 Heterochrom/lo	13 Heterochrom/lo	13 Heterochrom/lo	11 Weak Txn																				TRUE	TRUE
	rs55749605	3	101172721	A	T	rs9874188	3q12.3	intronic	SENP7	.	.	intronic	ENSG00000138468	intronic	SENP7	intronic	SENP7			11_Weak_Txn	13 Heterochrom/lo	11 Weak Txn	13 Heterochrom/lo	11 Weak Txn	13 Heterochrom/lo	13 Heterochrom/lo	13 Heterochrom/lo	13 Heterochrom/lo																			TRUE		TRUE
	rs55749605	3	101179057	T	C	rs2141180	3q12.3	intronic	SENP7	.	.	intronic	ENSG00000138468	intronic	SENP7	intronic	SENP7			11_Weak_Txn	13 Heterochrom/lo	13 Heterochrom/lo	13 Heterochrom/lo	13 Heterochrom/lo	13 Heterochrom/lo	13 Heterochrom/lo	13 Heterochrom/lo	13 Heterochrom/lo
	rs55749605	3	101181028	G	A	rs6441608	3q12.3	intronic	SENP7	.	.	intronic	ENSG00000138468	intronic	SENP7	intronic	SENP7			11_Weak_Txn	13 Heterochrom/lo	13 Heterochrom/lo	13 Heterochrom/lo	13 Heterochrom/lo	13 Heterochrom/lo	13 Heterochrom/lo	13 Heterochrom/lo	13 Heterochrom/lo
	rs55749605	3	101186025	C	A	rs4683917	3q12.3	intronic	SENP7	.	.	intronic	ENSG00000138468	intronic	SENP7	intronic	SENP7			11_Weak_Txn	13 Heterochrom/lo	13 Heterochrom/lo	13 Heterochrom/lo	13 Heterochrom/lo	13 Heterochrom/lo	13 Heterochrom/lo	13 Heterochrom/lo	13 Heterochrom/lo																				TRUE
	rs55749605	3	101189490	G	T	rs4683918	3q12.3	intronic	SENP7	.	.	intronic	ENSG00000138468	intronic	SENP7	intronic	SENP7			11_Weak_Txn	13 Heterochrom/lo	13 Heterochrom/lo	13 Heterochrom/lo	13 Heterochrom/lo	13 Heterochrom/lo	13 Heterochrom/lo	13 Heterochrom/lo	13 Heterochrom/lo
	rs55749605	3	101194305	A	C	rs10936642	3q12.3	intronic	SENP7	.	.	intronic	ENSG00000138468	intronic	SENP7	intronic	SENP7			11_Weak_Txn	13 Heterochrom/lo	13 Heterochrom/lo	13 Heterochrom/lo	13 Heterochrom/lo	13 Heterochrom/lo	13 Heterochrom/lo	13 Heterochrom/lo	13 Heterochrom/lo
	rs55749605	3	101196087	C	T	rs6771561	3q12.3	intronic	SENP7	.	.	intronic	ENSG00000138468	intronic	SENP7	intronic	SENP7			11_Weak_Txn	13 Heterochrom/lo	13 Heterochrom/lo	13 Heterochrom/lo	13 Heterochrom/lo	13 Heterochrom/lo	13 Heterochrom/lo	13 Heterochrom/lo	13 Heterochrom/lo
	rs55749605	3	101198604	A	G	rs7636475	3q12.3	intronic	SENP7	.	.	intronic	ENSG00000138468	intronic	SENP7	intronic	SENP7			11_Weak_Txn	13 Heterochrom/lo	13 Heterochrom/lo	13 Heterochrom/lo	13 Heterochrom/lo	13 Heterochrom/lo	13 Heterochrom/lo	13 Heterochrom/lo	11 Weak Txn
	rs55749605	3	101215356	T	C	rs10936664	3q12.3	intronic	SENP7	.	.	intronic	ENSG00000138468	intronic	SENP7	intronic	SENP7			11_Weak_Txn	13 Heterochrom/lo	11 Weak Txn	11 Weak Txn	13 Heterochrom/lo	13 Heterochrom/lo	13 Heterochrom/lo	13 Heterochrom/lo	13 Heterochrom/lo
	rs55749605	3	101217617	A	C	rs3846091	3q12.3	intronic	SENP7	.	.	intronic	ENSG00000138468	intronic	SENP7	intronic	SENP7			11_Weak_Txn	13 Heterochrom/lo	11 Weak Txn	11 Weak Txn	13 Heterochrom/lo	13 Heterochrom/lo	13 Heterochrom/lo	13 Heterochrom/lo	13 Heterochrom/lo
	rs55749605	3	101218228	C	T	rs9856435	3q12.3	intronic	SENP7	.	.	intronic	ENSG00000138468	intronic	SENP7	intronic	SENP7			11_Weak_Txn	13 Heterochrom/lo	11 Weak Txn	11 Weak Txn	13 Heterochrom/lo	13 Heterochrom/lo	13 Heterochrom/lo	13 Heterochrom/lo	13 Heterochrom/lo
	rs55749605	3	101221703	C	T	rs12496260	3q12.3	intronic	SENP7	.	.	intronic	ENSG00000138468	intronic	SENP7	intronic	SENP7			11_Weak_Txn	13 Heterochrom/lo	11 Weak Txn	7 Weak Enhancer	13 Heterochrom/lo	13 Heterochrom/lo	13 Heterochrom/lo	13 Heterochrom/lo	13 Heterochrom/lo
	rs55749605	3	101225620	A	G	rs6441610	3q12.3	intronic	SENP7	.	.	intronic	ENSG00000138468	intronic	SENP7	intronic	SENP7			11_Weak_Txn	11 Weak Txn	5 Strong Enhancer	11 Weak Txn	7 Weak Enhancer	13 Heterochrom/lo	5 Strong Enhancer	13 Heterochrom/lo	13 Heterochrom/lo			TRUE		TRUE		TRUE													TRUE	TRUE
	rs55749605	3	101227429	T	C	rs2178036	3q12.3	intronic	SENP7	.	.	intronic	ENSG00000138468	intronic	SENP7	intronic	SENP7			11_Weak_Txn	11 Weak Txn	11 Weak Txn	11 Weak Txn	11 Weak Txn	11 Weak Txn	11 Weak Txn	13 Heterochrom/lo	13 Heterochrom/lo			TRUE				TRUE													TRUE
	rs55749605	3	101227639	A	C	rs2141179	3q12.3	intronic	SENP7	.	.	intronic	ENSG00000138468	intronic	SENP7	intronic	SENP7			11_Weak_Txn	11 Weak Txn	11 Weak Txn	11 Weak Txn	11 Weak Txn	11 Weak Txn	11 Weak Txn	13 Heterochrom/lo	13 Heterochrom/lo																				TRUE
	rs55749605	3	101230663	T	G	rs28565548	3q12.3	intronic	SENP7	.	.	intronic	ENSG00000138468	intronic	SENP7	intronic	SENP7			11_Weak_Txn	13 Heterochrom/lo	11 Weak Txn	11 Weak Txn	11 Weak Txn	11 Weak Txn	11 Weak Txn	7 Weak Enhancer	13 Heterochrom/lo																			TRUE
	rs55749605	3	101230678	G	T	rs34255148	3q12.3	intronic	SENP7	.	.	intronic	ENSG00000138468	intronic	SENP7	intronic	SENP7			11_Weak_Txn	13 Heterochrom/lo	11 Weak Txn	11 Weak Txn	11 Weak Txn	11 Weak Txn	11 Weak Txn	7 Weak Enhancer	13 Heterochrom/lo																			TRUE
	rs55749605	3	101231368	T	G	rs16843927	3q12.3	intronic	SENP7	.	.	intronic	ENSG00000138468	intronic	SENP7	intronic	SENP7			1_Active_Promoter	13 Heterochrom/lo	11 Weak Txn	7 Weak Enhancer	11 Weak Txn	11 Weak Txn	11 Weak Txn	7 Weak Enhancer	13 Heterochrom/lo																			TRUE		TRUE
	rs55749605	3	101232093	C	A	rs55749605	3q12.3	upstream	SENP7(dist=8)	.	.	upstream	ENSG00000138468(dist=8)	upstream	SENP7(dist=8)	upstream	SENP7(dist=8)			1_Active_Promoter	13 Heterochrom/lo	5 Strong Enhancer	5 Strong Enhancer	5 Strong Enhancer	11 Weak Txn	11 Weak Txn	7 Weak Enhancer	13 Heterochrom/lo																			TRUE		TRUE
	rs55749605	3	101232736	T	C	rs6772703	3q12.3	upstream	SENP7(dist=651)	.	.	upstream	ENSG00000138468(dist=651)	upstream	SENP7(dist=651)	upstream	SENP7(dist=651)			1_Active_Promoter	13 Heterochrom/lo	5 Strong Enhancer	5 Strong Enhancer	7 Weak Enhancer	11 Weak Txn	11 Weak Txn	13 Heterochrom/lo	13 Heterochrom/lo			TRUE																TRUE		TRUE
	rs55749605	3	101233856	-	AATT	rs61482049	3q12.3	intergenic	SENP7(dist=1771),FAM172BP(dist=3855)	.	.	intergenic	ENSG00000138468(dist=1771),ENSG00000175841(dist=3855)	intergenic	SENP7(dist=1771),TRMT10C(dist=46850)	intergenic	SENP7(dist=1771),FAM172BP(dist=3855)			13_Heterochrom/lo	13 Heterochrom/lo	4 Strong Enhancer	4 Strong Enhancer	5 Strong Enhancer	11 Weak Txn	11 Weak Txn	13 Heterochrom/lo	6 Weak Enhancer			TRUE	TRUE	TRUE							TRUE								TRUE	TRUE
	rs55749605	3	101234358	A	G	rs13322987	3q12.3	intergenic	SENP7(dist=2273),FAM172BP(dist=3353)	.	.	intergenic	ENSG00000138468(dist=2273),ENSG00000175841(dist=3353)	intergenic	SENP7(dist=2273),TRMT10C(dist=46348)	intergenic	SENP7(dist=2273),FAM172BP(dist=3353)			13_Heterochrom/lo	11 Weak Txn	4 Strong Enhancer	4 Strong Enhancer	5 Strong Enhancer	11 Weak Txn	11 Weak Txn	13 Heterochrom/lo	13 Heterochrom/lo			TRUE	TRUE	TRUE							TRUE								TRUE	TRUE
	rs55749605	3	101242614	A	C	rs7631506	3q12.3	ncRNA_exonic	FAM172BP	.	.	ncRNA_exonic	ENSG00000175841	intergenic	SENP7(dist=10529),TRMT10C(dist=38092)	UTR3	FAM172BP(uc003duy.1:c.*791A>C)			13_Heterochrom/lo	4 Strong Enhancer	4 Strong Enhancer	4 Strong Enhancer	4 Strong Enhancer	4 Strong Enhancer	7 Weak Enhancer	13 Heterochrom/lo	13 Heterochrom/lo		TRUE	TRUE	TRUE	TRUE	TRUE					TRUE		TRUE		TRUE					TRUE	TRUE
	rs55749605	3	101246981	T	-	rs56722629	3q12.3	intergenic	FAM172BP(dist=4250),TRMT10C(dist=33699)	.	.	intergenic	ENSG00000175841(dist=4250),ENSG00000174173(dist=33725)	intergenic	SENP7(dist=14896),TRMT10C(dist=33725)	intergenic	FAM172BP(dist=4250),TRMT10C(dist=33699)			13_Heterochrom/lo	5 Strong Enhancer	11 Weak Txn	5 Strong Enhancer	11 Weak Txn	11 Weak Txn	11 Weak Txn	13 Heterochrom/lo	13 Heterochrom/lo			TRUE	TRUE															TRUE	TRUE	TRUE
	rs55749605	3	101250166	T	C	rs9814991	3q12.3	intergenic	FAM172BP(dist=7435),TRMT10C(dist=30514)	.	.	intergenic	ENSG00000175841(dist=7435),ENSG00000174173(dist=30540)	intergenic	SENP7(dist=18081),TRMT10C(dist=30540)	intergenic	FAM172BP(dist=7435),TRMT10C(dist=30514)			13_Heterochrom/lo	7 Weak Enhancer	5 Strong Enhancer	6 Weak Enhancer	5 Strong Enhancer	13 Heterochrom/lo	6 Weak Enhancer	13 Heterochrom/lo	11 Weak Txn	TRUE		TRUE	TRUE	TRUE		TRUE			TRUE	TRUE								TRUE	TRUE	TRUE
	rs55749605	3	101257799	T	C	rs141350512	3q12.3	intergenic	FAM172BP(dist=15068),TRMT10C(dist=22881)	.	.	intergenic	ENSG00000175841(dist=15068),ENSG00000174173(dist=22907)	intergenic	SENP7(dist=25714),TRMT10C(dist=22907)	intergenic	FAM172BP(dist=15068),TRMT10C(dist=22881)			13_Heterochrom/lo	7 Weak Enhancer	11 Weak Txn	11 Weak Txn	13 Heterochrom/lo	13 Heterochrom/lo	11 Weak Txn	13 Heterochrom/lo	13 Heterochrom/lo																				TRUE
	rs55749605	3	101258134	T	G	rs150234348	3q12.3	intergenic	FAM172BP(dist=15403),TRMT10C(dist=22546)	.	.	intergenic	ENSG00000175841(dist=15403),ENSG00000174173(dist=22572)	intergenic	SENP7(dist=26049),TRMT10C(dist=22572)	intergenic	FAM172BP(dist=15403),TRMT10C(dist=22546)			13_Heterochrom/lo	11 Weak Txn	11 Weak Txn	11 Weak Txn	13 Heterochrom/lo	13 Heterochrom/lo	11 Weak Txn	13 Heterochrom/lo	13 Heterochrom/lo																				TRUE
	rs55749605	3	101258135	T	C	rs138885880	3q12.3	intergenic	FAM172BP(dist=15404),TRMT10C(dist=22545)	.	.	intergenic	ENSG00000175841(dist=15404),ENSG00000174173(dist=22571)	intergenic	SENP7(dist=26050),TRMT10C(dist=22571)	intergenic	FAM172BP(dist=15404),TRMT10C(dist=22545)			13_Heterochrom/lo	11 Weak Txn	11 Weak Txn	11 Weak Txn	13 Heterochrom/lo	13 Heterochrom/lo	11 Weak Txn	13 Heterochrom/lo	13 Heterochrom/lo																				TRUE
	rs55749605	3	101258778	A	C	rs4580527	3q12.3	intergenic	FAM172BP(dist=16047),TRMT10C(dist=21902)	.	.	intergenic	ENSG00000175841(dist=16047),ENSG00000174173(dist=21928)	intergenic	SENP7(dist=26693),TRMT10C(dist=21928)	intergenic	FAM172BP(dist=16047),TRMT10C(dist=21902)			13_Heterochrom/lo	11 Weak Txn	11 Weak Txn	11 Weak Txn	13 Heterochrom/lo	13 Heterochrom/lo	11 Weak Txn	13 Heterochrom/lo	13 Heterochrom/lo																				TRUE
	rs55749605	3	101261559	A	G	rs4287896	3q12.3	intergenic	FAM172BP(dist=18828),TRMT10C(dist=19121)	.	.	intergenic	ENSG00000175841(dist=18828),ENSG00000174173(dist=19147)	intergenic	SENP7(dist=29474),TRMT10C(dist=19147)	intergenic	FAM172BP(dist=18828),TRMT10C(dist=19121)			13_Heterochrom/lo	11 Weak Txn	11 Weak Txn	11 Weak Txn	13 Heterochrom/lo	13 Heterochrom/lo	11 Weak Txn	13 Heterochrom/lo	13 Heterochrom/lo
	rs55749605	3	101263319	T	-	rs5851276	3q12.3	intergenic	FAM172BP(dist=20588),TRMT10C(dist=17361)	.	.	intergenic	ENSG00000175841(dist=20588),ENSG00000174173(dist=17387)	intergenic	SENP7(dist=31234),TRMT10C(dist=17387)	intergenic	FAM172BP(dist=20588),TRMT10C(dist=17361)			13_Heterochrom/lo	11 Weak Txn	11 Weak Txn	11 Weak Txn	13 Heterochrom/lo	13 Heterochrom/lo	11 Weak Txn	9 Txn Transition	13 Heterochrom/lo							TRUE	TRUE									TRUE		TRUE
	rs55749605	3	101263573	C	T	rs1019677	3q12.3	intergenic	FAM172BP(dist=20842),TRMT10C(dist=17107)	.	.	intergenic	ENSG00000175841(dist=20842),ENSG00000174173(dist=17133)	intergenic	SENP7(dist=31488),TRMT10C(dist=17133)	intergenic	FAM172BP(dist=20842),TRMT10C(dist=17107)			13_Heterochrom/lo	6 Weak Enhancer	8 Insulator	11 Weak Txn	13 Heterochrom/lo	15 Repetitive/CNV	11 Weak Txn	9 Txn Transition	13 Heterochrom/lo							TRUE	TRUE								TRUE	TRUE			TRUE
	rs55749605	3	101265823	T	G	rs7628681	3q12.3	intergenic	FAM172BP(dist=23092),TRMT10C(dist=14857)	.	.	intergenic	ENSG00000175841(dist=23092),ENSG00000174173(dist=14883)	intergenic	SENP7(dist=33738),TRMT10C(dist=14883)	intergenic	FAM172BP(dist=23092),TRMT10C(dist=14857)			13_Heterochrom/lo	4 Strong Enhancer	13 Heterochrom/lo	11 Weak Txn	13 Heterochrom/lo	13 Heterochrom/lo	4 Strong Enhancer	11 Weak Txn	13 Heterochrom/lo		TRUE					TRUE				TRUE									TRUE
	rs55749605	3	101269038	T	G	rs1918405	3q12.3	intergenic	FAM172BP(dist=26307),TRMT10C(dist=11642)	.	.	intergenic	ENSG00000175841(dist=26307),ENSG00000174173(dist=11668)	intergenic	SENP7(dist=36953),TRMT10C(dist=11668)	intergenic	FAM172BP(dist=26307),TRMT10C(dist=11642)			13_Heterochrom/lo	11 Weak Txn	13 Heterochrom/lo	11 Weak Txn	13 Heterochrom/lo	13 Heterochrom/lo	7 Weak Enhancer	11 Weak Txn	13 Heterochrom/lo
	rs55749605	3	101270494	A	G	rs28460520	3q12.3	intergenic	FAM172BP(dist=27763),TRMT10C(dist=10186)	.	.	intergenic	ENSG00000175841(dist=27763),ENSG00000174173(dist=10212)	intergenic	SENP7(dist=38409),TRMT10C(dist=10212)	intergenic	FAM172BP(dist=27763),TRMT10C(dist=10186)			13_Heterochrom/lo	8 Insulator	8 Insulator	8 Insulator	8 Insulator	5 Strong Enhancer	5 Strong Enhancer	8 Insulator	8 Insulator						TRUE													TRUE	TRUE
	rs10936600	3	169476991	AA	-	rs34656828	.	NA	NA	.	.	NA	NA	NA	NA	NA	NA
	rs10936600	3	169477506	A	G	rs12638862	3q26.2	intergenic	MECOM(dist=95943),TERC(dist=4892)	.	.	intergenic	ENSG00000206777(dist=39425),ENSG00000270141(dist=4802)	intergenic	RNU6-637P(dist=39425),TERC(dist=4802)	intergenic	MECOM(dist=95943),TERC(dist=4892)			7_Weak_Enhancer	13 Heterochrom/lo	13 Heterochrom/lo	13 Heterochrom/lo	13 Heterochrom/lo	13 Heterochrom/lo	13 Heterochrom/lo	13 Heterochrom/lo	13 Heterochrom/lo
	rs10936600	3	169480204	A	G	rs12630450	3q26.2	intergenic	MECOM(dist=98641),TERC(dist=2194)	.	.	intergenic	ENSG00000206777(dist=42123),ENSG00000270141(dist=2104)	intergenic	RNU6-637P(dist=42123),TERC(dist=2104)	intergenic	MECOM(dist=98641),TERC(dist=2194)			11_Weak_Txn	13 Heterochrom/lo	13 Heterochrom/lo	13 Heterochrom/lo	13 Heterochrom/lo	13 Heterochrom/lo	13 Heterochrom/lo	13 Heterochrom/lo	13 Heterochrom/lo
	rs10936600	3	169481271	C	G	rs12696304	3q26.2	intergenic	MECOM(dist=99708),TERC(dist=1127)	.	.	intergenic	ENSG00000206777(dist=43190),ENSG00000270141(dist=1037)	intergenic	RNU6-637P(dist=43190),TERC(dist=1037)	intergenic	MECOM(dist=99708),TERC(dist=1127)			2_Weak_Promoter	13 Heterochrom/lo	13 Heterochrom/lo	13 Heterochrom/lo	13 Heterochrom/lo	13 Heterochrom/lo	13 Heterochrom/lo	13 Heterochrom/lo	13 Heterochrom/lo
	rs10936600	3	169482335	T	C	rs2293607	3q26.2	downstream	TERC(dist=63)	.	.	ncRNA_exonic	ENSG00000270141	ncRNA_exonic	TERC	downstream	TERC(dist=63)			1_Active_Promoter	13 Heterochrom/lo	13 Heterochrom/lo	13 Heterochrom/lo	13 Heterochrom/lo	13 Heterochrom/lo	13 Heterochrom/lo	13 Heterochrom/lo	13 Heterochrom/lo
	rs10936600	3	169486144	A	G	rs9822885	3q26.2	intronic	ACTRT3	.	.	intronic	ENSG00000184378	intronic	ACTRT3	intronic	ACTRT3			13_Heterochrom/lo	13 Heterochrom/lo	13 Heterochrom/lo	13 Heterochrom/lo	13 Heterochrom/lo	13 Heterochrom/lo	13 Heterochrom/lo	13 Heterochrom/lo	13 Heterochrom/lo
	rs10936600	3	169486271	C	A	rs9860874	3q26.2	intronic	ACTRT3	.	.	intronic	ENSG00000184378	intronic	ACTRT3	intronic	ACTRT3			13_Heterochrom/lo	13 Heterochrom/lo	13 Heterochrom/lo	13 Heterochrom/lo	13 Heterochrom/lo	13 Heterochrom/lo	13 Heterochrom/lo	13 Heterochrom/lo	13 Heterochrom/lo
	rs10936600	3	169486508	G	A	rs35446936	3q26.2	intronic	ACTRT3	.	.	intronic	ENSG00000184378	intronic	ACTRT3	intronic	ACTRT3			13_Heterochrom/lo	13 Heterochrom/lo	13 Heterochrom/lo	13 Heterochrom/lo	13 Heterochrom/lo	13 Heterochrom/lo	13 Heterochrom/lo	13 Heterochrom/lo	13 Heterochrom/lo
	rs10936600	3	169487437	G	A	rs12637184	3q26.2	UTR5	ACTRT3(NM_032487.4:c.-129C>T)	.	.	ncRNA_exonic	ENSG00000269889	ncRNA_exonic	RP11-816J6.3	UTR5	ACTRT3(uc003ffs.2:c.-129C>T)			1_Active_Promoter	13 Heterochrom/lo	13 Heterochrom/lo	13 Heterochrom/lo	13 Heterochrom/lo	13 Heterochrom/lo	13 Heterochrom/lo	13 Heterochrom/lo	11 Weak Txn
	rs10936600	3	169487501	T	C	rs9811216	3q26.2	UTR5	ACTRT3(NM_032487.4:c.-193A>G)	.	.	ncRNA_exonic	ENSG00000269889	ncRNA_exonic	RP11-816J6.3	UTR5	ACTRT3(uc003ffs.2:c.-193A>G)			1_Active_Promoter	13 Heterochrom/lo	13 Heterochrom/lo	13 Heterochrom/lo	13 Heterochrom/lo	13 Heterochrom/lo	13 Heterochrom/lo	13 Heterochrom/lo	11 Weak Txn
	rs10936600	3	169487651	C	A	rs9866776	3q26.2	UTR5	ACTRT3(NM_032487.4:c.-343G>T)	.	.	ncRNA_exonic	ENSG00000269889	ncRNA_exonic	RP11-816J6.3	UTR5	ACTRT3(uc003ffs.2:c.-343G>T)			1_Active_Promoter	13 Heterochrom/lo	13 Heterochrom/lo	13 Heterochrom/lo	13 Heterochrom/lo	13 Heterochrom/lo	13 Heterochrom/lo	13 Heterochrom/lo	7 Weak Enhancer
	rs10936600	3	169488148	A	T	rs55735727	3q26.2	upstream	ACTRT3(dist=465)	.	.	ncRNA_intronic	ENSG00000269889	ncRNA_intronic	RP11-816J6.3	upstream	ACTRT3(dist=465)			11_Weak_Txn	13 Heterochrom/lo	13 Heterochrom/lo	13 Heterochrom/lo	13 Heterochrom/lo	13 Heterochrom/lo	13 Heterochrom/lo	13 Heterochrom/lo	13 Heterochrom/lo
	rs10936600	3	169488691	A	T	rs191674933	3q26.2	intergenic	ACTRT3(dist=1008),MYNN(dist=2162)	.	.	ncRNA_intronic	ENSG00000269889	ncRNA_intronic	RP11-816J6.3	intergenic	ACTRT3(dist=1008),TRNA_Val(dist=1327)			11_Weak_Txn	13 Heterochrom/lo	13 Heterochrom/lo	13 Heterochrom/lo	13 Heterochrom/lo	13 Heterochrom/lo	13 Heterochrom/lo	13 Heterochrom/lo	13 Heterochrom/lo
	rs10936600	3	169488718	A	T	rs187047327	3q26.2	intergenic	ACTRT3(dist=1035),MYNN(dist=2135)	.	.	ncRNA_intronic	ENSG00000269889	ncRNA_intronic	RP11-816J6.3	intergenic	ACTRT3(dist=1035),TRNA_Val(dist=1300)			11_Weak_Txn	13 Heterochrom/lo	13 Heterochrom/lo	13 Heterochrom/lo	13 Heterochrom/lo	13 Heterochrom/lo	13 Heterochrom/lo	13 Heterochrom/lo	13 Heterochrom/lo
	rs10936600	3	169489082	A	C	rs28465436	3q26.2	intergenic	ACTRT3(dist=1399),MYNN(dist=1771)	.	.	ncRNA_intronic	ENSG00000269889	ncRNA_intronic	RP11-816J6.3	upstream	TRNA_Val(dist=936)			11_Weak_Txn	13 Heterochrom/lo	13 Heterochrom/lo	13 Heterochrom/lo	13 Heterochrom/lo	13 Heterochrom/lo	13 Heterochrom/lo	13 Heterochrom/lo	13 Heterochrom/lo
	rs10936600	3	169489103	G	A	rs185857314	3q26.2	intergenic	ACTRT3(dist=1420),MYNN(dist=1750)	.	.	ncRNA_intronic	ENSG00000269889	ncRNA_intronic	RP11-816J6.3	upstream	TRNA_Val(dist=915)			11_Weak_Txn	13 Heterochrom/lo	13 Heterochrom/lo	13 Heterochrom/lo	13 Heterochrom/lo	13 Heterochrom/lo	13 Heterochrom/lo	13 Heterochrom/lo	13 Heterochrom/lo
	rs10936600	3	169489312	A	G	rs28649851	3q26.2	intergenic	ACTRT3(dist=1629),MYNN(dist=1541)	.	.	ncRNA_intronic	ENSG00000269889	ncRNA_intronic	RP11-816J6.3	upstream	TRNA_Val(dist=706)			2_Weak_Promoter	13 Heterochrom/lo	13 Heterochrom/lo	13 Heterochrom/lo	13 Heterochrom/lo	13 Heterochrom/lo	13 Heterochrom/lo	13 Heterochrom/lo	13 Heterochrom/lo
	rs10936600	3	169489946	A	G	rs3821383	3q26.2	upstream	MYNN(dist=907)	.	.	upstream;downstream	ENSG00000085274(dist=673);ENSG00000269889(dist=115)	upstream;downstream	MYNN(dist=673);RP11-816J6.3(dist=115)	upstream	MYNN,TRNA_Val(dist=72)			1_Active_Promoter	13 Heterochrom/lo	13 Heterochrom/lo	13 Heterochrom/lo	13 Heterochrom/lo	13 Heterochrom/lo	13 Heterochrom/lo	13 Heterochrom/lo	13 Heterochrom/lo
	rs10936600	3	169492016	-	A	rs34847803	3q26.2	intronic	MYNN	.	.	intronic	ENSG00000085274	intronic	MYNN	intronic	MYNN			1_Active_Promoter	13 Heterochrom/lo	13 Heterochrom/lo	13 Heterochrom/lo	13 Heterochrom/lo	13 Heterochrom/lo	13 Heterochrom/lo	13 Heterochrom/lo	13 Heterochrom/lo
	rs10936600	3	169492101	C	T	rs10936599	3q26.2	exonic	MYNN	synonymous SNV	MYNN:NM_001185119:exon1:c.C18T:p.H6H,MYNN:NM_018657:exon2:c.C18T:p.H6H,MYNN:NM_001185118:exon3:c.C18T:p.H6H	exonic	ENSG00000085274	exonic	MYNN	exonic	MYNN	TRUE		1_Active_Promoter	13 Heterochrom/lo	13 Heterochrom/lo	13 Heterochrom/lo	13 Heterochrom/lo	13 Heterochrom/lo	13 Heterochrom/lo	13 Heterochrom/lo	13 Heterochrom/lo
	rs10936600	3	169493283	C	G	rs3950296	3q26.2	intronic	MYNN	.	.	intronic	ENSG00000085274	intronic	MYNN	intronic	MYNN			6_Weak_Enhancer	13 Heterochrom/lo	13 Heterochrom/lo	13 Heterochrom/lo	13 Heterochrom/lo	13 Heterochrom/lo	13 Heterochrom/lo	13 Heterochrom/lo	13 Heterochrom/lo
	rs10936600	3	169494627	A	G	rs9866116	3q26.2	intronic	MYNN	.	.	intronic	ENSG00000085274	intronic	MYNN	intronic	MYNN			9_Txn_Transition	13 Heterochrom/lo	13 Heterochrom/lo	13 Heterochrom/lo	13 Heterochrom/lo	13 Heterochrom/lo	13 Heterochrom/lo	13 Heterochrom/lo	13 Heterochrom/lo
	rs10936600	3	169495947	ATC	-	rs35379604	.	NA	NA	.	.	NA	NA	NA	NA	NA	NA
	rs10936600	3	169497585	A	G	rs1317082	3q26.2	intronic	MYNN	.	.	ncRNA_exonic	ENSG00000269984	ncRNA_exonic	RP11-362K14.5	intronic	MYNN			10_Txn_Elongation	13 Heterochrom/lo	13 Heterochrom/lo	13 Heterochrom/lo	13 Heterochrom/lo	13 Heterochrom/lo	13 Heterochrom/lo	13 Heterochrom/lo	13 Heterochrom/lo
	rs10936600	3	169500487	G	A	rs3772190	3q26.2	intronic	MYNN	.	.	intronic	ENSG00000085274	intronic	MYNN	intronic	MYNN			10_Txn_Elongation	13 Heterochrom/lo	13 Heterochrom/lo	13 Heterochrom/lo	13 Heterochrom/lo	13 Heterochrom/lo	13 Heterochrom/lo	13 Heterochrom/lo	13 Heterochrom/lo
	rs10936600	3	169502180	T	C	rs1920120	3q26.2	intronic	MYNN	.	.	intronic	ENSG00000085274	intronic	MYNN	intronic	MYNN			10_Txn_Elongation	13 Heterochrom/lo	13 Heterochrom/lo	13 Heterochrom/lo	13 Heterochrom/lo	13 Heterochrom/lo	13 Heterochrom/lo	13 Heterochrom/lo	13 Heterochrom/lo
	rs10936600	3	169503432	C	T	rs2141595	3q26.2	intronic	MYNN	.	.	intronic	ENSG00000085274	intronic	MYNN	intronic	MYNN			10_Txn_Elongation	13 Heterochrom/lo	13 Heterochrom/lo	13 Heterochrom/lo	13 Heterochrom/lo	13 Heterochrom/lo	13 Heterochrom/lo	13 Heterochrom/lo	13 Heterochrom/lo
	rs10936600	3	169506141	C	T	rs1920122	3q26.2	UTR3	MYNN(NM_001185118.1:c.*1675C>T,NM_018657.4:c.*1675C>T,NM_001185119.1:c.*1675C>T)	.	.	UTR3	ENSG00000085274(ENST00000349841:c.*1675C>T,ENST00000544106:c.*1675C>T)	UTR3	MYNN(ENST00000349841.5:c.*1675C>T,ENST00000544106.1:c.*1675C>T)	UTR3	MYNN(uc003ffu.3:c.*1675C>T,uc011bpm.2:c.*1675C>T,uc003fft.3:c.*1675C>T,uc003ffv.3:c.*1675C>T,uc010hwo.3:c.*1675C>T)			10_Txn_Elongation	13 Heterochrom/lo	13 Heterochrom/lo	13 Heterochrom/lo	13 Heterochrom/lo	13 Heterochrom/lo	13 Heterochrom/lo	13 Heterochrom/lo	13 Heterochrom/lo
	rs10936600	3	169506173	C	T	rs1920123	3q26.2	UTR3	MYNN(NM_001185118.1:c.*1707C>T,NM_018657.4:c.*1707C>T,NM_001185119.1:c.*1707C>T)	.	.	UTR3	ENSG00000085274(ENST00000349841:c.*1707C>T,ENST00000544106:c.*1707C>T)	UTR3	MYNN(ENST00000349841.5:c.*1707C>T,ENST00000544106.1:c.*1707C>T)	UTR3	MYNN(uc003ffu.3:c.*1707C>T,uc011bpm.2:c.*1707C>T,uc003fft.3:c.*1707C>T,uc003ffv.3:c.*1707C>T,uc010hwo.3:c.*1707C>T)			10_Txn_Elongation	13 Heterochrom/lo	13 Heterochrom/lo	13 Heterochrom/lo	13 Heterochrom/lo	13 Heterochrom/lo	13 Heterochrom/lo	13 Heterochrom/lo	13 Heterochrom/lo
	rs10936600	3	169508272	A	G	rs13069553	3q26.2	downstream	MYNN(dist=768)	.	.	downstream	ENSG00000085274(dist=768)	downstream	MYNN(dist=768)	downstream	MYNN(dist=768)			10_Txn_Elongation	13 Heterochrom/lo	13 Heterochrom/lo	13 Heterochrom/lo	13 Heterochrom/lo	13 Heterochrom/lo	13 Heterochrom/lo	13 Heterochrom/lo	13 Heterochrom/lo
	rs10936600	3	169508915	T	C	rs7625734	3q26.2	intergenic	MYNN(dist=1411),LRRC34(dist=2301)	.	.	intergenic	ENSG00000085274(dist=1411),ENSG00000171757(dist=2301)	intergenic	MYNN(dist=1411),LRRC34(dist=2301)	intergenic	MYNN(dist=1411),LRRC34(dist=2301)			11_Weak_Txn	13 Heterochrom/lo	13 Heterochrom/lo	13 Heterochrom/lo	13 Heterochrom/lo	13 Heterochrom/lo	13 Heterochrom/lo	13 Heterochrom/lo	13 Heterochrom/lo
	rs10936600	3	169509244	G	A	rs7633750	3q26.2	intergenic	MYNN(dist=1740),LRRC34(dist=1972)	.	.	intergenic	ENSG00000085274(dist=1740),ENSG00000171757(dist=1972)	intergenic	MYNN(dist=1740),LRRC34(dist=1972)	intergenic	MYNN(dist=1740),LRRC34(dist=1972)			11_Weak_Txn	13 Heterochrom/lo	13 Heterochrom/lo	13 Heterochrom/lo	13 Heterochrom/lo	13 Heterochrom/lo	13 Heterochrom/lo	13 Heterochrom/lo	13 Heterochrom/lo
	rs10936600	3	169509652	C	T	rs1997392	3q26.2	intergenic	MYNN(dist=2148),LRRC34(dist=1564)	.	.	intergenic	ENSG00000085274(dist=2148),ENSG00000171757(dist=1564)	intergenic	MYNN(dist=2148),LRRC34(dist=1564)	intergenic	MYNN(dist=2148),LRRC34(dist=1564)			11_Weak_Txn	13 Heterochrom/lo	13 Heterochrom/lo	13 Heterochrom/lo	13 Heterochrom/lo	13 Heterochrom/lo	13 Heterochrom/lo	13 Heterochrom/lo	13 Heterochrom/lo
	rs10936600	3	169510789	G	A	rs9868000	3q26.2	downstream	LRRC34(dist=427)	.	.	upstream;downstream	ENSG00000270135(dist=427);ENSG00000171757(dist=427)	upstream;downstream	RP11-362K14.7(dist=427);LRRC34(dist=427)	downstream	LRRC34(dist=427)			11_Weak_Txn	13 Heterochrom/lo	13 Heterochrom/lo	13 Heterochrom/lo	13 Heterochrom/lo	13 Heterochrom/lo	13 Heterochrom/lo	13 Heterochrom/lo	13 Heterochrom/lo
	rs10936600	3	169512145	C	A	rs7621631	3q26.2	intronic	LRRC34	.	.	intronic	ENSG00000171757	intronic	LRRC34	intronic	LRRC34			11_Weak_Txn	13 Heterochrom/lo	13 Heterochrom/lo	13 Heterochrom/lo	13 Heterochrom/lo	13 Heterochrom/lo	13 Heterochrom/lo	13 Heterochrom/lo	13 Heterochrom/lo
	rs10936600	3	169512241	G	A	rs7643115	3q26.2	intronic	LRRC34	.	.	intronic	ENSG00000171757	intronic	LRRC34	intronic	LRRC34			11_Weak_Txn	13 Heterochrom/lo	13 Heterochrom/lo	13 Heterochrom/lo	13 Heterochrom/lo	13 Heterochrom/lo	13 Heterochrom/lo	13 Heterochrom/lo	13 Heterochrom/lo
	rs10936600	3	169513706	AA	-	rs139385377	.	NA	NA	.	.	NA	NA	NA	NA	NA	NA
	rs10936600	3	169514585	A	T	rs10936600	3q26.2	exonic	LRRC34	nonsynonymous SNV	LRRC34:NM_153353:exon7:c.T760A:p.L254I,LRRC34:NM_001172779:exon8:c.T856A:p.L286I,LRRC34:NM_001172780:exon8:c.T856A:p.L286I	exonic	ENSG00000171757	exonic	LRRC34	exonic	LRRC34		TRUE	11_Weak_Txn	13 Heterochrom/lo	13 Heterochrom/lo	13 Heterochrom/lo	13 Heterochrom/lo	13 Heterochrom/lo	13 Heterochrom/lo	13 Heterochrom/lo	13 Heterochrom/lo
	rs10936600	3	169517436	C	T	rs9876206	3q26.2	intronic	LRRC34	.	.	intronic	ENSG00000171757	intronic	LRRC34	intronic	LRRC34			13_Heterochrom/lo	13 Heterochrom/lo	13 Heterochrom/lo	13 Heterochrom/lo	13 Heterochrom/lo	13 Heterochrom/lo	13 Heterochrom/lo	13 Heterochrom/lo	13 Heterochrom/lo
	rs10936600	3	169518455	T	C	rs6793295	3q26.2	exonic	LRRC34	nonsynonymous SNV	LRRC34:NM_001172779:exon7:c.A745G:p.S249G,LRRC34:NM_001172780:exon7:c.A745G:p.S249G	exonic	ENSG00000171757	exonic	LRRC34	exonic	LRRC34			13_Heterochrom/lo	13 Heterochrom/lo	13 Heterochrom/lo	13 Heterochrom/lo	13 Heterochrom/lo	13 Heterochrom/lo	13 Heterochrom/lo	13 Heterochrom/lo	13 Heterochrom/lo
	rs10936600	3	169522387	G	C	rs9827710	3q26.2	intronic	LRRC34	.	.	intronic	ENSG00000171757	intronic	LRRC34	intronic	LRRC34			13_Heterochrom/lo	13 Heterochrom/lo	13 Heterochrom/lo	13 Heterochrom/lo	13 Heterochrom/lo	13 Heterochrom/lo	13 Heterochrom/lo	13 Heterochrom/lo	13 Heterochrom/lo
	rs10936600	3	169522390	AT	-	rs71882452	.	NA	NA	.	.	NA	NA	NA	NA	NA	NA
	rs10936600	3	169524016	C	T	rs11711621	3q26.2	intronic	LRRC34	.	.	intronic	ENSG00000171757	intronic	LRRC34	intronic	LRRC34			13_Heterochrom/lo	13 Heterochrom/lo	13 Heterochrom/lo	13 Heterochrom/lo	13 Heterochrom/lo	13 Heterochrom/lo	13 Heterochrom/lo	13 Heterochrom/lo	13 Heterochrom/lo
	rs10936600	3	169524862	A	C	rs3796145	3q26.2	intronic	LRRC34	.	.	intronic	ENSG00000171757	intronic	LRRC34	intronic	LRRC34			13_Heterochrom/lo	13 Heterochrom/lo	13 Heterochrom/lo	13 Heterochrom/lo	13 Heterochrom/lo	13 Heterochrom/lo	13 Heterochrom/lo	13 Heterochrom/lo	13 Heterochrom/lo
	rs10936600	3	169526272	T	C	rs28626343	3q26.2	intronic	LRRC34	.	.	intronic	ENSG00000171757	intronic	LRRC34	intronic	LRRC34			13_Heterochrom/lo	13 Heterochrom/lo	13 Heterochrom/lo	13 Heterochrom/lo	13 Heterochrom/lo	13 Heterochrom/lo	13 Heterochrom/lo	13 Heterochrom/lo	13 Heterochrom/lo
	rs10936600	3	169527746	T	-	rs11344572	3q26.2	intronic	LRRC34	.	.	intronic	ENSG00000171757	intronic	LRRC34	intronic	LRRC34			13_Heterochrom/lo	13 Heterochrom/lo	13 Heterochrom/lo	13 Heterochrom/lo	13 Heterochrom/lo	13 Heterochrom/lo	13 Heterochrom/lo	13 Heterochrom/lo	13 Heterochrom/lo																				TRUE
	rs10936600	3	169528449	C	T	rs10936601	3q26.2	intronic	LRRC34	.	.	intronic	ENSG00000171757	intronic	LRRC34	intronic	LRRC34			13_Heterochrom/lo	13 Heterochrom/lo	13 Heterochrom/lo	13 Heterochrom/lo	13 Heterochrom/lo	13 Heterochrom/lo	13 Heterochrom/lo	13 Heterochrom/lo	13 Heterochrom/lo
	rs10936600	3	169528523	G	T	rs9831661	3q26.2	intronic	LRRC34	.	.	intronic	ENSG00000171757	intronic	LRRC34	intronic	LRRC34			13_Heterochrom/lo	13 Heterochrom/lo	13 Heterochrom/lo	13 Heterochrom/lo	13 Heterochrom/lo	13 Heterochrom/lo	13 Heterochrom/lo	13 Heterochrom/lo	13 Heterochrom/lo
	rs13137667	4	71736665	G	A	rs10004288	4q13.3	intergenic	GRSF1(dist=31038),MOB1B(dist=31392)	.	.	intergenic	ENSG00000207007(dist=18708),ENSG00000173542(dist=31378)	intergenic	RNU6-891P(dist=18708),MOB1B(dist=31388)	intergenic	GRSF1(dist=31038),MOB1B(dist=31392)			13_Heterochrom/lo	2 Weak Promoter	2 Weak Promoter	3 Poised Promoter	2 Weak Promoter	6 Weak Enhancer	2 Weak Promoter	2 Weak Promoter	8 Insulator								TRUE			TRUE				TRUE		TRUE			TRUE
	rs13137667	4	71739711	T	C	rs11735926	4q13.3	intergenic	GRSF1(dist=34084),MOB1B(dist=28346)	.	.	intergenic	ENSG00000207007(dist=21754),ENSG00000173542(dist=28332)	intergenic	RNU6-891P(dist=21754),MOB1B(dist=28342)	intergenic	GRSF1(dist=34084),MOB1B(dist=28346)			13_Heterochrom/lo	13 Heterochrom/lo	13 Heterochrom/lo	12 Repressed	13 Heterochrom/lo	12 Repressed	13 Heterochrom/lo	7 Weak Enhancer	13 Heterochrom/lo
	rs13137667	4	71745816	C	T	rs13129612	4q13.3	intergenic	GRSF1(dist=40189),MOB1B(dist=22241)	.	.	intergenic	ENSG00000207007(dist=27859),ENSG00000173542(dist=22227)	intergenic	RNU6-891P(dist=27859),MOB1B(dist=22237)	intergenic	GRSF1(dist=40189),MOB1B(dist=22241)			13_Heterochrom/lo	13 Heterochrom/lo	13 Heterochrom/lo	13 Heterochrom/lo	13 Heterochrom/lo	13 Heterochrom/lo	13 Heterochrom/lo	13 Heterochrom/lo	13 Heterochrom/lo										TRUE									TRUE
	rs13137667	4	71748245	G	A	rs12649012	4q13.3	intergenic	GRSF1(dist=42618),MOB1B(dist=19812)	.	.	intergenic	ENSG00000207007(dist=30288),ENSG00000173542(dist=19798)	intergenic	RNU6-891P(dist=30288),MOB1B(dist=19808)	intergenic	GRSF1(dist=42618),MOB1B(dist=19812)			13_Heterochrom/lo	13 Heterochrom/lo	13 Heterochrom/lo	13 Heterochrom/lo	13 Heterochrom/lo	13 Heterochrom/lo	13 Heterochrom/lo	13 Heterochrom/lo	13 Heterochrom/lo										TRUE									TRUE
	rs13137667	4	71750987	G	A	rs10032094	4q13.3	intergenic	GRSF1(dist=45360),MOB1B(dist=17070)	.	.	intergenic	ENSG00000207007(dist=33030),ENSG00000173542(dist=17056)	intergenic	RNU6-891P(dist=33030),MOB1B(dist=17066)	intergenic	GRSF1(dist=45360),MOB1B(dist=17070)			13_Heterochrom/lo	6 Weak Enhancer	13 Heterochrom/lo	7 Weak Enhancer	13 Heterochrom/lo	13 Heterochrom/lo	13 Heterochrom/lo	13 Heterochrom/lo	13 Heterochrom/lo										TRUE	TRUE								TRUE	TRUE
	rs13137667	4	71774347	T	C	rs13137667	4q13.3	intronic	MOB1B	.	.	intronic	ENSG00000173542	intronic	MOB1B	intronic	MOB1B			11_Weak_Txn	2 Weak Promoter	2 Weak Promoter	2 Weak Promoter	1 Active Promoter	2 Weak Promoter	2 Weak Promoter	4 Strong Enhancer	2 Weak Promoter	TRUE	TRUE	TRUE	TRUE	TRUE	TRUE	TRUE	TRUE	TRUE	TRUE	TRUE	TRUE	TRUE	TRUE	TRUE	TRUE	TRUE	TRUE	TRUE	TRUE	TRUE
	rs13137667	4	71776416	C	A	rs4694357	4q13.3	intronic	MOB1B	.	.	intronic	ENSG00000173542	intronic	MOB1B	intronic	MOB1B			11_Weak_Txn	11 Weak Txn	11 Weak Txn	10 Txn Elongation	11 Weak Txn	11 Weak Txn	13 Heterochrom/lo	10 Txn Elongation	13 Heterochrom/lo	TRUE						TRUE	TRUE	TRUE	TRUE	TRUE						TRUE		TRUE	TRUE	TRUE
	rs13137667	4	71778000	T	-	rs57359101	4q13.3	intronic	MOB1B	.	.	intronic	ENSG00000173542	intronic	MOB1B	intronic	MOB1B			11_Weak_Txn	11 Weak Txn	11 Weak Txn	10 Txn Elongation	11 Weak Txn	11 Weak Txn	13 Heterochrom/lo	10 Txn Elongation	13 Heterochrom/lo										TRUE									TRUE	TRUE
	rs13137667	4	71783522	G	C	rs12509778	4q13.3	intronic	MOB1B	.	.	intronic	ENSG00000173542	intronic	MOB1B	intronic	MOB1B			11_Weak_Txn	11 Weak Txn	11 Weak Txn	11 Weak Txn	11 Weak Txn	11 Weak Txn	13 Heterochrom/lo	11 Weak Txn	13 Heterochrom/lo
	rs13137667	4	71794899	T	-	rs11362114	4q13.3	intronic	MOB1B	.	.	intronic	ENSG00000173542	intronic	MOB1B	intronic	MOB1B			11_Weak_Txn	11 Weak Txn	11 Weak Txn	11 Weak Txn	11 Weak Txn	11 Weak Txn	7 Weak Enhancer	11 Weak Txn	11 Weak Txn							TRUE
	rs13137667	4	71799329	T	C	rs7655638	4q13.3	intronic	MOB1B	.	.	intronic	ENSG00000173542	intronic	MOB1B	intronic	MOB1B			11_Weak_Txn	11 Weak Txn	5 Strong Enhancer	11 Weak Txn	11 Weak Txn	11 Weak Txn	5 Strong Enhancer	5 Strong Enhancer	11 Weak Txn	TRUE		TRUE				TRUE	TRUE		TRUE							TRUE		TRUE	TRUE	TRUE
	rs13137667	4	71802642	T	A	rs10213369	4q13.3	intronic	MOB1B	.	.	intronic	ENSG00000173542	intronic	MOB1B	intronic	MOB1B			11_Weak_Txn	11 Weak Txn	11 Weak Txn	11 Weak Txn	11 Weak Txn	11 Weak Txn	11 Weak Txn	11 Weak Txn	11 Weak Txn																			TRUE		TRUE
	rs13137667	4	71815203	A	T	rs72854116	4q13.3	intronic	MOB1B	.	.	intronic	ENSG00000173542	intronic	MOB1B	intronic	MOB1B			11_Weak_Txn	10 Txn Elongation	13 Heterochrom/lo	11 Weak Txn	13 Heterochrom/lo	11 Weak Txn	13 Heterochrom/lo	11 Weak Txn	13 Heterochrom/lo																			TRUE
	rs13137667	4	71818229	G	A	rs28668057	4q13.3	intronic	MOB1B	.	.	intronic	ENSG00000173542	intronic	MOB1B	intronic	MOB1B			14_Repetitive/CNV	11 Weak Txn	7 Weak Enhancer	7 Weak Enhancer	7 Weak Enhancer	7 Weak Enhancer	13 Heterochrom/lo	11 Weak Txn	13 Heterochrom/lo	TRUE		TRUE	TRUE		TRUE													TRUE	TRUE
	rs13137667	4	71839260	G	A	rs28668618	4q13.3	intronic	MOB1B	.	.	intronic	ENSG00000173542	intronic	MOB1B	intronic	MOB1B			11_Weak_Txn	11 Weak Txn	13 Heterochrom/lo	11 Weak Txn	13 Heterochrom/lo	11 Weak Txn	13 Heterochrom/lo	13 Heterochrom/lo	11 Weak Txn	TRUE									TRUE									TRUE
	rs13137667	4	71839647	C	G	rs28508004	4q13.3	intronic	MOB1B	.	.	intronic	ENSG00000173542	intronic	MOB1B	intronic	MOB1B			11_Weak_Txn	11 Weak Txn	13 Heterochrom/lo	11 Weak Txn	13 Heterochrom/lo	11 Weak Txn	13 Heterochrom/lo	13 Heterochrom/lo	11 Weak Txn	TRUE									TRUE									TRUE
	rs13137667	4	71839908	C	T	rs6829835	4q13.3	intronic	MOB1B	.	.	intronic	ENSG00000173542	intronic	MOB1B	intronic	MOB1B			11_Weak_Txn	11 Weak Txn	13 Heterochrom/lo	11 Weak Txn	13 Heterochrom/lo	11 Weak Txn	13 Heterochrom/lo	13 Heterochrom/lo	11 Weak Txn	TRUE									TRUE									TRUE
	rs13137667	4	71855009	T	G	rs6446979	4q13.3	intergenic	MOB1B(dist=1118),DCK(dist=4256)	.	.	intergenic	ENSG00000173542(dist=1124),ENSG00000156136(dist=3246)	intergenic	MOB1B(dist=1124),DCK(dist=4147)	intergenic	MOB1B(dist=1118),DCK(dist=4256)			13_Heterochrom/lo	10 Txn Elongation	11 Weak Txn	10 Txn Elongation	11 Weak Txn	11 Weak Txn	11 Weak Txn	11 Weak Txn	11 Weak Txn
	rs13137667	4	71855143	T	C	rs6446982	4q13.3	intergenic	MOB1B(dist=1252),DCK(dist=4122)	.	.	intergenic	ENSG00000173542(dist=1258),ENSG00000156136(dist=3112)	intergenic	MOB1B(dist=1258),DCK(dist=4013)	intergenic	MOB1B(dist=1252),DCK(dist=4122)			13_Heterochrom/lo	10 Txn Elongation	11 Weak Txn	10 Txn Elongation	11 Weak Txn	11 Weak Txn	11 Weak Txn	11 Weak Txn	11 Weak Txn
	rs13137667	4	71862674	T	C	rs3775289	4q13.3	intronic	DCK	.	.	intronic	ENSG00000156136	intronic	DCK	intronic	DCK			1_Active_Promoter	10 Txn Elongation	11 Weak Txn	10 Txn Elongation	10 Txn Elongation	11 Weak Txn	11 Weak Txn	11 Weak Txn	11 Weak Txn																			TRUE	TRUE
	rs13137667	4	71863610	G	A	rs9993633	4q13.3	intronic	DCK	.	.	intronic	ENSG00000156136	intronic	DCK	intronic	DCK			6_Weak_Enhancer	9 Txn Transition	10 Txn Elongation	10 Txn Elongation	10 Txn Elongation	5 Strong Enhancer	11 Weak Txn	7 Weak Enhancer	11 Weak Txn											TRUE									TRUE
	rs13137667	4	71864013	A	G	rs6446988	4q13.3	intronic	DCK	.	.	intronic	ENSG00000156136	intronic	DCK	intronic	DCK			9_Txn_Transition	10 Txn Elongation	10 Txn Elongation	10 Txn Elongation	11 Weak Txn	5 Strong Enhancer	11 Weak Txn	11 Weak Txn	11 Weak Txn											TRUE									TRUE
	rs13137667	4	71867411	C	T	rs114734420	4q13.3	intronic	DCK	.	.	intronic	ENSG00000156136	intronic	DCK	intronic	DCK			10_Txn_Elongation	10 Txn Elongation	11 Weak Txn	10 Txn Elongation	11 Weak Txn	11 Weak Txn	11 Weak Txn	11 Weak Txn	11 Weak Txn
	rs13137667	4	71868179	C	G	rs151338753	4q13.3	intronic	DCK	.	.	intronic	ENSG00000156136	intronic	DCK	intronic	DCK			11_Weak_Txn	10 Txn Elongation	11 Weak Txn	10 Txn Elongation	11 Weak Txn	11 Weak Txn	11 Weak Txn	11 Weak Txn	11 Weak Txn
	rs13137667	4	71870888	C	G	rs2129173	4q13.3	intronic	DCK	.	.	intronic	ENSG00000156136	intronic	DCK	intronic	DCK			4_Strong_Enhancer	10 Txn Elongation	11 Weak Txn	10 Txn Elongation	11 Weak Txn	11 Weak Txn	11 Weak Txn	11 Weak Txn	11 Weak Txn									TRUE
	rs13137667	4	71871677	C	T	rs62322875	4q13.3	intronic	DCK	.	.	intronic	ENSG00000156136	intronic	DCK	intronic	DCK	TRUE		1_Active_Promoter	11 Weak Txn	11 Weak Txn	10 Txn Elongation	11 Weak Txn	11 Weak Txn	11 Weak Txn	11 Weak Txn	11 Weak Txn
	rs13137667	4	71874331	A	G	rs10805074	4q13.3	intronic	DCK	.	.	intronic	ENSG00000156136	intronic	DCK	intronic	DCK			10_Txn_Elongation	10 Txn Elongation	11 Weak Txn	10 Txn Elongation	10 Txn Elongation	11 Weak Txn	11 Weak Txn	11 Weak Txn	11 Weak Txn																				TRUE
	rs13137667	4	71875237	A	G	rs7684954	4q13.3	intronic	DCK	.	.	intronic	ENSG00000156136	intronic	DCK	intronic	DCK			11_Weak_Txn	7 Weak Enhancer	11 Weak Txn	10 Txn Elongation	11 Weak Txn	7 Weak Enhancer	11 Weak Txn	11 Weak Txn	11 Weak Txn																				TRUE
	rs13137667	4	71877223	A	G	rs4235090	4q13.3	intronic	DCK	.	.	intronic	ENSG00000156136	intronic	DCK	intronic	DCK			10_Txn_Elongation	11 Weak Txn	11 Weak Txn	10 Txn Elongation	11 Weak Txn	11 Weak Txn	11 Weak Txn	11 Weak Txn	11 Weak Txn																				TRUE
	rs13137667	4	71877286	A	T	rs4490428	4q13.3	intronic	DCK	.	.	intronic	ENSG00000156136	intronic	DCK	intronic	DCK			10_Txn_Elongation	11 Weak Txn	11 Weak Txn	10 Txn Elongation	11 Weak Txn	11 Weak Txn	11 Weak Txn	11 Weak Txn	11 Weak Txn																				TRUE
	rs13137667	4	71878710	G	T	rs6446998	4q13.3	intronic	DCK	.	.	intronic	ENSG00000156136	intronic	DCK	intronic	DCK			11_Weak_Txn	11 Weak Txn	10 Txn Elongation	10 Txn Elongation	11 Weak Txn	11 Weak Txn	11 Weak Txn	11 Weak Txn	13 Heterochrom/lo
	rs13137667	4	71879378	A	G	rs4694361	4q13.3	intronic	DCK	.	.	intronic	ENSG00000156136	intronic	DCK	intronic	DCK			11_Weak_Txn	10 Txn Elongation	10 Txn Elongation	10 Txn Elongation	11 Weak Txn	11 Weak Txn	11 Weak Txn	11 Weak Txn	13 Heterochrom/lo
	rs13137667	4	71879544	G	A	rs6841923	4q13.3	intronic	DCK	.	.	intronic	ENSG00000156136	intronic	DCK	intronic	DCK			11_Weak_Txn	10 Txn Elongation	11 Weak Txn	10 Txn Elongation	11 Weak Txn	11 Weak Txn	11 Weak Txn	11 Weak Txn	13 Heterochrom/lo
	rs13137667	4	71880309	C	-	rs201769235	4q13.3	intronic	DCK	.	.	intronic	ENSG00000156136	intronic	DCK	intronic	DCK			11_Weak_Txn	10 Txn Elongation	11 Weak Txn	10 Txn Elongation	11 Weak Txn	11 Weak Txn	11 Weak Txn	11 Weak Txn	13 Heterochrom/lo
	rs13137667	4	71884205	T	G	rs4308342	4q13.3	intronic	DCK	.	.	intronic	ENSG00000156136	intronic	DCK	intronic	DCK			11_Weak_Txn	10 Txn Elongation	11 Weak Txn	10 Txn Elongation	11 Weak Txn	11 Weak Txn	11 Weak Txn	11 Weak Txn	13 Heterochrom/lo
	rs13137667	4	71884760	T	C	rs10518080	4q13.3	intronic	DCK	.	.	intronic	ENSG00000156136	intronic	DCK	intronic	DCK			11_Weak_Txn	10 Txn Elongation	11 Weak Txn	10 Txn Elongation	11 Weak Txn	11 Weak Txn	11 Weak Txn	11 Weak Txn	13 Heterochrom/lo
	rs13137667	4	71886094	T	A	rs11935198	4q13.3	intronic	DCK	.	.	intronic	ENSG00000156136	intronic	DCK	intronic	DCK			11_Weak_Txn	10 Txn Elongation	11 Weak Txn	10 Txn Elongation	11 Weak Txn	11 Weak Txn	11 Weak Txn	11 Weak Txn	13 Heterochrom/lo
	rs13137667	4	71886997	T	G	rs60861707	4q13.3	intronic	DCK	.	.	intronic	ENSG00000156136	intronic	DCK	intronic	DCK			11_Weak_Txn	10 Txn Elongation	11 Weak Txn	10 Txn Elongation	11 Weak Txn	11 Weak Txn	11 Weak Txn	11 Weak Txn	13 Heterochrom/lo
	rs13137667	4	71887486	A	G	rs7439562	4q13.3	intronic	DCK	.	.	intronic	ENSG00000156136	intronic	DCK	intronic	DCK			11_Weak_Txn	10 Txn Elongation	11 Weak Txn	10 Txn Elongation	11 Weak Txn	11 Weak Txn	7 Weak Enhancer	11 Weak Txn	13 Heterochrom/lo
	rs13137667	4	71890313	C	T	rs28734949	4q13.3	intronic	DCK	.	.	intronic	ENSG00000156136	intronic	DCK	intronic	DCK			10_Txn_Elongation	11 Weak Txn	11 Weak Txn	10 Txn Elongation	11 Weak Txn	11 Weak Txn	11 Weak Txn	11 Weak Txn	11 Weak Txn
	rs13137667	4	71892036	T	C	rs936869	4q13.3	intronic	DCK	.	.	intronic	ENSG00000156136	intronic	DCK	intronic	DCK			10_Txn_Elongation	11 Weak Txn	11 Weak Txn	10 Txn Elongation	11 Weak Txn	11 Weak Txn	11 Weak Txn	11 Weak Txn	11 Weak Txn																				TRUE
	rs13137667	4	71892135	T	C	rs936868	4q13.3	intronic	DCK	.	.	intronic	ENSG00000156136	intronic	DCK	intronic	DCK			10_Txn_Elongation	11 Weak Txn	11 Weak Txn	10 Txn Elongation	11 Weak Txn	11 Weak Txn	11 Weak Txn	11 Weak Txn	11 Weak Txn									TRUE											TRUE
	rs13137667	4	71892513	A	T	rs1486271	4q13.3	intronic	DCK	.	.	intronic	ENSG00000156136	intronic	DCK	intronic	DCK			10_Txn_Elongation	11 Weak Txn	11 Weak Txn	10 Txn Elongation	11 Weak Txn	11 Weak Txn	11 Weak Txn	11 Weak Txn	11 Weak Txn									TRUE											TRUE
	rs13137667	4	71893111	A	G	rs1385986	4q13.3	intronic	DCK	.	.	intronic	ENSG00000156136	intronic	DCK	intronic	DCK			10_Txn_Elongation	11 Weak Txn	11 Weak Txn	10 Txn Elongation	11 Weak Txn	11 Weak Txn	11 Weak Txn	11 Weak Txn	11 Weak Txn
	rs13137667	4	71895260	C	T	rs4643786	4q13.3	UTR3	DCK(NM_000788.2:c.*165C>T)	.	.	UTR3	ENSG00000156136(ENST00000286648:c.*165C>T,ENST00000503359:c.*892C>T,ENST00000504952:c.*91C>T,ENST00000504730:c.*232C>T)	UTR3	DCK(ENST00000286648.5:c.*165C>T,ENST00000504952.1:c.*91C>T,ENST00000504730.1:c.*232C>T)	UTR3	DCK(uc003hfx.3:c.*165C>T,uc011cbb.2:c.*165C>T)			10_Txn_Elongation	11 Weak Txn	11 Weak Txn	11 Weak Txn	11 Weak Txn	11 Weak Txn	11 Weak Txn	11 Weak Txn	11 Weak Txn
	rs13137667	4	71896731	T	A	rs4525938	4q13.3	downstream	DCK(dist=102)	.	.	downstream	ENSG00000156136(dist=100)	downstream	DCK(dist=100)	downstream	DCK(dist=102)			10_Txn_Elongation	11 Weak Txn	11 Weak Txn	11 Weak Txn	11 Weak Txn	11 Weak Txn	11 Weak Txn	11 Weak Txn	11 Weak Txn
	rs13137667	4	71897204	G	C	rs11947877	4q13.3	downstream	DCK(dist=575)	.	.	downstream	ENSG00000156136(dist=573)	downstream	DCK(dist=573)	downstream	DCK(dist=575)			10_Txn_Elongation	11 Weak Txn	11 Weak Txn	11 Weak Txn	11 Weak Txn	11 Weak Txn	11 Weak Txn	11 Weak Txn	11 Weak Txn
	rs13137667	4	71897453	A	G	rs11935167	4q13.3	downstream	DCK(dist=824)	.	.	downstream	ENSG00000156136(dist=822)	downstream	DCK(dist=822)	downstream	DCK(dist=824)			10_Txn_Elongation	11 Weak Txn	11 Weak Txn	11 Weak Txn	11 Weak Txn	11 Weak Txn	11 Weak Txn	11 Weak Txn	11 Weak Txn
	rs13137667	4	71897912	G	T	rs12498308	4q13.3	intergenic	DCK(dist=1283),SLC4A4(dist=155091)	.	.	intergenic	ENSG00000156136(dist=1281),ENSG00000080493(dist=155091)	intergenic	DCK(dist=1281),SLC4A4(dist=155091)	intergenic	DCK(dist=1283),SLC4A4(dist=155091)			10_Txn_Elongation	11 Weak Txn	11 Weak Txn	11 Weak Txn	11 Weak Txn	11 Weak Txn	11 Weak Txn	11 Weak Txn	11 Weak Txn
	rs13137667	4	71899761	G	A	rs10938129	4q13.3	intergenic	DCK(dist=3132),SLC4A4(dist=153242)	.	.	intergenic	ENSG00000156136(dist=3130),ENSG00000080493(dist=153242)	intergenic	DCK(dist=3130),SLC4A4(dist=153242)	intergenic	DCK(dist=3132),SLC4A4(dist=153242)			10_Txn_Elongation	11 Weak Txn	11 Weak Txn	7 Weak Enhancer	11 Weak Txn	11 Weak Txn	11 Weak Txn	11 Weak Txn	11 Weak Txn
	rs4691895	4	164007820	A	G	rs7675998	4q32.2	intergenic	FSTL5(dist=922634),MIR4454(dist=6906)	.	.	intergenic	ENSG00000251123(dist=101252),ENSG00000250027(dist=22117)	intergenic	AC005150.1(dist=344620),RP11-563E2.2(dist=22117)	intergenic	FSTL5(dist=922634),NAF1(dist=40040)			13_Heterochrom/lo	13 Heterochrom/lo	13 Heterochrom/lo	13 Heterochrom/lo	13 Heterochrom/lo	13 Heterochrom/lo	13 Heterochrom/lo	13 Heterochrom/lo	13 Heterochrom/lo
	rs4691895	4	164009423	A	T	rs11100477	4q32.2	intergenic	FSTL5(dist=924237),MIR4454(dist=5303)	.	.	intergenic	ENSG00000251123(dist=102855),ENSG00000250027(dist=20514)	intergenic	AC005150.1(dist=346223),RP11-563E2.2(dist=20514)	intergenic	FSTL5(dist=924237),NAF1(dist=38437)			13_Heterochrom/lo	13 Heterochrom/lo	13 Heterochrom/lo	13 Heterochrom/lo	13 Heterochrom/lo	13 Heterochrom/lo	13 Heterochrom/lo	13 Heterochrom/lo	13 Heterochrom/lo
	rs4691895	4	164011136	C	T	rs4443236	4q32.2	intergenic	FSTL5(dist=925950),MIR4454(dist=3590)	.	.	intergenic	ENSG00000251123(dist=104568),ENSG00000250027(dist=18801)	intergenic	AC005150.1(dist=347936),RP11-563E2.2(dist=18801)	intergenic	FSTL5(dist=925950),NAF1(dist=36724)			13_Heterochrom/lo	13 Heterochrom/lo	13 Heterochrom/lo	13 Heterochrom/lo	13 Heterochrom/lo	13 Heterochrom/lo	13 Heterochrom/lo	13 Heterochrom/lo	13 Heterochrom/lo
	rs4691895	4	164012901	C	T	rs11100479	4q32.2	intergenic	FSTL5(dist=927715),MIR4454(dist=1825)	.	.	intergenic	ENSG00000251123(dist=106333),ENSG00000250027(dist=17036)	intergenic	AC005150.1(dist=349701),RP11-563E2.2(dist=17036)	intergenic	FSTL5(dist=927715),NAF1(dist=34959)			13_Heterochrom/lo	13 Heterochrom/lo	13 Heterochrom/lo	13 Heterochrom/lo	13 Heterochrom/lo	13 Heterochrom/lo	13 Heterochrom/lo	13 Heterochrom/lo	13 Heterochrom/lo
	rs4691895	4	164013127	T	-	rs34250556	4q32.2	intergenic	FSTL5(dist=927941),MIR4454(dist=1599)	.	.	intergenic	ENSG00000251123(dist=106559),ENSG00000250027(dist=16810)	intergenic	AC005150.1(dist=349927),RP11-563E2.2(dist=16810)	intergenic	FSTL5(dist=927941),NAF1(dist=34733)			13_Heterochrom/lo	13 Heterochrom/lo	13 Heterochrom/lo	13 Heterochrom/lo	13 Heterochrom/lo	13 Heterochrom/lo	13 Heterochrom/lo	13 Heterochrom/lo	13 Heterochrom/lo
	rs4691895	4	164013880	T	C	rs11941112	4q32.2	downstream	MIR4454(dist=846)	.	.	intergenic	ENSG00000251123(dist=107312),ENSG00000250027(dist=16057)	intergenic	AC005150.1(dist=350680),RP11-563E2.2(dist=16057)	intergenic	FSTL5(dist=928694),NAF1(dist=33980)			13_Heterochrom/lo	13 Heterochrom/lo	13 Heterochrom/lo	13 Heterochrom/lo	13 Heterochrom/lo	13 Heterochrom/lo	13 Heterochrom/lo	13 Heterochrom/lo	13 Heterochrom/lo
	rs4691895	4	164013907	T	C	rs11941116	4q32.2	downstream	MIR4454(dist=819)	.	.	intergenic	ENSG00000251123(dist=107339),ENSG00000250027(dist=16030)	intergenic	AC005150.1(dist=350707),RP11-563E2.2(dist=16030)	intergenic	FSTL5(dist=928721),NAF1(dist=33953)			13_Heterochrom/lo	13 Heterochrom/lo	13 Heterochrom/lo	13 Heterochrom/lo	13 Heterochrom/lo	13 Heterochrom/lo	13 Heterochrom/lo	13 Heterochrom/lo	13 Heterochrom/lo
	rs4691895	4	164013967	T	C	rs1947794	4q32.2	downstream	MIR4454(dist=759)	.	.	intergenic	ENSG00000251123(dist=107399),ENSG00000250027(dist=15970)	intergenic	AC005150.1(dist=350767),RP11-563E2.2(dist=15970)	intergenic	FSTL5(dist=928781),NAF1(dist=33893)			13_Heterochrom/lo	13 Heterochrom/lo	13 Heterochrom/lo	13 Heterochrom/lo	13 Heterochrom/lo	13 Heterochrom/lo	13 Heterochrom/lo	13 Heterochrom/lo	13 Heterochrom/lo
	rs4691895	4	164014509	G	C	rs55825147	4q32.2	downstream	MIR4454(dist=217)	.	.	intergenic	ENSG00000251123(dist=107941),ENSG00000250027(dist=15428)	intergenic	AC005150.1(dist=351309),RP11-563E2.2(dist=15428)	intergenic	FSTL5(dist=929323),NAF1(dist=33351)			13_Heterochrom/lo	13 Heterochrom/lo	13 Heterochrom/lo	13 Heterochrom/lo	13 Heterochrom/lo	13 Heterochrom/lo	13 Heterochrom/lo	13 Heterochrom/lo	13 Heterochrom/lo
	rs4691895	4	164014603	ATCC	-	rs57871739	.	NA	NA	.	.	NA	NA	NA	NA	NA	NA
	rs4691895	4	164015026	T	C	rs7665892	4q32.2	upstream	MIR4454(dist=246)	.	.	intergenic	ENSG00000251123(dist=108458),ENSG00000250027(dist=14911)	intergenic	AC005150.1(dist=351826),RP11-563E2.2(dist=14911)	intergenic	FSTL5(dist=929840),NAF1(dist=32834)			13_Heterochrom/lo	13 Heterochrom/lo	13 Heterochrom/lo	13 Heterochrom/lo	13 Heterochrom/lo	13 Heterochrom/lo	13 Heterochrom/lo	13 Heterochrom/lo	13 Heterochrom/lo
	rs4691895	4	164016777	A	G	rs150509310	4q32.2	intergenic	MIR4454(dist=1997),NAF1(dist=31083)	.	.	intergenic	ENSG00000251123(dist=110209),ENSG00000250027(dist=13160)	intergenic	AC005150.1(dist=353577),RP11-563E2.2(dist=13160)	intergenic	FSTL5(dist=931591),NAF1(dist=31083)			13_Heterochrom/lo	13 Heterochrom/lo	13 Heterochrom/lo	13 Heterochrom/lo	13 Heterochrom/lo	13 Heterochrom/lo	13 Heterochrom/lo	13 Heterochrom/lo	13 Heterochrom/lo
	rs4691895	4	164016778	C	T	rs145514187	4q32.2	intergenic	MIR4454(dist=1998),NAF1(dist=31082)	.	.	intergenic	ENSG00000251123(dist=110210),ENSG00000250027(dist=13159)	intergenic	AC005150.1(dist=353578),RP11-563E2.2(dist=13159)	intergenic	FSTL5(dist=931592),NAF1(dist=31082)			13_Heterochrom/lo	13 Heterochrom/lo	13 Heterochrom/lo	13 Heterochrom/lo	13 Heterochrom/lo	13 Heterochrom/lo	13 Heterochrom/lo	13 Heterochrom/lo	13 Heterochrom/lo
	rs4691895	4	164016781	A	G	rs140421944	4q32.2	intergenic	MIR4454(dist=2001),NAF1(dist=31079)	.	.	intergenic	ENSG00000251123(dist=110213),ENSG00000250027(dist=13156)	intergenic	AC005150.1(dist=353581),RP11-563E2.2(dist=13156)	intergenic	FSTL5(dist=931595),NAF1(dist=31079)			13_Heterochrom/lo	13 Heterochrom/lo	13 Heterochrom/lo	13 Heterochrom/lo	13 Heterochrom/lo	13 Heterochrom/lo	13 Heterochrom/lo	13 Heterochrom/lo	13 Heterochrom/lo
	rs4691895	4	164016800	C	T	rs4419438	4q32.2	intergenic	MIR4454(dist=2020),NAF1(dist=31060)	.	.	intergenic	ENSG00000251123(dist=110232),ENSG00000250027(dist=13137)	intergenic	AC005150.1(dist=353600),RP11-563E2.2(dist=13137)	intergenic	FSTL5(dist=931614),NAF1(dist=31060)			13_Heterochrom/lo	13 Heterochrom/lo	13 Heterochrom/lo	13 Heterochrom/lo	13 Heterochrom/lo	13 Heterochrom/lo	13 Heterochrom/lo	13 Heterochrom/lo	13 Heterochrom/lo
	rs4691895	4	164016978	G	C	rs4691068	4q32.2	intergenic	MIR4454(dist=2198),NAF1(dist=30882)	.	.	intergenic	ENSG00000251123(dist=110410),ENSG00000250027(dist=12959)	intergenic	AC005150.1(dist=353778),RP11-563E2.2(dist=12959)	intergenic	FSTL5(dist=931792),NAF1(dist=30882)			13_Heterochrom/lo	13 Heterochrom/lo	13 Heterochrom/lo	13 Heterochrom/lo	13 Heterochrom/lo	13 Heterochrom/lo	13 Heterochrom/lo	13 Heterochrom/lo	13 Heterochrom/lo
	rs4691895	4	164017067	G	A	rs4353856	4q32.2	intergenic	MIR4454(dist=2287),NAF1(dist=30793)	.	.	intergenic	ENSG00000251123(dist=110499),ENSG00000250027(dist=12870)	intergenic	AC005150.1(dist=353867),RP11-563E2.2(dist=12870)	intergenic	FSTL5(dist=931881),NAF1(dist=30793)			13_Heterochrom/lo	13 Heterochrom/lo	13 Heterochrom/lo	13 Heterochrom/lo	13 Heterochrom/lo	13 Heterochrom/lo	13 Heterochrom/lo	13 Heterochrom/lo	13 Heterochrom/lo
	rs4691895	4	164017485	G	A	rs141298132	4q32.2	intergenic	MIR4454(dist=2705),NAF1(dist=30375)	.	.	intergenic	ENSG00000251123(dist=110917),ENSG00000250027(dist=12452)	intergenic	AC005150.1(dist=354285),RP11-563E2.2(dist=12452)	intergenic	FSTL5(dist=932299),NAF1(dist=30375)			13_Heterochrom/lo	13 Heterochrom/lo	13 Heterochrom/lo	13 Heterochrom/lo	13 Heterochrom/lo	13 Heterochrom/lo	13 Heterochrom/lo	13 Heterochrom/lo	13 Heterochrom/lo
	rs4691895	4	164017760	A	G	rs4287962	4q32.2	intergenic	MIR4454(dist=2980),NAF1(dist=30100)	.	.	intergenic	ENSG00000251123(dist=111192),ENSG00000250027(dist=12177)	intergenic	AC005150.1(dist=354560),RP11-563E2.2(dist=12177)	intergenic	FSTL5(dist=932574),NAF1(dist=30100)			13_Heterochrom/lo	13 Heterochrom/lo	13 Heterochrom/lo	13 Heterochrom/lo	13 Heterochrom/lo	13 Heterochrom/lo	13 Heterochrom/lo	13 Heterochrom/lo	13 Heterochrom/lo
	rs4691895	4	164017804	C	G	rs143919499	4q32.2	intergenic	MIR4454(dist=3024),NAF1(dist=30056)	.	.	intergenic	ENSG00000251123(dist=111236),ENSG00000250027(dist=12133)	intergenic	AC005150.1(dist=354604),RP11-563E2.2(dist=12133)	intergenic	FSTL5(dist=932618),NAF1(dist=30056)			13_Heterochrom/lo	13 Heterochrom/lo	13 Heterochrom/lo	13 Heterochrom/lo	13 Heterochrom/lo	13 Heterochrom/lo	13 Heterochrom/lo	13 Heterochrom/lo	13 Heterochrom/lo
	rs4691895	4	164018140	C	-	rs201366342	4q32.2	intergenic	MIR4454(dist=3360),NAF1(dist=29720)	.	.	intergenic	ENSG00000251123(dist=111572),ENSG00000250027(dist=11797)	intergenic	AC005150.1(dist=354940),RP11-563E2.2(dist=11797)	intergenic	FSTL5(dist=932954),NAF1(dist=29720)			13_Heterochrom/lo	13 Heterochrom/lo	13 Heterochrom/lo	13 Heterochrom/lo	13 Heterochrom/lo	13 Heterochrom/lo	13 Heterochrom/lo	13 Heterochrom/lo	13 Heterochrom/lo
	rs4691895	4	164018567	C	A	rs6823527	4q32.2	intergenic	MIR4454(dist=3787),NAF1(dist=29293)	.	.	intergenic	ENSG00000251123(dist=111999),ENSG00000250027(dist=11370)	intergenic	AC005150.1(dist=355367),RP11-563E2.2(dist=11370)	intergenic	FSTL5(dist=933381),NAF1(dist=29293)			13_Heterochrom/lo	13 Heterochrom/lo	13 Heterochrom/lo	13 Heterochrom/lo	13 Heterochrom/lo	13 Heterochrom/lo	13 Heterochrom/lo	13 Heterochrom/lo	13 Heterochrom/lo
	rs4691895	4	164019615	T	C	rs9992504	4q32.2	intergenic	MIR4454(dist=4835),NAF1(dist=28245)	.	.	intergenic	ENSG00000251123(dist=113047),ENSG00000250027(dist=10322)	intergenic	AC005150.1(dist=356415),RP11-563E2.2(dist=10322)	intergenic	FSTL5(dist=934429),NAF1(dist=28245)			13_Heterochrom/lo	13 Heterochrom/lo	13 Heterochrom/lo	13 Heterochrom/lo	13 Heterochrom/lo	13 Heterochrom/lo	13 Heterochrom/lo	13 Heterochrom/lo	13 Heterochrom/lo
	rs4691895	4	164019763	A	G	rs936564	4q32.2	intergenic	MIR4454(dist=4983),NAF1(dist=28097)	.	.	intergenic	ENSG00000251123(dist=113195),ENSG00000250027(dist=10174)	intergenic	AC005150.1(dist=356563),RP11-563E2.2(dist=10174)	intergenic	FSTL5(dist=934577),NAF1(dist=28097)			13_Heterochrom/lo	13 Heterochrom/lo	13 Heterochrom/lo	13 Heterochrom/lo	13 Heterochrom/lo	13 Heterochrom/lo	13 Heterochrom/lo	13 Heterochrom/lo	13 Heterochrom/lo
	rs4691895	4	164020174	C	A	rs4435700	4q32.2	intergenic	MIR4454(dist=5394),NAF1(dist=27686)	.	.	intergenic	ENSG00000251123(dist=113606),ENSG00000250027(dist=9763)	intergenic	AC005150.1(dist=356974),RP11-563E2.2(dist=9763)	intergenic	FSTL5(dist=934988),NAF1(dist=27686)			13_Heterochrom/lo	13 Heterochrom/lo	13 Heterochrom/lo	13 Heterochrom/lo	13 Heterochrom/lo	13 Heterochrom/lo	13 Heterochrom/lo	13 Heterochrom/lo	13 Heterochrom/lo
	rs4691895	4	164020175	A	G	rs4485770	4q32.2	intergenic	MIR4454(dist=5395),NAF1(dist=27685)	.	.	intergenic	ENSG00000251123(dist=113607),ENSG00000250027(dist=9762)	intergenic	AC005150.1(dist=356975),RP11-563E2.2(dist=9762)	intergenic	FSTL5(dist=934989),NAF1(dist=27685)			13_Heterochrom/lo	13 Heterochrom/lo	13 Heterochrom/lo	13 Heterochrom/lo	13 Heterochrom/lo	13 Heterochrom/lo	13 Heterochrom/lo	13 Heterochrom/lo	13 Heterochrom/lo
	rs4691895	4	164020815	C	T	rs4691069	4q32.2	intergenic	MIR4454(dist=6035),NAF1(dist=27045)	.	.	intergenic	ENSG00000251123(dist=114247),ENSG00000250027(dist=9122)	intergenic	AC005150.1(dist=357615),RP11-563E2.2(dist=9122)	intergenic	FSTL5(dist=935629),NAF1(dist=27045)			13_Heterochrom/lo	13 Heterochrom/lo	13 Heterochrom/lo	13 Heterochrom/lo	13 Heterochrom/lo	13 Heterochrom/lo	13 Heterochrom/lo	13 Heterochrom/lo	13 Heterochrom/lo
	rs4691895	4	164020879	A	C	rs10006476	4q32.2	intergenic	MIR4454(dist=6099),NAF1(dist=26981)	.	.	intergenic	ENSG00000251123(dist=114311),ENSG00000250027(dist=9058)	intergenic	AC005150.1(dist=357679),RP11-563E2.2(dist=9058)	intergenic	FSTL5(dist=935693),NAF1(dist=26981)			13_Heterochrom/lo	13 Heterochrom/lo	13 Heterochrom/lo	13 Heterochrom/lo	13 Heterochrom/lo	13 Heterochrom/lo	13 Heterochrom/lo	13 Heterochrom/lo	13 Heterochrom/lo
	rs4691895	4	164021092	G	C	rs10031393	4q32.2	intergenic	MIR4454(dist=6312),NAF1(dist=26768)	.	.	intergenic	ENSG00000251123(dist=114524),ENSG00000250027(dist=8845)	intergenic	AC005150.1(dist=357892),RP11-563E2.2(dist=8845)	intergenic	FSTL5(dist=935906),NAF1(dist=26768)			13_Heterochrom/lo	13 Heterochrom/lo	13 Heterochrom/lo	13 Heterochrom/lo	13 Heterochrom/lo	13 Heterochrom/lo	13 Heterochrom/lo	13 Heterochrom/lo	13 Heterochrom/lo
	rs4691895	4	164021473	G	A	rs9654226	4q32.2	intergenic	MIR4454(dist=6693),NAF1(dist=26387)	.	.	intergenic	ENSG00000251123(dist=114905),ENSG00000250027(dist=8464)	intergenic	AC005150.1(dist=358273),RP11-563E2.2(dist=8464)	intergenic	FSTL5(dist=936287),NAF1(dist=26387)			13_Heterochrom/lo	13 Heterochrom/lo	13 Heterochrom/lo	13 Heterochrom/lo	13 Heterochrom/lo	13 Heterochrom/lo	13 Heterochrom/lo	13 Heterochrom/lo	13 Heterochrom/lo
	rs4691895	4	164021565	A	G	rs9654227	4q32.2	intergenic	MIR4454(dist=6785),NAF1(dist=26295)	.	.	intergenic	ENSG00000251123(dist=114997),ENSG00000250027(dist=8372)	intergenic	AC005150.1(dist=358365),RP11-563E2.2(dist=8372)	intergenic	FSTL5(dist=936379),NAF1(dist=26295)			13_Heterochrom/lo	13 Heterochrom/lo	13 Heterochrom/lo	13 Heterochrom/lo	13 Heterochrom/lo	13 Heterochrom/lo	13 Heterochrom/lo	13 Heterochrom/lo	13 Heterochrom/lo
	rs4691895	4	164021830	G	A	rs4691070	4q32.2	intergenic	MIR4454(dist=7050),NAF1(dist=26030)	.	.	intergenic	ENSG00000251123(dist=115262),ENSG00000250027(dist=8107)	intergenic	AC005150.1(dist=358630),RP11-563E2.2(dist=8107)	intergenic	FSTL5(dist=936644),NAF1(dist=26030)			13_Heterochrom/lo	13 Heterochrom/lo	13 Heterochrom/lo	13 Heterochrom/lo	13 Heterochrom/lo	13 Heterochrom/lo	13 Heterochrom/lo	13 Heterochrom/lo	13 Heterochrom/lo
	rs4691895	4	164022111	A	G	rs4691893	4q32.2	intergenic	MIR4454(dist=7331),NAF1(dist=25749)	.	.	intergenic	ENSG00000251123(dist=115543),ENSG00000250027(dist=7826)	intergenic	AC005150.1(dist=358911),RP11-563E2.2(dist=7826)	intergenic	FSTL5(dist=936925),NAF1(dist=25749)			13_Heterochrom/lo	13 Heterochrom/lo	13 Heterochrom/lo	13 Heterochrom/lo	13 Heterochrom/lo	13 Heterochrom/lo	13 Heterochrom/lo	13 Heterochrom/lo	13 Heterochrom/lo
	rs4691895	4	164022341	A	G	rs2874185	4q32.2	intergenic	MIR4454(dist=7561),NAF1(dist=25519)	.	.	intergenic	ENSG00000251123(dist=115773),ENSG00000250027(dist=7596)	intergenic	AC005150.1(dist=359141),RP11-563E2.2(dist=7596)	intergenic	FSTL5(dist=937155),NAF1(dist=25519)			13_Heterochrom/lo	13 Heterochrom/lo	13 Heterochrom/lo	13 Heterochrom/lo	13 Heterochrom/lo	13 Heterochrom/lo	13 Heterochrom/lo	13 Heterochrom/lo	13 Heterochrom/lo
	rs4691895	4	164022385	T	C	rs28840093	4q32.2	intergenic	MIR4454(dist=7605),NAF1(dist=25475)	.	.	intergenic	ENSG00000251123(dist=115817),ENSG00000250027(dist=7552)	intergenic	AC005150.1(dist=359185),RP11-563E2.2(dist=7552)	intergenic	FSTL5(dist=937199),NAF1(dist=25475)			13_Heterochrom/lo	13 Heterochrom/lo	13 Heterochrom/lo	13 Heterochrom/lo	13 Heterochrom/lo	13 Heterochrom/lo	13 Heterochrom/lo	13 Heterochrom/lo	13 Heterochrom/lo
	rs4691895	4	164027746	-	C	rs112593075	4q32.2	intergenic	MIR4454(dist=12966),NAF1(dist=20114)	.	.	intergenic	ENSG00000251123(dist=121178),ENSG00000250027(dist=2191)	intergenic	AC005150.1(dist=364546),RP11-563E2.2(dist=2191)	intergenic	FSTL5(dist=942560),NAF1(dist=20114)			13_Heterochrom/lo	13 Heterochrom/lo	13 Heterochrom/lo	13 Heterochrom/lo	13 Heterochrom/lo	13 Heterochrom/lo	13 Heterochrom/lo	13 Heterochrom/lo	13 Heterochrom/lo
	rs4691895	4	164028105	G	A	rs6536702	4q32.2	intergenic	MIR4454(dist=13325),NAF1(dist=19755)	.	.	intergenic	ENSG00000251123(dist=121537),ENSG00000250027(dist=1832)	intergenic	AC005150.1(dist=364905),RP11-563E2.2(dist=1832)	intergenic	FSTL5(dist=942919),NAF1(dist=19755)			13_Heterochrom/lo	13 Heterochrom/lo	13 Heterochrom/lo	13 Heterochrom/lo	13 Heterochrom/lo	13 Heterochrom/lo	13 Heterochrom/lo	13 Heterochrom/lo	13 Heterochrom/lo
	rs4691895	4	164029247	A	T	rs2320333	4q32.2	intergenic	MIR4454(dist=14467),NAF1(dist=18613)	.	.	upstream	ENSG00000250027(dist=690)	upstream	RP11-563E2.2(dist=690)	intergenic	FSTL5(dist=944061),NAF1(dist=18613)			8_Insulator	13 Heterochrom/lo	13 Heterochrom/lo	13 Heterochrom/lo	13 Heterochrom/lo	13 Heterochrom/lo	13 Heterochrom/lo	13 Heterochrom/lo	13 Heterochrom/lo
	rs4691895	4	164030273	T	A	rs6841345	4q32.2	intergenic	MIR4454(dist=15493),NAF1(dist=17587)	.	.	ncRNA_intronic	ENSG00000250027	ncRNA_intronic	RP11-563E2.2	intergenic	FSTL5(dist=945087),NAF1(dist=17587)			11_Weak_Txn	13 Heterochrom/lo	13 Heterochrom/lo	13 Heterochrom/lo	13 Heterochrom/lo	13 Heterochrom/lo	13 Heterochrom/lo	13 Heterochrom/lo	13 Heterochrom/lo
	rs4691895	4	164034530	A	T	rs6811980	4q32.2	intergenic	MIR4454(dist=19750),NAF1(dist=13330)	.	.	ncRNA_intronic	ENSG00000250027	ncRNA_intronic	RP11-563E2.2	intergenic	FSTL5(dist=949344),NAF1(dist=13330)			11_Weak_Txn	13 Heterochrom/lo	13 Heterochrom/lo	13 Heterochrom/lo	13 Heterochrom/lo	13 Heterochrom/lo	13 Heterochrom/lo	13 Heterochrom/lo	13 Heterochrom/lo
	rs4691895	4	164034759	-	TG	rs74353715	4q32.2	intergenic	MIR4454(dist=19979),NAF1(dist=13101)	.	.	ncRNA_intronic	ENSG00000250027	ncRNA_intronic	RP11-563E2.2	intergenic	FSTL5(dist=949573),NAF1(dist=13101)			11_Weak_Txn	13 Heterochrom/lo	13 Heterochrom/lo	13 Heterochrom/lo	13 Heterochrom/lo	13 Heterochrom/lo	13 Heterochrom/lo	13 Heterochrom/lo	13 Heterochrom/lo
	rs4691895	4	164036359	A	T	rs6825206	4q32.2	intergenic	MIR4454(dist=21579),NAF1(dist=11501)	.	.	ncRNA_intronic	ENSG00000250027	ncRNA_intronic	RP11-563E2.2	intergenic	FSTL5(dist=951173),NAF1(dist=11501)			11_Weak_Txn	13 Heterochrom/lo	13 Heterochrom/lo	13 Heterochrom/lo	13 Heterochrom/lo	13 Heterochrom/lo	13 Heterochrom/lo	13 Heterochrom/lo	13 Heterochrom/lo
	rs4691895	4	164036363	A	T	rs10023105	4q32.2	intergenic	MIR4454(dist=21583),NAF1(dist=11497)	.	.	ncRNA_intronic	ENSG00000250027	ncRNA_intronic	RP11-563E2.2	intergenic	FSTL5(dist=951177),NAF1(dist=11497)			11_Weak_Txn	13 Heterochrom/lo	13 Heterochrom/lo	13 Heterochrom/lo	13 Heterochrom/lo	13 Heterochrom/lo	13 Heterochrom/lo	13 Heterochrom/lo	13 Heterochrom/lo
	rs4691895	4	164038806	-	TTCT	rs56101029	4q32.2	intergenic	MIR4454(dist=24026),NAF1(dist=9054)	.	.	ncRNA_intronic	ENSG00000250027	ncRNA_intronic	RP11-563E2.2	intergenic	FSTL5(dist=953620),NAF1(dist=9054)			11_Weak_Txn	13 Heterochrom/lo	13 Heterochrom/lo	13 Heterochrom/lo	13 Heterochrom/lo	13 Heterochrom/lo	13 Heterochrom/lo	13 Heterochrom/lo	13 Heterochrom/lo
	rs4691895	4	164045822	A	G	rs1055263	4q32.2	intergenic	MIR4454(dist=31042),NAF1(dist=2038)	.	.	intronic	ENSG00000145414	intronic	NAF1	intergenic	FSTL5(dist=960636),NAF1(dist=2038)			10_Txn_Elongation	13 Heterochrom/lo	13 Heterochrom/lo	13 Heterochrom/lo	13 Heterochrom/lo	13 Heterochrom/lo	13 Heterochrom/lo	13 Heterochrom/lo	13 Heterochrom/lo
	rs4691895	4	164048199	G	C	rs4691895	4q32.2	exonic	NAF1	nonsynonymous SNV	NAF1:NM_001128931:exon8:c.C1102G:p.L368V	exonic	ENSG00000145414	exonic	NAF1	exonic	NAF1			10_Txn_Elongation	13 Heterochrom/lo	13 Heterochrom/lo	13 Heterochrom/lo	13 Heterochrom/lo	13 Heterochrom/lo	13 Heterochrom/lo	13 Heterochrom/lo	13 Heterochrom/lo
	rs4691895	4	164049448	T	A	rs1463555	4q32.2	intronic	NAF1	.	.	intronic	ENSG00000145414	intronic	NAF1	intronic	NAF1			10_Txn_Elongation	13 Heterochrom/lo	13 Heterochrom/lo	13 Heterochrom/lo	13 Heterochrom/lo	13 Heterochrom/lo	13 Heterochrom/lo	13 Heterochrom/lo	13 Heterochrom/lo
	rs4691895	4	164051770	A	G	rs28826687	4q32.2	intronic	NAF1	.	.	intronic	ENSG00000145414	intronic	NAF1	intronic	NAF1			11_Weak_Txn	13 Heterochrom/lo	13 Heterochrom/lo	13 Heterochrom/lo	13 Heterochrom/lo	13 Heterochrom/lo	13 Heterochrom/lo	13 Heterochrom/lo	13 Heterochrom/lo
	rs4691895	4	164054971	G	T	rs6829366	4q32.2	intronic	NAF1	.	.	intronic	ENSG00000145414	intronic	NAF1	intronic	NAF1			11_Weak_Txn	13 Heterochrom/lo	13 Heterochrom/lo	13 Heterochrom/lo	13 Heterochrom/lo	13 Heterochrom/lo	13 Heterochrom/lo	13 Heterochrom/lo	13 Heterochrom/lo
	rs4691895	4	164056002	A	G	rs6835785	4q32.2	intronic	NAF1	.	.	intronic	ENSG00000145414	intronic	NAF1	intronic	NAF1			11_Weak_Txn	13 Heterochrom/lo	13 Heterochrom/lo	13 Heterochrom/lo	13 Heterochrom/lo	13 Heterochrom/lo	13 Heterochrom/lo	13 Heterochrom/lo	13 Heterochrom/lo
	rs4691895	4	164057497	A	C	rs78232325	4q32.2	intronic	NAF1	.	.	intronic	ENSG00000145414	intronic	NAF1	intronic	NAF1			10_Txn_Elongation	13 Heterochrom/lo	13 Heterochrom/lo	13 Heterochrom/lo	13 Heterochrom/lo	13 Heterochrom/lo	13 Heterochrom/lo	13 Heterochrom/lo	13 Heterochrom/lo
	rs4691895	4	164057498	C	A	rs75270836	4q32.2	intronic	NAF1	.	.	intronic	ENSG00000145414	intronic	NAF1	intronic	NAF1			10_Txn_Elongation	13 Heterochrom/lo	13 Heterochrom/lo	13 Heterochrom/lo	13 Heterochrom/lo	13 Heterochrom/lo	13 Heterochrom/lo	13 Heterochrom/lo	13 Heterochrom/lo
	rs4691895	4	164062809	A	T	rs10857351	4q32.2	intronic	NAF1	.	.	intronic	ENSG00000145414	intronic	NAF1	intronic	NAF1			11_Weak_Txn	13 Heterochrom/lo	13 Heterochrom/lo	13 Heterochrom/lo	13 Heterochrom/lo	13 Heterochrom/lo	13 Heterochrom/lo	13 Heterochrom/lo	13 Heterochrom/lo
	rs4691895	4	164066710	T	C	rs7693533	4q32.2	intronic	NAF1	.	.	intronic	ENSG00000145414	intronic	NAF1	intronic	NAF1			10_Txn_Elongation	13 Heterochrom/lo	13 Heterochrom/lo	13 Heterochrom/lo	13 Heterochrom/lo	13 Heterochrom/lo	13 Heterochrom/lo	13 Heterochrom/lo	13 Heterochrom/lo
	rs4691895	4	164067228	T	C	rs1479089	4q32.2	intronic	NAF1	.	.	intronic	ENSG00000145414	intronic	NAF1	intronic	NAF1			10_Txn_Elongation	13 Heterochrom/lo	13 Heterochrom/lo	13 Heterochrom/lo	13 Heterochrom/lo	13 Heterochrom/lo	13 Heterochrom/lo	13 Heterochrom/lo	13 Heterochrom/lo
	rs4691895	4	164067855	C	T	rs7675924	4q32.2	intronic	NAF1	.	.	intronic	ENSG00000145414	intronic	NAF1	intronic	NAF1			10_Txn_Elongation	13 Heterochrom/lo	13 Heterochrom/lo	13 Heterochrom/lo	13 Heterochrom/lo	13 Heterochrom/lo	13 Heterochrom/lo	13 Heterochrom/lo	13 Heterochrom/lo
	rs4691895	4	164069949	A	G	rs2320615	4q32.2	intronic	NAF1	.	.	intronic	ENSG00000145414	intronic	NAF1	intronic	NAF1			11_Weak_Txn	13 Heterochrom/lo	13 Heterochrom/lo	13 Heterochrom/lo	13 Heterochrom/lo	13 Heterochrom/lo	13 Heterochrom/lo	13 Heterochrom/lo	13 Heterochrom/lo
	rs4691895	4	164073853	G	C	rs2045995	4q32.2	intronic	NAF1	.	.	intronic	ENSG00000145414	intronic	NAF1	intronic	NAF1			11_Weak_Txn	13 Heterochrom/lo	13 Heterochrom/lo	13 Heterochrom/lo	13 Heterochrom/lo	13 Heterochrom/lo	13 Heterochrom/lo	13 Heterochrom/lo	13 Heterochrom/lo
	rs4691895	4	164075062	A	G	rs1824886	4q32.2	intronic	NAF1	.	.	intronic	ENSG00000145414	intronic	NAF1	intronic	NAF1			11_Weak_Txn	13 Heterochrom/lo	13 Heterochrom/lo	13 Heterochrom/lo	13 Heterochrom/lo	13 Heterochrom/lo	13 Heterochrom/lo	13 Heterochrom/lo	13 Heterochrom/lo
	rs4691895	4	164075133	A	G	rs1824885	4q32.2	intronic	NAF1	.	.	intronic	ENSG00000145414	intronic	NAF1	intronic	NAF1			11_Weak_Txn	13 Heterochrom/lo	13 Heterochrom/lo	13 Heterochrom/lo	13 Heterochrom/lo	13 Heterochrom/lo	13 Heterochrom/lo	13 Heterochrom/lo	13 Heterochrom/lo
	rs4691895	4	164075750	A	C	rs1564313	4q32.2	intronic	NAF1	.	.	intronic	ENSG00000145414	intronic	NAF1	intronic	NAF1			11_Weak_Txn	13 Heterochrom/lo	13 Heterochrom/lo	13 Heterochrom/lo	13 Heterochrom/lo	13 Heterochrom/lo	13 Heterochrom/lo	13 Heterochrom/lo	13 Heterochrom/lo
	rs4691895	4	164076558	G	A	rs1351222	4q32.2	intronic	NAF1	.	.	intronic	ENSG00000145414	intronic	NAF1	intronic	NAF1			11_Weak_Txn	13 Heterochrom/lo	13 Heterochrom/lo	13 Heterochrom/lo	13 Heterochrom/lo	13 Heterochrom/lo	13 Heterochrom/lo	13 Heterochrom/lo	13 Heterochrom/lo
	rs4691895	4	164079807	-	AAG	rs3052231	4q32.2	intronic	NAF1	.	.	intronic	ENSG00000145414	intronic	NAF1	intronic	NAF1			10_Txn_Elongation	13 Heterochrom/lo	13 Heterochrom/lo	13 Heterochrom/lo	13 Heterochrom/lo	13 Heterochrom/lo	13 Heterochrom/lo	13 Heterochrom/lo	13 Heterochrom/lo
	rs4691895	4	164083253	T	-	rs10708323	4q32.2	intronic	NAF1	.	.	intronic	ENSG00000145414	intronic	NAF1	intronic	NAF1			2_Weak_Promoter	13 Heterochrom/lo	13 Heterochrom/lo	13 Heterochrom/lo	13 Heterochrom/lo	13 Heterochrom/lo	13 Heterochrom/lo	13 Heterochrom/lo	13 Heterochrom/lo
	rs4691895	4	164085425	T	C	rs4691896	4q32.2	exonic	NAF1	nonsynonymous SNV	NAF1:NM_001128931:exon2:c.A484G:p.I162V,NAF1:NM_138386:exon2:c.A484G:p.I162V	exonic	ENSG00000145414	exonic	NAF1	exonic	NAF1			2_Weak_Promoter	13 Heterochrom/lo	13 Heterochrom/lo	13 Heterochrom/lo	13 Heterochrom/lo	13 Heterochrom/lo	13 Heterochrom/lo	13 Heterochrom/lo	13 Heterochrom/lo
	rs4691895	4	164085771	A	C	rs6536705	4q32.2	intronic	NAF1	.	.	intronic	ENSG00000145414	intronic	NAF1	intronic	NAF1			2_Weak_Promoter	13 Heterochrom/lo	13 Heterochrom/lo	13 Heterochrom/lo	13 Heterochrom/lo	13 Heterochrom/lo	13 Heterochrom/lo	13 Heterochrom/lo	13 Heterochrom/lo
	rs4691895	4	164087954	A	T	rs936562	4q32.2	UTR5	NAF1(NM_001128931.1:c.-75T>A,NM_138386.2:c.-75T>A)	.	.	UTR5	ENSG00000145414(ENST00000422287:c.-75T>A,ENST00000274054:c.-75T>A)	UTR5	NAF1(ENST00000422287.2:c.-75T>A,ENST00000274054.2:c.-75T>A)	UTR5	NAF1(uc010iqw.1:c.-75T>A,uc003iqj.3:c.-75T>A)			1_Active_Promoter	13 Heterochrom/lo	13 Heterochrom/lo	13 Heterochrom/lo	13 Heterochrom/lo	13 Heterochrom/lo	13 Heterochrom/lo	13 Heterochrom/lo	13 Heterochrom/lo
	rs4691895	4	164094570	C	A	rs4295216	4q32.2	intergenic	NAF1(dist=6497),NPY1R(dist=150547)	.	.	intergenic	ENSG00000145414(dist=6497),ENSG00000250547(dist=92157)	intergenic	NAF1(dist=6497),NPY1R(dist=150543)	intergenic	NAF1(dist=6497),NPYY1(dist=150492)			13_Heterochrom/lo	13 Heterochrom/lo	13 Heterochrom/lo	13 Heterochrom/lo	13 Heterochrom/lo	13 Heterochrom/lo	13 Heterochrom/lo	13 Heterochrom/lo	13 Heterochrom/lo
	rs4691895	4	164097794	G	C	rs1824884	4q32.2	intergenic	NAF1(dist=9721),NPY1R(dist=147323)	.	.	intergenic	ENSG00000145414(dist=9721),ENSG00000250547(dist=88933)	intergenic	NAF1(dist=9721),NPY1R(dist=147319)	intergenic	NAF1(dist=9721),NPYY1(dist=147268)			12_Repressed	13 Heterochrom/lo	13 Heterochrom/lo	13 Heterochrom/lo	13 Heterochrom/lo	13 Heterochrom/lo	13 Heterochrom/lo	13 Heterochrom/lo	13 Heterochrom/lo
	rs4691895	4	164098317	T	G	rs2086240	4q32.2	intergenic	NAF1(dist=10244),NPY1R(dist=146800)	.	.	intergenic	ENSG00000145414(dist=10244),ENSG00000250547(dist=88410)	intergenic	NAF1(dist=10244),NPY1R(dist=146796)	intergenic	NAF1(dist=10244),NPYY1(dist=146745)			12_Repressed	13 Heterochrom/lo	13 Heterochrom/lo	13 Heterochrom/lo	13 Heterochrom/lo	13 Heterochrom/lo	13 Heterochrom/lo	13 Heterochrom/lo	13 Heterochrom/lo
	rs7705526	5	1285974	C	A	rs7705526	5p15.33	intronic	TERT	.	.	intronic	ENSG00000164362	intronic	TERT	intronic	TERT			13_Heterochrom/lo	13 Heterochrom/lo	13 Heterochrom/lo	13 Heterochrom/lo	13 Heterochrom/lo	13 Heterochrom/lo	12 Repressed	12 Repressed	11 Weak Txn
	rs2853677	5	1287194	G	A	rs2853677	5p15.33	intronic	TERT	.	.	intronic	ENSG00000164362	intronic	TERT	intronic	TERT			13_Heterochrom/lo	13 Heterochrom/lo	13 Heterochrom/lo	13 Heterochrom/lo	13 Heterochrom/lo	13 Heterochrom/lo	12 Repressed	12 Repressed	11 Weak Txn
	rs34991172	6	25413403	-	T	rs11421226	6p22.2	intronic	CARMIL1	.	.	intronic	ENSG00000079691	intronic	LRRC16A	intronic	LRRC16A			7_Weak_Enhancer	11 Weak Txn	11 Weak Txn	13 Heterochrom/lo	11 Weak Txn	13 Heterochrom/lo	13 Heterochrom/lo	12 Repressed	11 Weak Txn
	rs34991172	6	25417423	G	T	rs4712936	6p22.2	intronic	CARMIL1	.	.	intronic	ENSG00000079691	intronic	LRRC16A	intronic	LRRC16A			13_Heterochrom/lo	11 Weak Txn	11 Weak Txn	13 Heterochrom/lo	11 Weak Txn	13 Heterochrom/lo	13 Heterochrom/lo	12 Repressed	11 Weak Txn																				TRUE
	rs34991172	6	25419094	T	C	rs7752195	6p22.2	intronic	CARMIL1	.	.	intronic	ENSG00000079691	intronic	LRRC16A	intronic	LRRC16A			13_Heterochrom/lo	7 Weak Enhancer	7 Weak Enhancer	7 Weak Enhancer	7 Weak Enhancer	13 Heterochrom/lo	13 Heterochrom/lo	12 Repressed	11 Weak Txn																				TRUE	TRUE
	rs34991172	6	25420344	C	G	rs913455	6p22.2	exonic	CARMIL1	synonymous SNV	CARMIL1:NM_001173977:exon3:c.C141G:p.V47V,CARMIL1:NM_017640:exon3:c.C141G:p.V47V	exonic	ENSG00000079691	exonic	LRRC16A	exonic	LRRC16A	TRUE		13_Heterochrom/lo	5 Strong Enhancer	5 Strong Enhancer	4 Strong Enhancer	5 Strong Enhancer	7 Weak Enhancer	13 Heterochrom/lo	12 Repressed	7 Weak Enhancer				TRUE							TRUE	TRUE		TRUE						TRUE	TRUE
	rs34991172	6	25424191	A	G	rs4632883	6p22.2	intronic	CARMIL1	.	.	intronic	ENSG00000079691	intronic	LRRC16A	intronic	LRRC16A			13_Heterochrom/lo	11 Weak Txn	11 Weak Txn	11 Weak Txn	13 Heterochrom/lo	11 Weak Txn	13 Heterochrom/lo	12 Repressed	6 Weak Enhancer																			TRUE
	rs34991172	6	25424327	G	A	rs2039069	6p22.2	intronic	CARMIL1	.	.	intronic	ENSG00000079691	intronic	LRRC16A	intronic	LRRC16A			13_Heterochrom/lo	11 Weak Txn	11 Weak Txn	11 Weak Txn	13 Heterochrom/lo	11 Weak Txn	13 Heterochrom/lo	12 Repressed	7 Weak Enhancer																			TRUE
	rs34991172	6	25425526	A	G	rs7774567	6p22.2	intronic	CARMIL1	.	.	intronic	ENSG00000079691	intronic	LRRC16A	intronic	LRRC16A			13_Heterochrom/lo	11 Weak Txn	11 Weak Txn	11 Weak Txn	13 Heterochrom/lo	11 Weak Txn	13 Heterochrom/lo	12 Repressed	11 Weak Txn
	rs34991172	6	25450026	C	A	rs9295661	6p22.2	intronic	CARMIL1	.	.	intronic	ENSG00000079691	intronic	LRRC16A	intronic	LRRC16A			7_Weak_Enhancer	11 Weak Txn	11 Weak Txn	13 Heterochrom/lo	11 Weak Txn	13 Heterochrom/lo	13 Heterochrom/lo	12 Repressed	5 Strong Enhancer																			TRUE	TRUE
	rs34991172	6	25464108	T	C	rs301400	6p22.2	intronic	CARMIL1	.	.	intronic	ENSG00000079691	intronic	LRRC16A	intronic	LRRC16A			13_Heterochrom/lo	11 Weak Txn	11 Weak Txn	13 Heterochrom/lo	11 Weak Txn	13 Heterochrom/lo	13 Heterochrom/lo	12 Repressed	11 Weak Txn
	rs34991172	6	25480328	T	G	rs34991172	6p22.2	intronic	CARMIL1	.	.	intronic	ENSG00000079691	intronic	LRRC16A	intronic	LRRC16A			11_Weak_Txn	13 Heterochrom/lo	11 Weak Txn	13 Heterochrom/lo	11 Weak Txn	13 Heterochrom/lo	13 Heterochrom/lo	13 Heterochrom/lo	11 Weak Txn																			TRUE
	rs34991172	6	25514179	G	A	rs35789010	6p22.2	intronic	CARMIL1	.	.	intronic	ENSG00000079691	intronic	LRRC16A	intronic	LRRC16A			13_Heterochrom/lo	11 Weak Txn	6 Weak Enhancer	11 Weak Txn	13 Heterochrom/lo	13 Heterochrom/lo	13 Heterochrom/lo	13 Heterochrom/lo	7 Weak Enhancer	TRUE									TRUE									TRUE		TRUE
	rs2736176	6	31572956	A	C	rs2844479	6p21.33	intergenic	NCR3(dist=12194),AIF1(dist=10030)	.	.	intergenic	ENSG00000204475(dist=12194),ENSG00000230622(dist=5904)	intergenic	NCR3(dist=12194),AIF1(dist=10005)	intergenic	NCR3(dist=12194),AIF1(dist=10038)			13_Heterochrom/lo	4 Strong Enhancer	4 Strong Enhancer	6 Weak Enhancer	4 Strong Enhancer	4 Strong Enhancer	2 Weak Promoter	4 Strong Enhancer	3 Poised Promoter	TRUE	TRUE	TRUE		TRUE	TRUE	TRUE	TRUE	TRUE	TRUE	TRUE	TRUE	TRUE	TRUE	TRUE	TRUE	TRUE	TRUE	TRUE	TRUE	TRUE
	rs2736176	6	31574156	-	AATTAGC	rs144831544	6p21.33	intergenic	NCR3(dist=13394),AIF1(dist=8830)	.	.	intergenic	ENSG00000204475(dist=13394),ENSG00000230622(dist=4704)	intergenic	NCR3(dist=13394),AIF1(dist=8805)	intergenic	NCR3(dist=13394),AIF1(dist=8838)			13_Heterochrom/lo	2 Weak Promoter	1 Active Promoter	15 Repetitive/CNV	1 Active Promoter	4 Strong Enhancer	2 Weak Promoter	1 Active Promoter	2 Weak Promoter	TRUE	TRUE	TRUE		TRUE	TRUE	TRUE	TRUE	TRUE	TRUE	TRUE	TRUE	TRUE	TRUE	TRUE	TRUE	TRUE	TRUE	TRUE	TRUE	TRUE
	rs2736176	6	31577283	G	C	rs2857702	6p21.33	intergenic	NCR3(dist=16521),AIF1(dist=5703)	.	.	intergenic	ENSG00000204475(dist=16521),ENSG00000230622(dist=1577)	intergenic	NCR3(dist=16521),AIF1(dist=5678)	intergenic	NCR3(dist=16521),AIF1(dist=5711)			13_Heterochrom/lo	11 Weak Txn	11 Weak Txn	11 Weak Txn	11 Weak Txn	11 Weak Txn	11 Weak Txn	11 Weak Txn	11 Weak Txn										TRUE									TRUE	TRUE
	rs2736176	6	31585084	C	T	rs2857698	6p21.33	downstream	AIF1(dist=282)	.	.	downstream	ENSG00000204472(dist=286)	downstream	AIF1(dist=286)	downstream	AIF1(dist=286)			5_Strong_Enhancer	10 Txn Elongation	10 Txn Elongation	11 Weak Txn	11 Weak Txn	10 Txn Elongation	6 Weak Enhancer	10 Txn Elongation	11 Weak Txn
	rs2736176	6	31586846	-	T	rs28986176	6p21.33	intergenic	AIF1(dist=2044),PRRC2A(dist=1604)	.	.	intergenic	ENSG00000204472(dist=2048),ENSG00000204469(dist=1651)	intergenic	AIF1(dist=2048),PRRC2A(dist=1651)	intergenic	AIF1(dist=2048),PRRC2A(dist=1604)			11_Weak_Txn	10 Txn Elongation	11 Weak Txn	11 Weak Txn	10 Txn Elongation	11 Weak Txn	11 Weak Txn	11 Weak Txn	11 Weak Txn
	rs2736176	6	31587561	G	C	rs2736176	6p21.33	upstream	PRRC2A(dist=889)	.	.	upstream	ENSG00000204469(dist=936)	upstream	PRRC2A(dist=936)	upstream	PRRC2A(dist=889)			2_Weak_Promoter	10 Txn Elongation	11 Weak Txn	11 Weak Txn	11 Weak Txn	11 Weak Txn	11 Weak Txn	12 Repressed	11 Weak Txn
	rs2736176	6	31609813	C	T	rs755714	6p21.33	intronic	BAG6	.	.	intronic	ENSG00000204463	intronic	BAG6	intronic	BAG6			10_Txn_Elongation	9 Txn Transition	10 Txn Elongation	9 Txn Transition	10 Txn Elongation	9 Txn Transition	9 Txn Transition	9 Txn Transition	9 Txn Transition																				TRUE
	rs2736176	6	31619652	T	A	rs805299	6p21.33	intronic	BAG6	.	.	UTR5	ENSG00000204463(ENST00000433828:c.-112A>T,ENST00000456286:c.-112A>T)	intronic	BAG6	intronic	BAG6	TRUE		1_Active_Promoter	11 Weak Txn	11 Weak Txn	11 Weak Txn	11 Weak Txn	11 Weak Txn	5 Strong Enhancer	7 Weak Enhancer	11 Weak Txn	TRUE				TRUE		TRUE	TRUE	TRUE	TRUE						TRUE	TRUE			TRUE
	rs2736176	6	31622606	C	A	rs805297	6p21.33	intronic	APOM	.	.	intronic	ENSG00000204444	intronic	APOM	intronic	APOM			10_Txn_Elongation	2 Weak Promoter	1 Active Promoter	2 Weak Promoter	1 Active Promoter	1 Active Promoter	2 Weak Promoter	1 Active Promoter	1 Active Promoter	TRUE	TRUE	TRUE	TRUE	TRUE	TRUE	TRUE	TRUE	TRUE	TRUE	TRUE	TRUE	TRUE	TRUE	TRUE	TRUE	TRUE	TRUE	TRUE	TRUE	TRUE
	rs2736176	6	31637734	A	T	rs5872	6p21.33	UTR3	CSNK2B(NM_001320.6:c.*31A>T,NM_001282385.1:c.*31A>T)	.	.	UTR3	ENSG00000204435(ENST00000375885:c.*31A>T,ENST00000375882:c.*31A>T,ENST00000375865:c.*31A>T,ENST00000375866:c.*31A>T)	UTR3	CSNK2B(ENST00000375885.4:c.*31A>T,ENST00000375882.2:c.*31A>T,ENST00000375865.2:c.*31A>T,ENST00000375866.2:c.*31A>T)	exonic	CSNK2B	TRUE		10_Txn_Elongation	11 Weak Txn	13 Heterochrom/lo	11 Weak Txn	11 Weak Txn	5 Strong Enhancer	11 Weak Txn	7 Weak Enhancer	11 Weak Txn	TRUE					TRUE		TRUE		TRUE									TRUE
	rs2736176	6	31641139	A	G	rs707919	6p21.33	downstream	LY6G5B(dist=912)	.	.	UTR3	ENSG00000240053(ENST00000375864:c.*1080A>G),ENSG00000263020(ENST00000375880:c.*1498A>G,ENST00000409691:c.*1080A>G)	UTR3	CSNK2B-LY6G5B-1181(ENST00000375880.2:c.*1498A>G),LY6G5B(ENST00000375864.4:c.*1080A>G)	downstream	LY6G5B(dist=912)			10_Txn_Elongation	13 Heterochrom/lo	13 Heterochrom/lo	13 Heterochrom/lo	13 Heterochrom/lo	13 Heterochrom/lo	11 Weak Txn	11 Weak Txn	11 Weak Txn																			TRUE
	rs2736176	6	31676641	C	T	rs812561	6p21.33	intronic	LY6G6F	.	.	intronic	ENSG00000204422,ENSG00000204424,ENSG00000250641	intronic	LY6G6F,MEGT1,XXbac-BPG32J3.20	intronic	ABHD16A,LY6G6F			13_Heterochrom/lo	13 Heterochrom/lo	13 Heterochrom/lo	13 Heterochrom/lo	13 Heterochrom/lo	13 Heterochrom/lo	13 Heterochrom/lo	13 Heterochrom/lo	13 Heterochrom/lo
	rs59294613	7	124405676	A	C	rs2239532	7q31.33	UTR5	GPR37(NM_005302.3:c.-646T>G)	.	.	UTR5	ENSG00000170775(ENST00000303921:c.-646T>G)	UTR5	GPR37(ENST00000303921.2:c.-646T>G)	UTR5	GPR37(uc003vli.4:c.-646T>G)			3_Poised_Promoter	13 Heterochrom/lo	13 Heterochrom/lo	13 Heterochrom/lo	13 Heterochrom/lo	13 Heterochrom/lo	13 Heterochrom/lo	13 Heterochrom/lo	13 Heterochrom/lo
	rs59294613	7	124409814	C	T	rs988699	7q31.33	intergenic	GPR37(dist=3735),C7orf77(dist=7532)	.	.	intergenic	ENSG00000170775(dist=4133),ENSG00000128513(dist=52626)	intergenic	GPR37(dist=4133),POT1(dist=52626)	intergenic	GPR37(dist=3735),LOC154872(dist=7532)			13_Heterochrom/lo	13 Heterochrom/lo	13 Heterochrom/lo	13 Heterochrom/lo	13 Heterochrom/lo	13 Heterochrom/lo	13 Heterochrom/lo	13 Heterochrom/lo	13 Heterochrom/lo
	rs59294613	7	124412886	A	G	rs989177	7q31.33	intergenic	GPR37(dist=6807),C7orf77(dist=4460)	.	.	intergenic	ENSG00000170775(dist=7205),ENSG00000128513(dist=49554)	intergenic	GPR37(dist=7205),POT1(dist=49554)	intergenic	GPR37(dist=6807),LOC154872(dist=4460)			13_Heterochrom/lo	13 Heterochrom/lo	13 Heterochrom/lo	13 Heterochrom/lo	13 Heterochrom/lo	13 Heterochrom/lo	13 Heterochrom/lo	13 Heterochrom/lo	13 Heterochrom/lo
	rs59294613	7	124423688	A	G	rs10281582	7q31.33	intronic	C7orf77	.	.	intergenic	ENSG00000170775(dist=18007),ENSG00000128513(dist=38752)	intergenic	GPR37(dist=18007),POT1(dist=38752)	intronic	LOC154872			13_Heterochrom/lo	13 Heterochrom/lo	13 Heterochrom/lo	13 Heterochrom/lo	13 Heterochrom/lo	11 Weak Txn	13 Heterochrom/lo	13 Heterochrom/lo	13 Heterochrom/lo
	rs59294613	7	124425398	A	C	rs10230610	7q31.33	intronic	C7orf77	.	.	intergenic	ENSG00000170775(dist=19717),ENSG00000128513(dist=37042)	intergenic	GPR37(dist=19717),POT1(dist=37042)	intronic	LOC154872			8_Insulator	13 Heterochrom/lo	13 Heterochrom/lo	13 Heterochrom/lo	13 Heterochrom/lo	13 Heterochrom/lo	13 Heterochrom/lo	13 Heterochrom/lo	13 Heterochrom/lo
	rs59294613	7	124427207	T	-	rs10718256	7q31.33	intronic	C7orf77	.	.	intergenic	ENSG00000170775(dist=21526),ENSG00000128513(dist=35233)	intergenic	GPR37(dist=21526),POT1(dist=35233)	intronic	LOC154872			13_Heterochrom/lo	13 Heterochrom/lo	13 Heterochrom/lo	13 Heterochrom/lo	13 Heterochrom/lo	13 Heterochrom/lo	13 Heterochrom/lo	13 Heterochrom/lo	13 Heterochrom/lo
	rs59294613	7	124427335	G	A	rs113839563	7q31.33	intronic	C7orf77	.	.	intergenic	ENSG00000170775(dist=21654),ENSG00000128513(dist=35105)	intergenic	GPR37(dist=21654),POT1(dist=35105)	intronic	LOC154872			13_Heterochrom/lo	13 Heterochrom/lo	13 Heterochrom/lo	13 Heterochrom/lo	13 Heterochrom/lo	13 Heterochrom/lo	13 Heterochrom/lo	13 Heterochrom/lo	13 Heterochrom/lo
	rs59294613	7	124427517	-	G	rs11380525	7q31.33	intronic	C7orf77	.	.	intergenic	ENSG00000170775(dist=21836),ENSG00000128513(dist=34923)	intergenic	GPR37(dist=21836),POT1(dist=34923)	intronic	LOC154872			13_Heterochrom/lo	13 Heterochrom/lo	13 Heterochrom/lo	13 Heterochrom/lo	13 Heterochrom/lo	13 Heterochrom/lo	13 Heterochrom/lo	13 Heterochrom/lo	13 Heterochrom/lo
	rs59294613	7	124429953	G	T	rs7791430	7q31.33	intronic	C7orf77	.	.	intergenic	ENSG00000170775(dist=24272),ENSG00000128513(dist=32487)	intergenic	GPR37(dist=24272),POT1(dist=32487)	intronic	LOC154872			13_Heterochrom/lo	13 Heterochrom/lo	13 Heterochrom/lo	13 Heterochrom/lo	13 Heterochrom/lo	13 Heterochrom/lo	13 Heterochrom/lo	13 Heterochrom/lo	13 Heterochrom/lo
	rs59294613	7	124430433	TA	-	rs72396472	.	NA	NA	.	.	NA	NA	NA	NA	NA	NA
	rs59294613	7	124431032	G	A	rs2286175	7q31.33	upstream	C7orf77(dist=168)	.	.	intergenic	ENSG00000170775(dist=25351),ENSG00000128513(dist=31408)	intergenic	GPR37(dist=25351),POT1(dist=31408)	upstream	LOC154872(dist=168)			13_Heterochrom/lo	13 Heterochrom/lo	13 Heterochrom/lo	13 Heterochrom/lo	13 Heterochrom/lo	13 Heterochrom/lo	13 Heterochrom/lo	13 Heterochrom/lo	13 Heterochrom/lo
	rs59294613	7	124433079	G	A	rs7806680	7q31.33	intergenic	C7orf77(dist=2215),POT1(dist=29361)	.	.	intergenic	ENSG00000170775(dist=27398),ENSG00000128513(dist=29361)	intergenic	GPR37(dist=27398),POT1(dist=29361)	intergenic	LOC154872(dist=2215),POT1(dist=29361)			13_Heterochrom/lo	13 Heterochrom/lo	13 Heterochrom/lo	13 Heterochrom/lo	13 Heterochrom/lo	13 Heterochrom/lo	13 Heterochrom/lo	13 Heterochrom/lo	13 Heterochrom/lo
	rs59294613	7	124434760	G	A	rs2402751	7q31.33	intergenic	C7orf77(dist=3896),POT1(dist=27680)	.	.	intergenic	ENSG00000170775(dist=29079),ENSG00000128513(dist=27680)	intergenic	GPR37(dist=29079),POT1(dist=27680)	intergenic	LOC154872(dist=3896),POT1(dist=27680)			13_Heterochrom/lo	13 Heterochrom/lo	13 Heterochrom/lo	13 Heterochrom/lo	13 Heterochrom/lo	13 Heterochrom/lo	13 Heterochrom/lo	13 Heterochrom/lo	13 Heterochrom/lo
	rs59294613	7	124436063	T	G	rs7777947	7q31.33	intergenic	C7orf77(dist=5199),POT1(dist=26377)	.	.	intergenic	ENSG00000170775(dist=30382),ENSG00000128513(dist=26377)	intergenic	GPR37(dist=30382),POT1(dist=26377)	intergenic	LOC154872(dist=5199),POT1(dist=26377)			13_Heterochrom/lo	13 Heterochrom/lo	13 Heterochrom/lo	13 Heterochrom/lo	13 Heterochrom/lo	13 Heterochrom/lo	13 Heterochrom/lo	13 Heterochrom/lo	13 Heterochrom/lo
	rs59294613	7	124439599	T	C	rs2402752	7q31.33	intergenic	C7orf77(dist=8735),POT1(dist=22841)	.	.	intergenic	ENSG00000170775(dist=33918),ENSG00000128513(dist=22841)	intergenic	GPR37(dist=33918),POT1(dist=22841)	intergenic	LOC154872(dist=8735),POT1(dist=22841)			13_Heterochrom/lo	13 Heterochrom/lo	13 Heterochrom/lo	13 Heterochrom/lo	13 Heterochrom/lo	13 Heterochrom/lo	13 Heterochrom/lo	13 Heterochrom/lo	13 Heterochrom/lo
	rs59294613	7	124439888	T	G	rs2107939	7q31.33	intergenic	C7orf77(dist=9024),POT1(dist=22552)	.	.	intergenic	ENSG00000170775(dist=34207),ENSG00000128513(dist=22552)	intergenic	GPR37(dist=34207),POT1(dist=22552)	intergenic	LOC154872(dist=9024),POT1(dist=22552)			13_Heterochrom/lo	13 Heterochrom/lo	13 Heterochrom/lo	13 Heterochrom/lo	13 Heterochrom/lo	13 Heterochrom/lo	13 Heterochrom/lo	13 Heterochrom/lo	13 Heterochrom/lo
	rs59294613	7	124441017	A	G	rs34986416	7q31.33	intergenic	C7orf77(dist=10153),POT1(dist=21423)	.	.	intergenic	ENSG00000170775(dist=35336),ENSG00000128513(dist=21423)	intergenic	GPR37(dist=35336),POT1(dist=21423)	intergenic	LOC154872(dist=10153),POT1(dist=21423)			13_Heterochrom/lo	13 Heterochrom/lo	13 Heterochrom/lo	13 Heterochrom/lo	13 Heterochrom/lo	13 Heterochrom/lo	13 Heterochrom/lo	13 Heterochrom/lo	13 Heterochrom/lo
	rs59294613	7	124442757	AAAAAA	-	rs369977553	.	NA	NA	.	.	NA	NA	NA	NA	NA	NA
	rs59294613	7	124442944	C	T	rs28392553	7q31.33	intergenic	C7orf77(dist=12080),POT1(dist=19496)	.	.	intergenic	ENSG00000170775(dist=37263),ENSG00000128513(dist=19496)	intergenic	GPR37(dist=37263),POT1(dist=19496)	intergenic	LOC154872(dist=12080),POT1(dist=19496)			13_Heterochrom/lo	13 Heterochrom/lo	13 Heterochrom/lo	13 Heterochrom/lo	13 Heterochrom/lo	13 Heterochrom/lo	13 Heterochrom/lo	13 Heterochrom/lo	13 Heterochrom/lo
	rs59294613	7	124442991	G	A	rs28702851	7q31.33	intergenic	C7orf77(dist=12127),POT1(dist=19449)	.	.	intergenic	ENSG00000170775(dist=37310),ENSG00000128513(dist=19449)	intergenic	GPR37(dist=37310),POT1(dist=19449)	intergenic	LOC154872(dist=12127),POT1(dist=19449)			13_Heterochrom/lo	13 Heterochrom/lo	13 Heterochrom/lo	13 Heterochrom/lo	13 Heterochrom/lo	13 Heterochrom/lo	13 Heterochrom/lo	13 Heterochrom/lo	13 Heterochrom/lo
	rs59294613	7	124443604	G	A	rs1014163	7q31.33	intergenic	C7orf77(dist=12740),POT1(dist=18836)	.	.	intergenic	ENSG00000170775(dist=37923),ENSG00000128513(dist=18836)	intergenic	GPR37(dist=37923),POT1(dist=18836)	intergenic	LOC154872(dist=12740),POT1(dist=18836)			13_Heterochrom/lo	13 Heterochrom/lo	13 Heterochrom/lo	13 Heterochrom/lo	13 Heterochrom/lo	13 Heterochrom/lo	13 Heterochrom/lo	13 Heterochrom/lo	13 Heterochrom/lo
	rs59294613	7	124446137	C	G	rs3925331	7q31.33	intergenic	C7orf77(dist=15273),POT1(dist=16303)	.	.	intergenic	ENSG00000170775(dist=40456),ENSG00000128513(dist=16303)	intergenic	GPR37(dist=40456),POT1(dist=16303)	intergenic	LOC154872(dist=15273),POT1(dist=16303)			13_Heterochrom/lo	13 Heterochrom/lo	13 Heterochrom/lo	13 Heterochrom/lo	13 Heterochrom/lo	13 Heterochrom/lo	13 Heterochrom/lo	13 Heterochrom/lo	13 Heterochrom/lo
	rs59294613	7	124448672	A	G	rs1541418	7q31.33	intergenic	C7orf77(dist=17808),POT1(dist=13768)	.	.	intergenic	ENSG00000170775(dist=42991),ENSG00000128513(dist=13768)	intergenic	GPR37(dist=42991),POT1(dist=13768)	intergenic	LOC154872(dist=17808),POT1(dist=13768)			13_Heterochrom/lo	13 Heterochrom/lo	13 Heterochrom/lo	13 Heterochrom/lo	13 Heterochrom/lo	13 Heterochrom/lo	13 Heterochrom/lo	13 Heterochrom/lo	13 Heterochrom/lo
	rs59294613	7	124449895	A	G	rs10228201	7q31.33	intergenic	C7orf77(dist=19031),POT1(dist=12545)	.	.	intergenic	ENSG00000170775(dist=44214),ENSG00000128513(dist=12545)	intergenic	GPR37(dist=44214),POT1(dist=12545)	intergenic	LOC154872(dist=19031),POT1(dist=12545)			13_Heterochrom/lo	13 Heterochrom/lo	13 Heterochrom/lo	13 Heterochrom/lo	13 Heterochrom/lo	13 Heterochrom/lo	13 Heterochrom/lo	13 Heterochrom/lo	13 Heterochrom/lo
	rs59294613	7	124450345	T	C	rs1541416	7q31.33	intergenic	C7orf77(dist=19481),POT1(dist=12095)	.	.	intergenic	ENSG00000170775(dist=44664),ENSG00000128513(dist=12095)	intergenic	GPR37(dist=44664),POT1(dist=12095)	intergenic	LOC154872(dist=19481),POT1(dist=12095)			13_Heterochrom/lo	13 Heterochrom/lo	13 Heterochrom/lo	13 Heterochrom/lo	13 Heterochrom/lo	13 Heterochrom/lo	13 Heterochrom/lo	13 Heterochrom/lo	13 Heterochrom/lo
	rs59294613	7	124451514	G	A	rs10265763	7q31.33	intergenic	C7orf77(dist=20650),POT1(dist=10926)	.	.	intergenic	ENSG00000170775(dist=45833),ENSG00000128513(dist=10926)	intergenic	GPR37(dist=45833),POT1(dist=10926)	intergenic	LOC154872(dist=20650),POT1(dist=10926)			13_Heterochrom/lo	13 Heterochrom/lo	13 Heterochrom/lo	13 Heterochrom/lo	13 Heterochrom/lo	13 Heterochrom/lo	13 Heterochrom/lo	13 Heterochrom/lo	13 Heterochrom/lo
	rs59294613	7	124452670	C	T	rs720613	7q31.33	intergenic	C7orf77(dist=21806),POT1(dist=9770)	.	.	intergenic	ENSG00000170775(dist=46989),ENSG00000128513(dist=9770)	intergenic	GPR37(dist=46989),POT1(dist=9770)	intergenic	LOC154872(dist=21806),POT1(dist=9770)			13_Heterochrom/lo	13 Heterochrom/lo	13 Heterochrom/lo	13 Heterochrom/lo	13 Heterochrom/lo	13 Heterochrom/lo	13 Heterochrom/lo	13 Heterochrom/lo	13 Heterochrom/lo
	rs59294613	7	124452790	T	C	rs720614	7q31.33	intergenic	C7orf77(dist=21926),POT1(dist=9650)	.	.	intergenic	ENSG00000170775(dist=47109),ENSG00000128513(dist=9650)	intergenic	GPR37(dist=47109),POT1(dist=9650)	intergenic	LOC154872(dist=21926),POT1(dist=9650)			13_Heterochrom/lo	13 Heterochrom/lo	13 Heterochrom/lo	13 Heterochrom/lo	13 Heterochrom/lo	13 Heterochrom/lo	13 Heterochrom/lo	13 Heterochrom/lo	13 Heterochrom/lo
	rs59294613	7	124453258	A	G	rs10241173	7q31.33	intergenic	C7orf77(dist=22394),POT1(dist=9182)	.	.	intergenic	ENSG00000170775(dist=47577),ENSG00000128513(dist=9182)	intergenic	GPR37(dist=47577),POT1(dist=9182)	intergenic	LOC154872(dist=22394),POT1(dist=9182)			13_Heterochrom/lo	13 Heterochrom/lo	13 Heterochrom/lo	13 Heterochrom/lo	13 Heterochrom/lo	13 Heterochrom/lo	13 Heterochrom/lo	13 Heterochrom/lo	13 Heterochrom/lo
	rs59294613	7	124459852	C	T	rs7790856	7q31.33	intergenic	C7orf77(dist=28988),POT1(dist=2588)	.	.	intergenic	ENSG00000170775(dist=54171),ENSG00000128513(dist=2588)	intergenic	GPR37(dist=54171),POT1(dist=2588)	intergenic	LOC154872(dist=28988),POT1(dist=2588)			11_Weak_Txn	13 Heterochrom/lo	13 Heterochrom/lo	13 Heterochrom/lo	13 Heterochrom/lo	13 Heterochrom/lo	13 Heterochrom/lo	13 Heterochrom/lo	11 Weak Txn
	rs59294613	7	124462081	G	A	rs727505	7q31.33	downstream	POT1(dist=359)	.	.	downstream	ENSG00000128513(dist=359)	downstream	POT1(dist=359)	downstream	POT1(dist=359)			11_Weak_Txn	13 Heterochrom/lo	13 Heterochrom/lo	13 Heterochrom/lo	13 Heterochrom/lo	13 Heterochrom/lo	13 Heterochrom/lo	13 Heterochrom/lo	13 Heterochrom/lo									TRUE
	rs59294613	7	124462661	C	T	rs17246404	7q31.33	UTR3	POT1(NM_015450.2:c.*1355G>A,NM_001042594.1:c.*1355G>A)	.	.	UTR3	ENSG00000128513(ENST00000357628:c.*1355G>A,ENST00000393329:c.*1355G>A)	UTR3	POT1(ENST00000357628.3:c.*1355G>A,ENST00000393329.1:c.*1355G>A)	UTR3	POT1(uc003vlm.3:c.*1355G>A,uc003vlo.3:c.*1355G>A)			11_Weak_Txn	13 Heterochrom/lo	13 Heterochrom/lo	13 Heterochrom/lo	13 Heterochrom/lo	13 Heterochrom/lo	13 Heterochrom/lo	13 Heterochrom/lo	13 Heterochrom/lo									TRUE
	rs59294613	7	124466668	G	A	rs10225552	7q31.33	intronic	POT1	.	.	intronic	ENSG00000128513	intronic	POT1	intronic	POT1			10_Txn_Elongation	13 Heterochrom/lo	13 Heterochrom/lo	13 Heterochrom/lo	13 Heterochrom/lo	13 Heterochrom/lo	13 Heterochrom/lo	13 Heterochrom/lo	13 Heterochrom/lo
	rs59294613	7	124467470	T	C	rs10244817	7q31.33	intronic	POT1	.	.	intronic	ENSG00000128513	intronic	POT1	intronic	POT1			10_Txn_Elongation	13 Heterochrom/lo	13 Heterochrom/lo	13 Heterochrom/lo	13 Heterochrom/lo	13 Heterochrom/lo	13 Heterochrom/lo	13 Heterochrom/lo	13 Heterochrom/lo
	rs59294613	7	124474287	A	G	rs140070908	7q31.33	intronic	POT1	.	.	intronic	ENSG00000128513	intronic	POT1	intronic	POT1			11_Weak_Txn	13 Heterochrom/lo	13 Heterochrom/lo	13 Heterochrom/lo	13 Heterochrom/lo	13 Heterochrom/lo	13 Heterochrom/lo	13 Heterochrom/lo	13 Heterochrom/lo
	rs59294613	7	124479180	G	A	rs56387611	7q31.33	intronic	POT1	.	.	intronic	ENSG00000128513	intronic	POT1	intronic	POT1			11_Weak_Txn	13 Heterochrom/lo	13 Heterochrom/lo	13 Heterochrom/lo	13 Heterochrom/lo	13 Heterochrom/lo	13 Heterochrom/lo	13 Heterochrom/lo	13 Heterochrom/lo
	rs59294613	7	124480075	T	C	rs6952721	7q31.33	intronic	POT1	.	.	intronic	ENSG00000128513	intronic	POT1	intronic	POT1			11_Weak_Txn	13 Heterochrom/lo	13 Heterochrom/lo	13 Heterochrom/lo	13 Heterochrom/lo	13 Heterochrom/lo	13 Heterochrom/lo	13 Heterochrom/lo	13 Heterochrom/lo
	rs59294613	7	124483222	T	C	rs7801661	7q31.33	intronic	POT1	.	.	intronic	ENSG00000128513	intronic	POT1	intronic	POT1			11_Weak_Txn	13 Heterochrom/lo	13 Heterochrom/lo	13 Heterochrom/lo	13 Heterochrom/lo	13 Heterochrom/lo	13 Heterochrom/lo	13 Heterochrom/lo	13 Heterochrom/lo
	rs59294613	7	124483796	C	A	rs7795943	7q31.33	intronic	POT1	.	.	intronic	ENSG00000128513	intronic	POT1	intronic	POT1			11_Weak_Txn	13 Heterochrom/lo	13 Heterochrom/lo	13 Heterochrom/lo	13 Heterochrom/lo	13 Heterochrom/lo	13 Heterochrom/lo	13 Heterochrom/lo	13 Heterochrom/lo
	rs59294613	7	124486413	C	A	rs10264060	7q31.33	intronic	POT1	.	.	intronic	ENSG00000128513	intronic	POT1	intronic	POT1			11_Weak_Txn	13 Heterochrom/lo	13 Heterochrom/lo	13 Heterochrom/lo	13 Heterochrom/lo	2 Weak Promoter	13 Heterochrom/lo	7 Weak Enhancer	13 Heterochrom/lo						TRUE		TRUE							TRUE
	rs59294613	7	124488035	T	C	rs722560	7q31.33	intronic	POT1	.	.	intronic	ENSG00000128513	intronic	POT1	intronic	POT1			11_Weak_Txn	13 Heterochrom/lo	11 Weak Txn	11 Weak Txn	11 Weak Txn	7 Weak Enhancer	13 Heterochrom/lo	13 Heterochrom/lo	13 Heterochrom/lo						TRUE
	rs59294613	7	124490129	AG	-	rs72466775	.	NA	NA	.	.	NA	NA	NA	NA	NA	NA
	rs59294613	7	124491307	T	C	rs68007199	7q31.33	intronic	POT1	.	.	intronic	ENSG00000128513	intronic	POT1	intronic	POT1			10_Txn_Elongation	13 Heterochrom/lo	13 Heterochrom/lo	13 Heterochrom/lo	13 Heterochrom/lo	13 Heterochrom/lo	13 Heterochrom/lo	13 Heterochrom/lo	13 Heterochrom/lo
	rs59294613	7	124492763	A	G	rs66513837	7q31.33	intronic	POT1	.	.	intronic	ENSG00000128513	intronic	POT1	intronic	POT1			11_Weak_Txn	13 Heterochrom/lo	13 Heterochrom/lo	13 Heterochrom/lo	13 Heterochrom/lo	13 Heterochrom/lo	13 Heterochrom/lo	13 Heterochrom/lo	13 Heterochrom/lo
	rs59294613	7	124494861	A	G	rs10246424	7q31.33	intronic	POT1	.	.	intronic	ENSG00000128513	intronic	POT1	intronic	POT1			11_Weak_Txn	13 Heterochrom/lo	13 Heterochrom/lo	13 Heterochrom/lo	13 Heterochrom/lo	13 Heterochrom/lo	13 Heterochrom/lo	13 Heterochrom/lo	13 Heterochrom/lo
	rs59294613	7	124498035	G	A	rs12111865	7q31.33	intronic	POT1	.	.	intronic	ENSG00000128513	intronic	POT1	intronic	POT1			11_Weak_Txn	13 Heterochrom/lo	13 Heterochrom/lo	13 Heterochrom/lo	13 Heterochrom/lo	13 Heterochrom/lo	13 Heterochrom/lo	13 Heterochrom/lo	13 Heterochrom/lo
	rs59294613	7	124498707	C	G	rs10233385	7q31.33	intronic	POT1	.	.	intronic	ENSG00000128513	intronic	POT1	intronic	POT1			11_Weak_Txn	13 Heterochrom/lo	13 Heterochrom/lo	13 Heterochrom/lo	13 Heterochrom/lo	13 Heterochrom/lo	13 Heterochrom/lo	13 Heterochrom/lo	13 Heterochrom/lo
	rs59294613	7	124499388	G	T	rs67084428	7q31.33	intronic	POT1	.	.	intronic	ENSG00000128513	intronic	POT1	intronic	POT1			11_Weak_Txn	13 Heterochrom/lo	13 Heterochrom/lo	13 Heterochrom/lo	13 Heterochrom/lo	13 Heterochrom/lo	13 Heterochrom/lo	13 Heterochrom/lo	13 Heterochrom/lo
	rs59294613	7	124499480	A	C	rs28638102	7q31.33	intronic	POT1	.	.	intronic	ENSG00000128513	intronic	POT1	intronic	POT1			11_Weak_Txn	13 Heterochrom/lo	13 Heterochrom/lo	13 Heterochrom/lo	13 Heterochrom/lo	13 Heterochrom/lo	13 Heterochrom/lo	13 Heterochrom/lo	13 Heterochrom/lo
	rs59294613	7	124504074	C	A	rs66526112	7q31.33	intronic	POT1	.	.	intronic	ENSG00000128513	intronic	POT1	intronic	POT1			11_Weak_Txn	13 Heterochrom/lo	13 Heterochrom/lo	13 Heterochrom/lo	13 Heterochrom/lo	13 Heterochrom/lo	13 Heterochrom/lo	13 Heterochrom/lo	13 Heterochrom/lo
	rs59294613	7	124507003	G	A	rs56313563	7q31.33	intronic	POT1	.	.	intronic	ENSG00000128513	intronic	POT1	intronic	POT1			11_Weak_Txn	13 Heterochrom/lo	13 Heterochrom/lo	13 Heterochrom/lo	13 Heterochrom/lo	13 Heterochrom/lo	13 Heterochrom/lo	13 Heterochrom/lo	13 Heterochrom/lo
	rs59294613	7	124508929	G	A	rs10253613	7q31.33	intronic	POT1	.	.	intronic	ENSG00000128513	intronic	POT1	intronic	POT1			11_Weak_Txn	13 Heterochrom/lo	13 Heterochrom/lo	13 Heterochrom/lo	13 Heterochrom/lo	13 Heterochrom/lo	13 Heterochrom/lo	13 Heterochrom/lo	13 Heterochrom/lo
	rs59294613	7	124512249	G	A	rs6943653	7q31.33	intronic	POT1	.	.	intronic	ENSG00000128513	intronic	POT1	intronic	POT1			13_Heterochrom/lo	13 Heterochrom/lo	13 Heterochrom/lo	13 Heterochrom/lo	13 Heterochrom/lo	13 Heterochrom/lo	13 Heterochrom/lo	13 Heterochrom/lo	13 Heterochrom/lo
	rs59294613	7	124512555	T	A	rs66922607	7q31.33	intronic	POT1	.	.	intronic	ENSG00000128513	intronic	POT1	intronic	POT1			13_Heterochrom/lo	13 Heterochrom/lo	13 Heterochrom/lo	13 Heterochrom/lo	13 Heterochrom/lo	13 Heterochrom/lo	13 Heterochrom/lo	13 Heterochrom/lo	13 Heterochrom/lo
	rs59294613	7	124513050	A	G	rs10240673	7q31.33	intronic	POT1	.	.	intronic	ENSG00000128513	intronic	POT1	intronic	POT1			13_Heterochrom/lo	13 Heterochrom/lo	13 Heterochrom/lo	13 Heterochrom/lo	13 Heterochrom/lo	13 Heterochrom/lo	13 Heterochrom/lo	13 Heterochrom/lo	13 Heterochrom/lo
	rs59294613	7	124513355	G	C	rs9655845	7q31.33	intronic	POT1	.	.	intronic	ENSG00000128513	intronic	POT1	intronic	POT1			13_Heterochrom/lo	13 Heterochrom/lo	13 Heterochrom/lo	13 Heterochrom/lo	13 Heterochrom/lo	13 Heterochrom/lo	13 Heterochrom/lo	13 Heterochrom/lo	13 Heterochrom/lo
	rs59294613	7	124514544	T	A	rs77718560	7q31.33	intronic	POT1	.	.	intronic	ENSG00000128513	intronic	POT1	intronic	POT1			13_Heterochrom/lo	13 Heterochrom/lo	13 Heterochrom/lo	13 Heterochrom/lo	13 Heterochrom/lo	13 Heterochrom/lo	13 Heterochrom/lo	13 Heterochrom/lo	13 Heterochrom/lo
	rs59294613	7	124517280	A	G	rs55964341	7q31.33	intronic	POT1	.	.	intronic	ENSG00000128513	intronic	POT1	intronic	POT1			13_Heterochrom/lo	13 Heterochrom/lo	11 Weak Txn	13 Heterochrom/lo	7 Weak Enhancer	13 Heterochrom/lo	13 Heterochrom/lo	13 Heterochrom/lo	13 Heterochrom/lo
	rs59294613	7	124517857	A	G	rs67552763	7q31.33	intronic	POT1	.	.	intronic	ENSG00000128513	intronic	POT1	intronic	POT1			13_Heterochrom/lo	13 Heterochrom/lo	11 Weak Txn	13 Heterochrom/lo	6 Weak Enhancer	13 Heterochrom/lo	13 Heterochrom/lo	13 Heterochrom/lo	13 Heterochrom/lo
	rs59294613	7	124518172	G	C	rs113394869	7q31.33	intronic	POT1	.	.	intronic	ENSG00000128513	intronic	POT1	intronic	POT1			13_Heterochrom/lo	13 Heterochrom/lo	7 Weak Enhancer	13 Heterochrom/lo	6 Weak Enhancer	13 Heterochrom/lo	13 Heterochrom/lo	13 Heterochrom/lo	13 Heterochrom/lo
	rs59294613	7	124520308	G	A	rs10464529	7q31.33	intronic	POT1	.	.	intronic	ENSG00000128513	intronic	POT1	intronic	POT1			13_Heterochrom/lo	13 Heterochrom/lo	13 Heterochrom/lo	13 Heterochrom/lo	13 Heterochrom/lo	13 Heterochrom/lo	13 Heterochrom/lo	13 Heterochrom/lo	13 Heterochrom/lo
	rs59294613	7	124520966	C	A	rs59670428	7q31.33	intronic	POT1	.	.	intronic	ENSG00000128513	intronic	POT1	intronic	POT1			13_Heterochrom/lo	13 Heterochrom/lo	13 Heterochrom/lo	13 Heterochrom/lo	13 Heterochrom/lo	13 Heterochrom/lo	13 Heterochrom/lo	13 Heterochrom/lo	13 Heterochrom/lo
	rs59294613	7	124521430	C	A	rs10226033	7q31.33	intronic	POT1	.	.	intronic	ENSG00000128513	intronic	POT1	intronic	POT1			13_Heterochrom/lo	13 Heterochrom/lo	13 Heterochrom/lo	13 Heterochrom/lo	13 Heterochrom/lo	13 Heterochrom/lo	13 Heterochrom/lo	13 Heterochrom/lo	13 Heterochrom/lo
	rs59294613	7	124525517	C	T	rs6971909	7q31.33	intronic	POT1	.	.	intronic	ENSG00000128513	intronic	POT1	intronic	POT1			13_Heterochrom/lo	13 Heterochrom/lo	13 Heterochrom/lo	13 Heterochrom/lo	13 Heterochrom/lo	13 Heterochrom/lo	13 Heterochrom/lo	13 Heterochrom/lo	13 Heterochrom/lo
	rs59294613	7	124526213	C	T	rs28622327	7q31.33	intronic	POT1	.	.	intronic	ENSG00000128513	intronic	POT1	intronic	POT1			13_Heterochrom/lo	13 Heterochrom/lo	13 Heterochrom/lo	13 Heterochrom/lo	13 Heterochrom/lo	13 Heterochrom/lo	13 Heterochrom/lo	13 Heterochrom/lo	13 Heterochrom/lo
	rs59294613	7	124526331	C	T	rs68091803	7q31.33	intronic	POT1	.	.	intronic	ENSG00000128513	intronic	POT1	intronic	POT1			13_Heterochrom/lo	13 Heterochrom/lo	13 Heterochrom/lo	13 Heterochrom/lo	13 Heterochrom/lo	13 Heterochrom/lo	13 Heterochrom/lo	13 Heterochrom/lo	13 Heterochrom/lo
	rs59294613	7	124529622	T	C	rs56321835	7q31.33	intronic	POT1	.	.	intronic	ENSG00000128513	intronic	POT1	intronic	POT1			10_Txn_Elongation	13 Heterochrom/lo	13 Heterochrom/lo	13 Heterochrom/lo	13 Heterochrom/lo	13 Heterochrom/lo	13 Heterochrom/lo	13 Heterochrom/lo	13 Heterochrom/lo
	rs59294613	7	124532938	T	A	rs28728448	7q31.33	intronic	POT1	.	.	intronic	ENSG00000128513	intronic	POT1	intronic	POT1			5_Strong_Enhancer	13 Heterochrom/lo	13 Heterochrom/lo	13 Heterochrom/lo	13 Heterochrom/lo	13 Heterochrom/lo	13 Heterochrom/lo	13 Heterochrom/lo	13 Heterochrom/lo
	rs59294613	7	124537476	A	C	rs67585224	7q31.33	intronic	POT1	.	.	intronic	ENSG00000128513	intronic	POT1	intronic	POT1			11_Weak_Txn	13 Heterochrom/lo	13 Heterochrom/lo	13 Heterochrom/lo	13 Heterochrom/lo	13 Heterochrom/lo	13 Heterochrom/lo	13 Heterochrom/lo	13 Heterochrom/lo
	rs59294613	7	124543209	C	T	rs10249722	7q31.33	intronic	POT1	.	.	intronic	ENSG00000128513	intronic	POT1	intronic	POT1			11_Weak_Txn	13 Heterochrom/lo	13 Heterochrom/lo	13 Heterochrom/lo	13 Heterochrom/lo	13 Heterochrom/lo	13 Heterochrom/lo	13 Heterochrom/lo	13 Heterochrom/lo
	rs59294613	7	124543902	T	A	rs4532534	7q31.33	intronic	POT1	.	.	intronic	ENSG00000128513	intronic	POT1	intronic	POT1			11_Weak_Txn	13 Heterochrom/lo	13 Heterochrom/lo	13 Heterochrom/lo	13 Heterochrom/lo	13 Heterochrom/lo	13 Heterochrom/lo	13 Heterochrom/lo	13 Heterochrom/lo
	rs59294613	7	124544026	G	T	rs4473974	7q31.33	intronic	POT1	.	.	intronic	ENSG00000128513	intronic	POT1	intronic	POT1			11_Weak_Txn	13 Heterochrom/lo	13 Heterochrom/lo	13 Heterochrom/lo	13 Heterochrom/lo	13 Heterochrom/lo	13 Heterochrom/lo	13 Heterochrom/lo	13 Heterochrom/lo
	rs59294613	7	124544470	G	A	rs148190371	7q31.33	intronic	POT1	.	.	intronic	ENSG00000128513	intronic	POT1	intronic	POT1			11_Weak_Txn	13 Heterochrom/lo	13 Heterochrom/lo	13 Heterochrom/lo	13 Heterochrom/lo	13 Heterochrom/lo	13 Heterochrom/lo	13 Heterochrom/lo	13 Heterochrom/lo
	rs59294613	7	124544562	A	G	rs141127958	7q31.33	intronic	POT1	.	.	intronic	ENSG00000128513	intronic	POT1	intronic	POT1			11_Weak_Txn	13 Heterochrom/lo	13 Heterochrom/lo	13 Heterochrom/lo	13 Heterochrom/lo	13 Heterochrom/lo	13 Heterochrom/lo	13 Heterochrom/lo	13 Heterochrom/lo
	rs59294613	7	124544588	A	G	rs150719159	7q31.33	intronic	POT1	.	.	intronic	ENSG00000128513	intronic	POT1	intronic	POT1			11_Weak_Txn	13 Heterochrom/lo	13 Heterochrom/lo	13 Heterochrom/lo	13 Heterochrom/lo	13 Heterochrom/lo	13 Heterochrom/lo	13 Heterochrom/lo	13 Heterochrom/lo
	rs59294613	7	124549573	T	C	rs10271646	7q31.33	intronic	POT1	.	.	intronic	ENSG00000128513	intronic	POT1	intronic	POT1			11_Weak_Txn	13 Heterochrom/lo	13 Heterochrom/lo	13 Heterochrom/lo	13 Heterochrom/lo	13 Heterochrom/lo	13 Heterochrom/lo	13 Heterochrom/lo	13 Heterochrom/lo
	rs59294613	7	124550526	C	T	rs66665074	7q31.33	intronic	POT1	.	.	intronic	ENSG00000128513	intronic	POT1	intronic	POT1			11_Weak_Txn	13 Heterochrom/lo	13 Heterochrom/lo	13 Heterochrom/lo	13 Heterochrom/lo	13 Heterochrom/lo	13 Heterochrom/lo	13 Heterochrom/lo	13 Heterochrom/lo
	rs59294613	7	124554267	C	A	rs59294613	7q31.33	intronic	POT1	.	.	intronic	ENSG00000128513	intronic	POT1	intronic	POT1			7_Weak_Enhancer	13 Heterochrom/lo	13 Heterochrom/lo	13 Heterochrom/lo	13 Heterochrom/lo	13 Heterochrom/lo	13 Heterochrom/lo	13 Heterochrom/lo	13 Heterochrom/lo
	rs59294613	7	124554364	C	T	rs67939974	7q31.33	intronic	POT1	.	.	intronic	ENSG00000128513	intronic	POT1	intronic	POT1			7_Weak_Enhancer	13 Heterochrom/lo	13 Heterochrom/lo	13 Heterochrom/lo	13 Heterochrom/lo	13 Heterochrom/lo	13 Heterochrom/lo	13 Heterochrom/lo	13 Heterochrom/lo
	rs59294613	7	124556659	A	G	rs10233596	7q31.33	intronic	POT1	.	.	intronic	ENSG00000128513	intronic	POT1	intronic	POT1			7_Weak_Enhancer	13 Heterochrom/lo	13 Heterochrom/lo	13 Heterochrom/lo	13 Heterochrom/lo	7 Weak Enhancer	13 Heterochrom/lo	13 Heterochrom/lo	13 Heterochrom/lo
	rs59294613	7	124557549	A	G	rs56356267	7q31.33	intronic	POT1	.	.	intronic	ENSG00000128513	intronic	POT1	intronic	POT1			7_Weak_Enhancer	13 Heterochrom/lo	13 Heterochrom/lo	13 Heterochrom/lo	13 Heterochrom/lo	6 Weak Enhancer	13 Heterochrom/lo	13 Heterochrom/lo	13 Heterochrom/lo
	rs59294613	7	124561790	T	G	rs67146030	7q31.33	intronic	POT1	.	.	intronic	ENSG00000128513	intronic	POT1	intronic	POT1			11_Weak_Txn	13 Heterochrom/lo	13 Heterochrom/lo	13 Heterochrom/lo	13 Heterochrom/lo	11 Weak Txn	13 Heterochrom/lo	13 Heterochrom/lo	13 Heterochrom/lo
	rs59294613	7	124562695	A	C	rs28844358	7q31.33	intronic	POT1	.	.	intronic	ENSG00000128513	intronic	POT1	intronic	POT1			6_Weak_Enhancer	13 Heterochrom/lo	13 Heterochrom/lo	13 Heterochrom/lo	11 Weak Txn	11 Weak Txn	13 Heterochrom/lo	13 Heterochrom/lo	13 Heterochrom/lo
	rs59294613	7	124569378	-	T	rs3830243	7q31.33	intronic	POT1	.	.	intronic	ENSG00000128513	intronic	POT1	intronic	POT1			1_Active_Promoter	13 Heterochrom/lo	13 Heterochrom/lo	13 Heterochrom/lo	13 Heterochrom/lo	13 Heterochrom/lo	13 Heterochrom/lo	13 Heterochrom/lo	13 Heterochrom/lo
	rs59294613	7	124583896	T	C	rs58618031	7q31.33	ncRNA_intronic	POT1-AS1	.	.	ncRNA_intronic	ENSG00000224897	ncRNA_intronic	RP11-3B12.1	ncRNA_intronic	AX746567,BC142949,BX648695			13_Heterochrom/lo	13 Heterochrom/lo	13 Heterochrom/lo	13 Heterochrom/lo	13 Heterochrom/lo	13 Heterochrom/lo	13 Heterochrom/lo	13 Heterochrom/lo	13 Heterochrom/lo
	rs59294613	7	124591878	A	G	rs67870530	7q31.33	ncRNA_intronic	POT1-AS1	.	.	ncRNA_intronic	ENSG00000224897	ncRNA_intronic	RP11-3B12.1	ncRNA_intronic	AX746567,BC142949,BX648695			13_Heterochrom/lo	13 Heterochrom/lo	13 Heterochrom/lo	13 Heterochrom/lo	13 Heterochrom/lo	13 Heterochrom/lo	13 Heterochrom/lo	13 Heterochrom/lo	13 Heterochrom/lo
	rs59294613	7	124596903	C	G	rs59379598	7q31.33	ncRNA_intronic	POT1-AS1	.	.	ncRNA_intronic	ENSG00000224897	ncRNA_intronic	RP11-3B12.1	ncRNA_intronic	AX746567,BC142949,BX648695			13_Heterochrom/lo	13 Heterochrom/lo	13 Heterochrom/lo	13 Heterochrom/lo	13 Heterochrom/lo	13 Heterochrom/lo	13 Heterochrom/lo	13 Heterochrom/lo	13 Heterochrom/lo
	rs59294613	7	124596982	G	C	rs59673207	7q31.33	ncRNA_intronic	POT1-AS1	.	.	ncRNA_intronic	ENSG00000224897	ncRNA_intronic	RP11-3B12.1	ncRNA_intronic	AX746567,BC142949,BX648695			13_Heterochrom/lo	13 Heterochrom/lo	13 Heterochrom/lo	13 Heterochrom/lo	13 Heterochrom/lo	13 Heterochrom/lo	13 Heterochrom/lo	13 Heterochrom/lo	13 Heterochrom/lo
	rs59294613	7	124605584	G	A	rs2170352	7q31.33	ncRNA_intronic	POT1-AS1	.	.	ncRNA_intronic	ENSG00000224897	ncRNA_intronic	RP11-3B12.1	ncRNA_intronic	AX746567,BC142949,BX648695			13_Heterochrom/lo	13 Heterochrom/lo	13 Heterochrom/lo	13 Heterochrom/lo	13 Heterochrom/lo	13 Heterochrom/lo	13 Heterochrom/lo	13 Heterochrom/lo	13 Heterochrom/lo
	rs59294613	7	124606346	T	G	rs56155943	7q31.33	ncRNA_intronic	POT1-AS1	.	.	ncRNA_intronic	ENSG00000224897	ncRNA_intronic	RP11-3B12.1	ncRNA_intronic	AX746567,BC142949,BX648695			13_Heterochrom/lo	13 Heterochrom/lo	13 Heterochrom/lo	13 Heterochrom/lo	13 Heterochrom/lo	13 Heterochrom/lo	13 Heterochrom/lo	13 Heterochrom/lo	13 Heterochrom/lo
	rs59294613	7	124608699	C	G	rs55765852	7q31.33	ncRNA_intronic	POT1-AS1	.	.	ncRNA_intronic	ENSG00000224897	ncRNA_intronic	RP11-3B12.1	ncRNA_intronic	AX746567,BC142949,BX648695			13_Heterochrom/lo	13 Heterochrom/lo	13 Heterochrom/lo	13 Heterochrom/lo	13 Heterochrom/lo	13 Heterochrom/lo	6 Weak Enhancer	13 Heterochrom/lo	6 Weak Enhancer								TRUE	TRUE							TRUE	TRUE	TRUE
	rs59294613	7	124609596	G	A	rs56170777	7q31.33	ncRNA_intronic	POT1-AS1	.	.	ncRNA_intronic	ENSG00000224897	ncRNA_intronic	RP11-3B12.1	ncRNA_intronic	AX746567,BC142949,BX648695			13_Heterochrom/lo	13 Heterochrom/lo	13 Heterochrom/lo	13 Heterochrom/lo	13 Heterochrom/lo	13 Heterochrom/lo	13 Heterochrom/lo	2 Weak Promoter	13 Heterochrom/lo																	TRUE
	rs59294613	7	124614127	T	C	rs67167896	7q31.33	ncRNA_intronic	POT1-AS1	.	.	ncRNA_intronic	ENSG00000224897	ncRNA_intronic	RP11-3B12.1	ncRNA_intronic	AX746567,BC142949,BX648695			13_Heterochrom/lo	13 Heterochrom/lo	13 Heterochrom/lo	13 Heterochrom/lo	13 Heterochrom/lo	13 Heterochrom/lo	13 Heterochrom/lo	13 Heterochrom/lo	13 Heterochrom/lo
	rs59294613	7	124619729	G	T	rs56144810	7q31.33	ncRNA_intronic	POT1-AS1	.	.	ncRNA_intronic	ENSG00000224897	ncRNA_intronic	RP11-3B12.1	ncRNA_intronic	AX746567,BC142949,BX648695			13_Heterochrom/lo	13 Heterochrom/lo	13 Heterochrom/lo	13 Heterochrom/lo	13 Heterochrom/lo	13 Heterochrom/lo	13 Heterochrom/lo	13 Heterochrom/lo	13 Heterochrom/lo
	rs59294613	7	124620020	T	C	rs79059935	7q31.33	ncRNA_intronic	POT1-AS1	.	.	ncRNA_intronic	ENSG00000224897	ncRNA_intronic	RP11-3B12.1	ncRNA_intronic	AX746567,BC142949,BX648695			13_Heterochrom/lo	13 Heterochrom/lo	13 Heterochrom/lo	13 Heterochrom/lo	13 Heterochrom/lo	13 Heterochrom/lo	13 Heterochrom/lo	13 Heterochrom/lo	13 Heterochrom/lo
	rs59294613	7	124624557	G	C	rs190785527	7q31.33	ncRNA_intronic	POT1-AS1	.	.	ncRNA_intronic	ENSG00000224897	ncRNA_intronic	RP11-3B12.1	ncRNA_intronic	AX746567,BC142949,BX648695			13_Heterochrom/lo	13 Heterochrom/lo	13 Heterochrom/lo	13 Heterochrom/lo	13 Heterochrom/lo	13 Heterochrom/lo	13 Heterochrom/lo	13 Heterochrom/lo	13 Heterochrom/lo
	rs59294613	7	124625080	G	T	rs182408729	7q31.33	ncRNA_intronic	POT1-AS1	.	.	ncRNA_intronic	ENSG00000224897	ncRNA_intronic	RP11-3B12.1	ncRNA_intronic	AX746567,BC142949,BX648695			13_Heterochrom/lo	13 Heterochrom/lo	13 Heterochrom/lo	13 Heterochrom/lo	13 Heterochrom/lo	13 Heterochrom/lo	13 Heterochrom/lo	13 Heterochrom/lo	13 Heterochrom/lo
	rs59294613	7	124627301	T	C	rs1031957	7q31.33	ncRNA_intronic	POT1-AS1	.	.	ncRNA_intronic	ENSG00000224897	ncRNA_intronic	RP11-3B12.1	ncRNA_intronic	AX746567,BC142949,BX648695			13_Heterochrom/lo	13 Heterochrom/lo	13 Heterochrom/lo	13 Heterochrom/lo	13 Heterochrom/lo	13 Heterochrom/lo	13 Heterochrom/lo	13 Heterochrom/lo	11 Weak Txn
	rs59294613	7	124627309	C	T	rs1031958	7q31.33	ncRNA_intronic	POT1-AS1	.	.	ncRNA_intronic	ENSG00000224897	ncRNA_intronic	RP11-3B12.1	ncRNA_intronic	AX746567,BC142949,BX648695			13_Heterochrom/lo	13 Heterochrom/lo	13 Heterochrom/lo	13 Heterochrom/lo	13 Heterochrom/lo	13 Heterochrom/lo	13 Heterochrom/lo	13 Heterochrom/lo	11 Weak Txn
	rs59294613	7	124628723	C	G	rs1009450	7q31.33	ncRNA_intronic	POT1-AS1	.	.	ncRNA_intronic	ENSG00000224897	ncRNA_intronic	RP11-3B12.1	ncRNA_intronic	AX746567,BC142949,BX648695			13_Heterochrom/lo	13 Heterochrom/lo	13 Heterochrom/lo	13 Heterochrom/lo	13 Heterochrom/lo	13 Heterochrom/lo	13 Heterochrom/lo	13 Heterochrom/lo	7 Weak Enhancer
	rs59294613	7	124638201	A	T	rs1383748	7q31.33	ncRNA_intronic	POT1-AS1	.	.	ncRNA_intronic	ENSG00000224897	ncRNA_intronic	RP11-3B12.1	ncRNA_intronic	AX746567,BC142949,BX648695		TRUE	13_Heterochrom/lo	13 Heterochrom/lo	13 Heterochrom/lo	13 Heterochrom/lo	13 Heterochrom/lo	13 Heterochrom/lo	13 Heterochrom/lo	13 Heterochrom/lo	13 Heterochrom/lo
	rs59294613	7	124645103	C	T	rs7810427	7q31.33	ncRNA_intronic	POT1-AS1	.	.	ncRNA_intronic	ENSG00000224897	ncRNA_intronic	RP11-3B12.1	ncRNA_intronic	AX746567,BC142949,BX648695			13_Heterochrom/lo	13 Heterochrom/lo	13 Heterochrom/lo	13 Heterochrom/lo	13 Heterochrom/lo	13 Heterochrom/lo	13 Heterochrom/lo	13 Heterochrom/lo	13 Heterochrom/lo
	rs59294613	7	124648385	A	G	rs17325193	7q31.33	ncRNA_intronic	POT1-AS1	.	.	ncRNA_intronic	ENSG00000224897	ncRNA_intronic	RP11-3B12.1	ncRNA_intronic	AX746567,BC142949,BX648695			13_Heterochrom/lo	13 Heterochrom/lo	13 Heterochrom/lo	13 Heterochrom/lo	13 Heterochrom/lo	13 Heterochrom/lo	13 Heterochrom/lo	13 Heterochrom/lo	13 Heterochrom/lo									TRUE
	rs59294613	7	124654217	G	T	rs66691367	7q31.33	ncRNA_intronic	POT1-AS1	.	.	ncRNA_intronic	ENSG00000224897	ncRNA_intronic	RP11-3B12.1	ncRNA_intronic	AX746567,BC142949,BX648695			13_Heterochrom/lo	13 Heterochrom/lo	13 Heterochrom/lo	13 Heterochrom/lo	13 Heterochrom/lo	13 Heterochrom/lo	13 Heterochrom/lo	13 Heterochrom/lo	13 Heterochrom/lo
	rs59294613	7	124658636	A	G	rs1525613	7q31.33	ncRNA_intronic	POT1-AS1	.	.	ncRNA_intronic	ENSG00000224897	ncRNA_intronic	RP11-3B12.1	ncRNA_intronic	AX746567,BC142949,BX648695			13_Heterochrom/lo	13 Heterochrom/lo	13 Heterochrom/lo	13 Heterochrom/lo	13 Heterochrom/lo	13 Heterochrom/lo	13 Heterochrom/lo	13 Heterochrom/lo	13 Heterochrom/lo
	rs59294613	7	124663216	A	G	rs55768077	7q31.33	ncRNA_intronic	POT1-AS1	.	.	ncRNA_intronic	ENSG00000224897	ncRNA_intronic	RP11-3B12.1	ncRNA_intronic	AX746567,BC142949,BX648695			13_Heterochrom/lo	13 Heterochrom/lo	13 Heterochrom/lo	13 Heterochrom/lo	13 Heterochrom/lo	13 Heterochrom/lo	13 Heterochrom/lo	13 Heterochrom/lo	13 Heterochrom/lo
	rs59294613	7	124670475	A	G	rs66871687	7q31.33	ncRNA_intronic	POT1-AS1	.	.	ncRNA_intronic	ENSG00000224897	ncRNA_intronic	RP11-3B12.1	ncRNA_intronic	AX746567,BC142949,BX648695			13_Heterochrom/lo	13 Heterochrom/lo	13 Heterochrom/lo	13 Heterochrom/lo	13 Heterochrom/lo	13 Heterochrom/lo	13 Heterochrom/lo	13 Heterochrom/lo	13 Heterochrom/lo
	rs59294613	7	124672253	C	A	rs10954065	7q31.33	ncRNA_intronic	POT1-AS1	.	.	ncRNA_intronic	ENSG00000224897	ncRNA_intronic	RP11-3B12.1	ncRNA_intronic	AX746567,BC142949,BX648695			13_Heterochrom/lo	13 Heterochrom/lo	13 Heterochrom/lo	13 Heterochrom/lo	13 Heterochrom/lo	13 Heterochrom/lo	13 Heterochrom/lo	13 Heterochrom/lo	13 Heterochrom/lo
	rs59294613	7	124677543	G	T	rs7789055	7q31.33	ncRNA_intronic	POT1-AS1	.	.	ncRNA_intronic	ENSG00000224897	ncRNA_intronic	RP11-3B12.1	ncRNA_intronic	AX746567,BC142949,BX648695			13_Heterochrom/lo	13 Heterochrom/lo	13 Heterochrom/lo	13 Heterochrom/lo	13 Heterochrom/lo	13 Heterochrom/lo	13 Heterochrom/lo	13 Heterochrom/lo	13 Heterochrom/lo
	rs59294613	7	124678282	T	C	rs59283092	7q31.33	ncRNA_intronic	POT1-AS1	.	.	ncRNA_intronic	ENSG00000224897	ncRNA_intronic	RP11-3B12.1	ncRNA_intronic	AX746567,BC142949,BX648695			13_Heterochrom/lo	13 Heterochrom/lo	13 Heterochrom/lo	13 Heterochrom/lo	13 Heterochrom/lo	13 Heterochrom/lo	13 Heterochrom/lo	13 Heterochrom/lo	13 Heterochrom/lo
	rs59294613	7	124682418	G	A	rs56176024	7q31.33	ncRNA_intronic	POT1-AS1	.	.	ncRNA_intronic	ENSG00000224897	ncRNA_intronic	RP11-3B12.1	ncRNA_intronic	AX746567,BC142949,BX648695			13_Heterochrom/lo	13 Heterochrom/lo	7 Weak Enhancer	13 Heterochrom/lo	7 Weak Enhancer	13 Heterochrom/lo	13 Heterochrom/lo	13 Heterochrom/lo	13 Heterochrom/lo																					TRUE
	rs59294613	7	124685315	C	T	rs68102397	7q31.33	ncRNA_intronic	POT1-AS1	.	.	ncRNA_intronic	ENSG00000224897	ncRNA_intronic	RP11-3B12.1	ncRNA_intronic	AX746567,BC142949,BX648695			13_Heterochrom/lo	13 Heterochrom/lo	13 Heterochrom/lo	13 Heterochrom/lo	13 Heterochrom/lo	13 Heterochrom/lo	13 Heterochrom/lo	7 Weak Enhancer	6 Weak Enhancer																		TRUE
	rs59294613	7	124688163	A	-	rs56332262	7q31.33	ncRNA_intronic	POT1-AS1	.	.	ncRNA_intronic	ENSG00000224897	ncRNA_intronic	RP11-3B12.1	ncRNA_intronic	AX746567,BC142949,BX648695			13_Heterochrom/lo	13 Heterochrom/lo	13 Heterochrom/lo	13 Heterochrom/lo	13 Heterochrom/lo	13 Heterochrom/lo	13 Heterochrom/lo	13 Heterochrom/lo	7 Weak Enhancer									TRUE									TRUE
	rs59294613	7	124704197	C	T	rs73225498	7q31.33	ncRNA_intronic	POT1-AS1	.	.	ncRNA_intronic	ENSG00000224897	ncRNA_intronic	RP11-3B12.1	ncRNA_intronic	AX746567,BC142949,BX648695			13_Heterochrom/lo	13 Heterochrom/lo	13 Heterochrom/lo	13 Heterochrom/lo	13 Heterochrom/lo	13 Heterochrom/lo	13 Heterochrom/lo	13 Heterochrom/lo	13 Heterochrom/lo
	rs59294613	7	124708414	C	T	rs2054586	7q31.33	ncRNA_intronic	POT1-AS1	.	.	ncRNA_intronic	ENSG00000224897	ncRNA_intronic	RP11-3B12.1	ncRNA_intronic	AX746567,BC142949,BX648695			13_Heterochrom/lo	13 Heterochrom/lo	13 Heterochrom/lo	13 Heterochrom/lo	13 Heterochrom/lo	13 Heterochrom/lo	13 Heterochrom/lo	13 Heterochrom/lo	13 Heterochrom/lo
	rs59294613	7	124709349	C	T	rs17327014	7q31.33	ncRNA_intronic	POT1-AS1	.	.	ncRNA_intronic	ENSG00000224897	ncRNA_intronic	RP11-3B12.1	ncRNA_intronic	AX746567,BC142949,BX648695			13_Heterochrom/lo	13 Heterochrom/lo	13 Heterochrom/lo	13 Heterochrom/lo	13 Heterochrom/lo	13 Heterochrom/lo	13 Heterochrom/lo	13 Heterochrom/lo	13 Heterochrom/lo
	rs59294613	7	124710761	G	A	rs1568883	7q31.33	ncRNA_intronic	POT1-AS1	.	.	ncRNA_intronic	ENSG00000224897	ncRNA_intronic	RP11-3B12.1	ncRNA_intronic	AX746567,BC142949,BX648695			13_Heterochrom/lo	13 Heterochrom/lo	13 Heterochrom/lo	13 Heterochrom/lo	13 Heterochrom/lo	13 Heterochrom/lo	13 Heterochrom/lo	13 Heterochrom/lo	13 Heterochrom/lo
	rs9419958	10	105674854	A	G	rs1265164	10q24.33	intronic	STN1	.	.	intronic	ENSG00000107960	intronic	OBFC1	intronic	OBFC1			2_Weak_Promoter	13 Heterochrom/lo	11 Weak Txn	11 Weak Txn	11 Weak Txn	13 Heterochrom/lo	13 Heterochrom/lo	11 Weak Txn	11 Weak Txn																					TRUE
	rs9419958	10	105675946	T	C	rs9419958	10q24.33	intronic	STN1	.	.	intronic	ENSG00000107960	intronic	OBFC1	intronic	OBFC1			4_Strong_Enhancer	13 Heterochrom/lo	11 Weak Txn	11 Weak Txn	11 Weak Txn	13 Heterochrom/lo	13 Heterochrom/lo	13 Heterochrom/lo	11 Weak Txn																					TRUE
	rs9419958	10	105676465	C	A	rs9420907	10q24.33	intronic	STN1	.	.	intronic	ENSG00000107960	intronic	OBFC1	intronic	OBFC1			1_Active_Promoter	13 Heterochrom/lo	11 Weak Txn	11 Weak Txn	11 Weak Txn	13 Heterochrom/lo	13 Heterochrom/lo	13 Heterochrom/lo	11 Weak Txn
	rs9419958	10	105687632	A	C	rs11591710	10q24.33	intergenic	STN1(dist=9587),SLK(dist=39311)	.	.	intergenic	ENSG00000107960(dist=9669),ENSG00000065613(dist=39327)	intergenic	OBFC1(dist=9669),SLK(dist=39327)	intergenic	OBFC1(dist=9587),SLK(dist=39838)			13_Heterochrom/lo	13 Heterochrom/lo	11 Weak Txn	13 Heterochrom/lo	11 Weak Txn	13 Heterochrom/lo	13 Heterochrom/lo	13 Heterochrom/lo	13 Heterochrom/lo
	rs9419958	10	105692617	AC	-	rs35818937	.	NA	NA	.	.	NA	NA	NA	NA	NA	NA
	rs228595	11	108044995	A	G	rs7129527	11q22.3	intronic	NPAT	.	.	intronic	ENSG00000149308	intronic	NPAT	intronic	NPAT			5_Strong_Enhancer	10 Txn Elongation	10 Txn Elongation	10 Txn Elongation	11 Weak Txn	11 Weak Txn	7 Weak Enhancer	10 Txn Elongation	11 Weak Txn	TRUE									TRUE									TRUE	TRUE
	rs228595	11	108087847	G	T	rs228606	11q22.3	intronic	NPAT	.	.	intronic	ENSG00000149308	intronic	NPAT	intronic	NPAT			6_Weak_Enhancer	11 Weak Txn	11 Weak Txn	10 Txn Elongation	11 Weak Txn	11 Weak Txn	11 Weak Txn	11 Weak Txn	11 Weak Txn																			TRUE
	rs228595	11	108098459	AA	-	rs2066734	.	NA	NA	.	.	NA	NA	NA	NA	NA	NA
	rs228595	11	108105593	G	A	rs228595	11q22.3	intronic	ATM	.	.	intronic	ENSG00000149311	intronic	ATM	intronic	ATM			11_Weak_Txn	11 Weak Txn	11 Weak Txn	11 Weak Txn	11 Weak Txn	11 Weak Txn	11 Weak Txn	11 Weak Txn	11 Weak Txn																			TRUE	TRUE
	rs228595	11	108141701	G	T	rs651030	11q22.3	intronic	ATM	.	.	intronic	ENSG00000149311	intronic	ATM	intronic	ATM			10_Txn_Elongation	13 Heterochrom/lo	13 Heterochrom/lo	13 Heterochrom/lo	13 Heterochrom/lo	13 Heterochrom/lo	13 Heterochrom/lo	11 Weak Txn	13 Heterochrom/lo
	rs228595	11	108177097	T	A	rs611646	11q22.3	intronic	ATM	.	.	intronic	ENSG00000149311	intronic	ATM	intronic	ATM			10_Txn_Elongation	13 Heterochrom/lo	13 Heterochrom/lo	11 Weak Txn	11 Weak Txn	13 Heterochrom/lo	13 Heterochrom/lo	11 Weak Txn	13 Heterochrom/lo
	rs228595	11	108210258	T	C	rs227069	11q22.3	intronic	ATM,C11orf65	.	.	intronic	ENSG00000149311,ENSG00000166323	intronic	ATM,C11orf65	intronic	ATM,C11orf65			11_Weak_Txn	13 Heterochrom/lo	11 Weak Txn	13 Heterochrom/lo	13 Heterochrom/lo	13 Heterochrom/lo	11 Weak Txn	11 Weak Txn	13 Heterochrom/lo
	rs228595	11	108267402	-	A	rs199504893	11q22.3	intronic	C11orf65	.	.	intronic	ENSG00000166323	intronic	C11orf65	intronic	C11orf65			13_Heterochrom/lo	13 Heterochrom/lo	13 Heterochrom/lo	11 Weak Txn	13 Heterochrom/lo	11 Weak Txn	13 Heterochrom/lo	11 Weak Txn	7 Weak Enhancer
	rs228595	11	108288808	G	T	rs10431061	11q22.3	intronic	C11orf65	.	.	intronic	ENSG00000166323	intronic	C11orf65	intronic	C11orf65			13_Heterochrom/lo	13 Heterochrom/lo	11 Weak Txn	11 Weak Txn	11 Weak Txn	13 Heterochrom/lo	13 Heterochrom/lo	7 Weak Enhancer	13 Heterochrom/lo																				TRUE
	rs228595	11	108290959	A	G	rs11212620	11q22.3	intronic	C11orf65	.	.	intronic	ENSG00000166323	intronic	C11orf65	intronic	C11orf65			13_Heterochrom/lo	13 Heterochrom/lo	11 Weak Txn	11 Weak Txn	11 Weak Txn	13 Heterochrom/lo	13 Heterochrom/lo	11 Weak Txn	13 Heterochrom/lo								TRUE												TRUE
	rs228595	11	108294107	A	G	rs1960006	11q22.3	intronic	C11orf65	.	.	intronic	ENSG00000166323	intronic	C11orf65	intronic	C11orf65			13_Heterochrom/lo	11 Weak Txn	13 Heterochrom/lo	11 Weak Txn	11 Weak Txn	11 Weak Txn	13 Heterochrom/lo	11 Weak Txn	13 Heterochrom/lo
	rs228595	11	108295315	C	T	rs4250067	11q22.3	intronic	C11orf65	.	.	intronic	ENSG00000166323	intronic	C11orf65	intronic	C11orf65			13_Heterochrom/lo	11 Weak Txn	13 Heterochrom/lo	11 Weak Txn	11 Weak Txn	11 Weak Txn	13 Heterochrom/lo	11 Weak Txn	13 Heterochrom/lo
	rs228595	11	108296680	C	T	rs7952492	11q22.3	intronic	C11orf65	.	.	intronic	ENSG00000166323	intronic	C11orf65	intronic	C11orf65			13_Heterochrom/lo	11 Weak Txn	13 Heterochrom/lo	11 Weak Txn	11 Weak Txn	11 Weak Txn	13 Heterochrom/lo	11 Weak Txn	13 Heterochrom/lo
	rs228595	11	108297408	T	C	rs7121112	11q22.3	intronic	C11orf65	.	.	intronic	ENSG00000166323	intronic	C11orf65	intronic	C11orf65			13_Heterochrom/lo	11 Weak Txn	13 Heterochrom/lo	11 Weak Txn	11 Weak Txn	11 Weak Txn	13 Heterochrom/lo	11 Weak Txn	13 Heterochrom/lo
	rs228595	11	108298019	C	G	rs11212624	11q22.3	intronic	C11orf65	.	.	intronic	ENSG00000166323	intronic	C11orf65	intronic	C11orf65			13_Heterochrom/lo	11 Weak Txn	13 Heterochrom/lo	11 Weak Txn	11 Weak Txn	11 Weak Txn	13 Heterochrom/lo	11 Weak Txn	13 Heterochrom/lo
	rs228595	11	108298213	G	T	rs11212625	11q22.3	intronic	C11orf65	.	.	intronic	ENSG00000166323	intronic	C11orf65	intronic	C11orf65			13_Heterochrom/lo	11 Weak Txn	13 Heterochrom/lo	11 Weak Txn	11 Weak Txn	11 Weak Txn	13 Heterochrom/lo	11 Weak Txn	13 Heterochrom/lo
	rs228595	11	108298263	G	A	rs11212626	11q22.3	intronic	C11orf65	.	.	intronic	ENSG00000166323	intronic	C11orf65	intronic	C11orf65			13_Heterochrom/lo	11 Weak Txn	13 Heterochrom/lo	11 Weak Txn	11 Weak Txn	11 Weak Txn	13 Heterochrom/lo	11 Weak Txn	13 Heterochrom/lo
	rs228595	11	108298323	T	C	rs28861227	11q22.3	intronic	C11orf65	.	.	intronic	ENSG00000166323	intronic	C11orf65	intronic	C11orf65			13_Heterochrom/lo	11 Weak Txn	13 Heterochrom/lo	11 Weak Txn	11 Weak Txn	11 Weak Txn	13 Heterochrom/lo	11 Weak Txn	13 Heterochrom/lo
	rs228595	11	108298374	G	A	rs28810151	11q22.3	intronic	C11orf65	.	.	intronic	ENSG00000166323	intronic	C11orf65	intronic	C11orf65			13_Heterochrom/lo	11 Weak Txn	13 Heterochrom/lo	11 Weak Txn	11 Weak Txn	11 Weak Txn	13 Heterochrom/lo	11 Weak Txn	13 Heterochrom/lo
	rs228595	11	108298482	T	C	rs111612686	11q22.3	intronic	C11orf65	.	.	intronic	ENSG00000166323	intronic	C11orf65	intronic	C11orf65			13_Heterochrom/lo	11 Weak Txn	13 Heterochrom/lo	11 Weak Txn	11 Weak Txn	7 Weak Enhancer	13 Heterochrom/lo	11 Weak Txn	13 Heterochrom/lo
	rs228595	11	108298581	A	G	rs112568268	11q22.3	intronic	C11orf65	.	.	intronic	ENSG00000166323	intronic	C11orf65	intronic	C11orf65			13_Heterochrom/lo	11 Weak Txn	13 Heterochrom/lo	11 Weak Txn	11 Weak Txn	7 Weak Enhancer	13 Heterochrom/lo	11 Weak Txn	13 Heterochrom/lo
	rs228595	11	108298852	A	G	rs61913875	11q22.3	intronic	C11orf65	.	.	intronic	ENSG00000166323	intronic	C11orf65	intronic	C11orf65			13_Heterochrom/lo	11 Weak Txn	13 Heterochrom/lo	11 Weak Txn	11 Weak Txn	7 Weak Enhancer	13 Heterochrom/lo	11 Weak Txn	13 Heterochrom/lo
	rs228595	11	108300854	T	-	rs34005627	11q22.3	intronic	C11orf65	.	.	intronic	ENSG00000166323	intronic	C11orf65	intronic	C11orf65			13_Heterochrom/lo	11 Weak Txn	13 Heterochrom/lo	11 Weak Txn	11 Weak Txn	11 Weak Txn	13 Heterochrom/lo	11 Weak Txn	13 Heterochrom/lo
	rs228595	11	108306236	C	A	rs10890839	11q22.3	intronic	C11orf65	.	.	intronic	ENSG00000166323	intronic	C11orf65	intronic	C11orf65			13_Heterochrom/lo	7 Weak Enhancer	2 Weak Promoter	11 Weak Txn	7 Weak Enhancer	7 Weak Enhancer	13 Heterochrom/lo	11 Weak Txn	11 Weak Txn						TRUE						TRUE								TRUE	TRUE
	rs228595	11	108308175	G	A	rs10789662	11q22.3	intronic	C11orf65	.	.	intronic	ENSG00000166323	intronic	C11orf65	intronic	C11orf65			13_Heterochrom/lo	11 Weak Txn	11 Weak Txn	11 Weak Txn	11 Weak Txn	13 Heterochrom/lo	13 Heterochrom/lo	11 Weak Txn	11 Weak Txn
	rs228595	11	108308510	G	A	rs7129816	11q22.3	intronic	C11orf65	.	.	intronic	ENSG00000166323	intronic	C11orf65	intronic	C11orf65			13_Heterochrom/lo	11 Weak Txn	11 Weak Txn	11 Weak Txn	11 Weak Txn	13 Heterochrom/lo	13 Heterochrom/lo	11 Weak Txn	11 Weak Txn
	rs228595	11	108311606	G	C	rs4753842	11q22.3	intronic	C11orf65	.	.	intronic	ENSG00000166323	intronic	C11orf65	intronic	C11orf65			13_Heterochrom/lo	11 Weak Txn	11 Weak Txn	11 Weak Txn	11 Weak Txn	13 Heterochrom/lo	13 Heterochrom/lo	11 Weak Txn	11 Weak Txn
	rs228595	11	108311655	T	C	rs4754322	11q22.3	intronic	C11orf65	.	.	intronic	ENSG00000166323	intronic	C11orf65	intronic	C11orf65			13_Heterochrom/lo	11 Weak Txn	11 Weak Txn	11 Weak Txn	11 Weak Txn	13 Heterochrom/lo	13 Heterochrom/lo	11 Weak Txn	11 Weak Txn
	rs228595	11	108311965	G	A	rs11212636	11q22.3	intronic	C11orf65	.	.	intronic	ENSG00000166323	intronic	C11orf65	intronic	C11orf65			13_Heterochrom/lo	11 Weak Txn	11 Weak Txn	11 Weak Txn	11 Weak Txn	13 Heterochrom/lo	13 Heterochrom/lo	11 Weak Txn	11 Weak Txn
	rs228595	11	108311989	G	A	rs11212637	11q22.3	intronic	C11orf65	.	.	intronic	ENSG00000166323	intronic	C11orf65	intronic	C11orf65			13_Heterochrom/lo	11 Weak Txn	11 Weak Txn	11 Weak Txn	11 Weak Txn	13 Heterochrom/lo	13 Heterochrom/lo	11 Weak Txn	11 Weak Txn
	rs228595	11	108312080	T	C	rs11212638	11q22.3	intronic	C11orf65	.	.	intronic	ENSG00000166323	intronic	C11orf65	intronic	C11orf65			13_Heterochrom/lo	11 Weak Txn	11 Weak Txn	11 Weak Txn	11 Weak Txn	13 Heterochrom/lo	13 Heterochrom/lo	11 Weak Txn	11 Weak Txn
	rs228595	11	108313599	T	C	rs116201292	11q22.3	intronic	C11orf65	.	.	intronic	ENSG00000166323	intronic	C11orf65	intronic	C11orf65			13_Heterochrom/lo	11 Weak Txn	11 Weak Txn	11 Weak Txn	11 Weak Txn	13 Heterochrom/lo	13 Heterochrom/lo	11 Weak Txn	11 Weak Txn
	rs228595	11	108314128	C	G	rs6589018	11q22.3	intronic	C11orf65	.	.	intronic	ENSG00000166323	intronic	C11orf65	intronic	C11orf65			13_Heterochrom/lo	11 Weak Txn	11 Weak Txn	11 Weak Txn	11 Weak Txn	13 Heterochrom/lo	13 Heterochrom/lo	11 Weak Txn	11 Weak Txn
	rs228595	11	108314362	A	C	rs4255510	11q22.3	intronic	C11orf65	.	.	intronic	ENSG00000166323	intronic	C11orf65	intronic	C11orf65			13_Heterochrom/lo	11 Weak Txn	11 Weak Txn	11 Weak Txn	11 Weak Txn	13 Heterochrom/lo	13 Heterochrom/lo	11 Weak Txn	11 Weak Txn																				TRUE
	rs228595	11	108314363	C	A	rs4460776	11q22.3	intronic	C11orf65	.	.	intronic	ENSG00000166323	intronic	C11orf65	intronic	C11orf65			13_Heterochrom/lo	11 Weak Txn	11 Weak Txn	11 Weak Txn	11 Weak Txn	13 Heterochrom/lo	13 Heterochrom/lo	11 Weak Txn	11 Weak Txn																				TRUE
	rs228595	11	108314694	T	A	rs7111091	11q22.3	intronic	C11orf65	.	.	intronic	ENSG00000166323	intronic	C11orf65	intronic	C11orf65			13_Heterochrom/lo	11 Weak Txn	11 Weak Txn	11 Weak Txn	11 Weak Txn	8 Insulator	13 Heterochrom/lo	11 Weak Txn	11 Weak Txn																				TRUE
	rs228595	11	108314886	A	G	rs139685780	11q22.3	intronic	C11orf65	.	.	intronic	ENSG00000166323	intronic	C11orf65	intronic	C11orf65			13_Heterochrom/lo	11 Weak Txn	11 Weak Txn	11 Weak Txn	11 Weak Txn	11 Weak Txn	13 Heterochrom/lo	11 Weak Txn	11 Weak Txn
	rs228595	11	108315463	C	G	rs2118308	11q22.3	intronic	C11orf65	.	.	intronic	ENSG00000166323	intronic	C11orf65	intronic	C11orf65			13_Heterochrom/lo	11 Weak Txn	11 Weak Txn	11 Weak Txn	11 Weak Txn	11 Weak Txn	13 Heterochrom/lo	10 Txn Elongation	11 Weak Txn								TRUE
	rs228595	11	108317173	C	G	rs199528050	11q22.3	intronic	C11orf65	.	.	intronic	ENSG00000166323	intronic	C11orf65	intronic	C11orf65			13_Heterochrom/lo	11 Weak Txn	10 Txn Elongation	10 Txn Elongation	10 Txn Elongation	11 Weak Txn	13 Heterochrom/lo	10 Txn Elongation	11 Weak Txn
	rs228595	11	108333974	AGAC	-	rs78462478	.	NA	NA	.	.	NA	NA	NA	NA	NA	NA
	rs228595	11	108336907	C	A	rs7943063	11q22.3	intronic	C11orf65	.	.	intronic	ENSG00000166323	intronic	C11orf65	intronic	C11orf65			6_Weak_Enhancer	11 Weak Txn	7 Weak Enhancer	13 Heterochrom/lo	11 Weak Txn	13 Heterochrom/lo	7 Weak Enhancer	13 Heterochrom/lo	7 Weak Enhancer									TRUE												TRUE
	rs228595	11	108341554	C	A	rs10749917	11q22.3	intergenic	C11orf65(dist=3296),KDELC2(dist=1279)	.	.	intergenic	ENSG00000221607(dist=1275),ENSG00000178202(dist=1278)	intergenic	AP005718.1(dist=1275),KDELC2(dist=1278)	intergenic	C11orf65(dist=3296),KDELC2(dist=1279)			11_Weak_Txn	7 Weak Enhancer	13 Heterochrom/lo	13 Heterochrom/lo	11 Weak Txn	13 Heterochrom/lo	13 Heterochrom/lo	13 Heterochrom/lo	11 Weak Txn																				TRUE
	rs228595	11	108341864	C	T	rs7934719	11q22.3	downstream	KDELC2(dist=969)	.	.	downstream	ENSG00000178202(dist=968)	downstream	KDELC2(dist=968)	downstream	KDELC2(dist=969)			11_Weak_Txn	7 Weak Enhancer	13 Heterochrom/lo	13 Heterochrom/lo	11 Weak Txn	13 Heterochrom/lo	13 Heterochrom/lo	13 Heterochrom/lo	11 Weak Txn																				TRUE
[truncated: 962 more rows]
[truncated: 84 more columns]

## Sheet: Table S10
Table S10. Functional prediction of nonsynonymous variants
Coding variants were identified within each locus with r2≥0.8 to the locus lead SNP. Function prediction of the amino acid changes were carried out using PolyPhen, SIFT and CADD prediction tools. CADD scores above 20 are considered to be within the 1% most deleterious mutations
[truncated: 43 more rows]

[truncated: 9 more sheets: Table S11, Table S12, Table S13, Table S14, Table S15, Table S16, Table S17, Table S18, Sheet1]
